# Supplementary material for: miRNA-associated gene networks reveal potential candidate markers for Alzheimer’s disease
Source: Front Mol Biosci. 2026 Mar 6;12:1699404. doi: 10.3389/fmolb.2025.1699404 (PMC13002409; doi:10.3389/fmolb.2025.1699404)
Supplement: Supplementary file 1 [file Supplementaryfile1.zip]

Archive with 11 entries (10 files):
- Supplementary Tables/
- Supplementary Tables/Supplementary Table 1.doc
- Supplementary Tables/Supplementary Table 10.doc
- Supplementary Tables/Supplementary Table 2.xlsx
- Supplementary Tables/Supplementary Table 3.docx
- Supplementary Tables/Supplementary Table 4.docx
- Supplementary Tables/Supplementary Table 5.xlsx
- Supplementary Tables/Supplementary Table 6.xlsx
- Supplementary Tables/Supplementary Table 7.docx
- Supplementary Tables/Supplementary Table 8.tsv
- Supplementary Tables/Supplementary Table 9.tsv
