# Supplementary material for: miRNA-associated gene networks reveal potential candidate markers for Alzheimer’s disease
Source: Front Mol Biosci. 2026 Mar 6;12:1699404. doi: 10.3389/fmolb.2025.1699404 (PMC13002409; doi:10.3389/fmolb.2025.1699404)
Supplement: Supplementary file 1 [file Supplementaryfile1.zip › Supplementary Tables/Supplementary Table 2.xlsx]

## Sheet: Sheet1
miR_name	miR_seq	AD1	AD2	AD3	AD4	AD5	AD6	AD7	AD8	AD9	AD10	AD11	AD12	AD13	AD14	AD15	AD16	AD17	AD18	AD19	AD20	AD21	AD22	AD23	AD24	AD25	AD26	AD27	AD28	AD29	AD30	AD31	AD32	AD33	AD34	AD35	AD36	AD37	AD38	AD39	AD40	AD41	AD42	AD43	AD44	AD45	AD46	AD47	AD48
hsa-miR-192-5p	CTGACCTATGAATTGACAGCC	992.035	1583.98	1887.45	2914.47	3267.26	1494.02	2850.9	1297.79	2704.66	2096.89	1239.41	2736.81	2173.87	1750.02	2600.19	2758.03	1812.07	3835.93	2192.94	1917.52	2981.44	785.872	1396.28	1911.61	2143.96	1684.27	1877.26	3262.13	2712	3160.18	2358.49	2763.1	2432.67	2396.01	1281.12	1027.64	1501.09	1212.4	1141.65	2621.14	1770.75	1347.23	1272.27	1820.06	1303.68	1058.01	2364.06	1080.87
hsa-miR-1-3p	TGGAATGTAAAGAAGTATGTAT	49.6017	71.6046	0	22.7757	13.6214	34.4873	27.051	8.9211	19.1581	35.4818	65.7898	55.9373	26.5859	33.97	14.8211	6.00249	18.3271	37.5184	30.5759	15.7479	30.3626	0	44.8861	233.759	53.8985	5.46462	48.7753	48.2128	33.4231	17.2816	63.4977	14.726	24.1336	61.3425	10.7657	84.3371	113.392	51.7392	123.635	20.0975	225.771	0	9.50711	265.442	177.178	62.8007	42.7642	50.3419
hsa-miR-140-3p_R+1	TACCACAGGGTAGAACCACGGA	11226.7	19690.2	20159.6	19352.8	22754.8	13175.5	24598.1	19556.9	24020.3	14678.2	13345.3	32029	16326.6	18813.7	29731.1	20519.6	13929.2	25963.5	20202.7	25286.5	22921.3	9846.65	28006.9	12937	18946.3	16995.7	21846.6	30256.4	10662.7	29480.9	17113.1	25630.4	20468.5	20987.1	9701.25	7489.71	11368.9	13107.8	7484.73	9929.22	10232	8219.61	9818.04	5305.54	10368.2	6628.8	10771.2	15301
hsa-miR-651-5p_R-1	TTTAGGATAAGCTTGACTTTT	57.3707	58.5855	78.5686	99.2368	62.0009	74.1803	96.2832	55.4047	53.7772	141.927	224.131	77.3251	32.2828	61.1459	23.9217	84.4795	126.288	34.0068	6.67111	57.265	16.0247	0	63.3215	87.3103	31.9399	63.2334	51.5512	70.2763	23.9775	98.9767	0	53.1572	37.5412	80.2427	37.68	85.0459	74.2445	74.1338	131.526	69.8123	32.4637	0	83.8862	0	113.744	118.213	224.512	0
hsa-miR-182-5p_R-4	TTTGGCAATGGTAGAACTCA	1451	1632.8	2089.74	3365.92	1815.41	1887.04	3981.54	2115.71	1952.11	1489.37	1737.3	1184.55	1200.16	2373.37	1822.73	2090.2	3526.51	1730.65	1538.8	1078.3	1231.37	1955.38	2433.87	1158.9	2177.9	2043.77	966.783	2605.12	1963.25	4157.02	1318.33	1772.15	1600.33	1790.54	791.279	961.018	1407.95	1976.9	2016.74	1862.72	678.787	1014.21	2004.32	2591.58	1246.81	1168.83	1248.18	1397.73
hsa-miR-133a-3p_L-1R+1	TTGGTCCCCTTCAACCAGCTGT	23.9045	77.5716	61.8614	36.0615	28.6519	50.7549	21.0906	15.9641	63.4123	25.9623	55.1965	62.7924	82.6061	60.5798	36.9227	2.44546	22.3314	48.9772	73.0733	43.235	63.6772	0	75.7453	300.979	67.8722	102.266	111.959	57.2016	31.6067	17.2816	38.8041	4.31005	42.3679	12.2685	48.4457	40.3968	107.317	81.8561	69.2706	0	48.6956	40.3664	24.0474	172.827	76.5582	78.3161	12.6956	45.9
hsa-let-7c-5p	TGAGGTAGTAGGTTGTATGGTT	114.144	54.8787	53.8089	66.3838	108.635	63.6606	109.732	88.2719	104.361	150.293	101.287	529.622	62.8249	110.214	70.2051	145.619	126.339	128.93	51.8555	49.2479	44.4194	0	69.3998	110.913	84.8403	72.7965	77.7233	71.0253	69.8737	85.3608	102.638	57.7067	64.3384	91.5275	123.581	79.4943	53.996	171.434	264.661	83.5632	256.759	188.377	119.212	390.308	187.75	77.8236	173.663	132.271
hsa-miR-3158-3p_R-1	AAGGGCTTCCTCTCTGCAGGA	14.3427	61.2978	42.4451	34.7058	60.8267	16.9183	17.8812	8.9211	39.3246	24.2314	38.4703	51.8243	21.3636	22.0805	47.8435	34.0141	29.8778	131.407	25.202	70.7222	135.367	0	67.73	61.0266	45.9136	32.7877	96.361	81.308	12.7153	51.0594	35.2765	46.6922	31.6418	58.3583	0	0	0	26.2557	0	19.5686	0	0	27.4028	0	0	11.0825	23.3867	37.0161
hsa-miR-3127-5p	ATCAGGGCTTGTGGAATGGGAAG	13.1475	15.1888	0	4.8805	0	0	0	0	20.8387	0	0	0	0	12.4557	13.0009	3.1124	0	22.548	0	15.4615	0	0	17.2331	0	0	16.3939	0	0	0	10.9974	0	0	0	0	0	0	0	0	0	0	0	0	0	0	0	0	0	0
hsa-miR-335-3p	TTTTTCATTATTGCTCCTGACC	60.9564	11.9341	0	27.6562	30.5308	14.3155	87.1133	18.7813	10.0832	19.039	60.2144	41.1304	26.5859	0	17.1612	15.1174	16.941	11.0892	15.9365	12.0256	16.0247	0	25.2484	37.915	17.9662	29.6651	30.1376	19.612	44.322	0	0	30.1703	5.36302	15.2527	32.2971	22.6789	0	0	8.76843	9.51986	0	0	0	0	0	100.481	0	50.3419
hsa-miR-484_R-1	TCAGGCTCAGTCCCCTCCCGA	81332.5	65432.5	55408.9	29586.7	53030.5	59421	41277.1	47556	78541.6	36656.1	26139.7	50675.9	16647.5	35853	42079.9	39335.4	33872.8	54039.1	21061.8	76569	28854.6	5524.35	21677.2	9072.72	11682	24341	61840.8	31098.9	26233.5	46072.8	31132	38500.9	55059	37805.6	34800.1	64976.5	53292.7	44622.4	29907.4	50867.8	70912.6	67815.6	40383.9	31633.1	31406.4	81463.6	41235.3	24392.1
hsa-miR-18a-3p_R-2	ACTGCCCTAAGTGCTCCTTCT	138.646	298.352	335.948	265.716	337.717	268.09	313.608	148.372	666.165	219.814	148.306	314.236	132.929	301.2	326.064	393.052	108.423	796.943	282.781	524.547	337.363	0	395.96	314.952	227.572	213.12	468.719	341.575	126.427	381.767	385.018	487.754	278.877	432.382	244.92	90.7156	233.533	233.213	89.438	103.661	182.977	242.199	127.507	172	91.8699	94.5704	89.5375	97.7225
hsa-miR-486-3p	CGGGGCAGCTCAGTACAGGAT	625.101	685.668	1108.54	891.233	1824.8	832.251	1876.6	1589.36	1623.06	1225.42	512.937	3088.89	1579.48	1306.71	2270.74	1897.01	1008.76	3912.63	1280.85	2486.44	1895.56	2628.49	1698.66	1463.96	1383.4	1350.54	1922.07	3550.99	1109.5	1794.93	1999.67	2489.77	2115.71	2138.7	258.377	258.681	815.34	603.882	368.274	738.847	687.641	401.141	452.426	559	489.973	329.519	447.019	336.106
hsa-miR-1228-3p_R+1	TCACACCTGCCTCGCCCCCCA	26.2949	0	13.5463	4.33822	0	27.3296	15.5887	0	28.9052	26.8277	11.1508	0	0	15.8527	8.84064	14.2281	16.017	4.43567	15.9365	14.3162	4.21703	0	0	0	0	0	41.2409	0	0	0	0	0	0	6.63162	39.0257	0	0	0	0	0	0	0	23.4881	0	0	0	0	0
hsa-miR-183-5p_R-2	TATGGCACTGGTAGAATTCA	747.014	720.385	526.5	1434.87	531.235	484.124	1888.98	597.244	433.579	627.421	448.263	378.399	283.899	948.894	663.568	1021.31	1242.86	1146.99	604.847	664.846	721.112	1141.61	1818.29	406.038	966.181	690.884	437.788	957.718	365.475	1869.56	220.73	854.108	928.876	978.165	208.586	443.656	148.489	254.835	406.855	562.73	177.075	95.8703	423.905	967.5	660.588	381.237	486.442	180.639
hsa-miR-4646-5p	ACTGGGAAGAGGAGCTGAGGGA	0	0	0	4.8805	0	7.80845	0	0	4.03329	0	12.2659	8.22607	18.9899	0	7.80056	0	0	8.50171	0	9.16239	0	0	7.21384	0	0	0	0	9.80599	15.985	0	0	11.4935	10.726	0	39.0257	0	0	0	28.059	16.9242	0	0	0	0	0	11.8213	0	0
hsa-miR-3150b-5p	CAACCTCGAGGATCTCCCCAGC	0	0	0	0	0	0	0	0	0	0	0	0	0	0	0	0	0	0	0	0	0	0	3.60692	0	0	0	0	0	0	0	0	0	0	0	0	0	0	0	0	0	0	0	0	0	0	0	0	0
mmu-miR-3968_L-3_1ss14AT	ATCCCACTCCTGACACCA	88.4465	30.3777	109.274	68.0558	101.691	81.338	122.417	48.8313	102.513	85.6755	89.2065	30.4365	82.6061	60.0136	43.9432	29.3455	57.9075	28.4622	26.8697	67.5726	42.592	0	89.9726	142.899	57.891	81.5789	89.2232	48.2128	176.561	102.904	59.4661	54.5939	80.4454	74.9374	61.9028	134.656	83.6938	104.251	83.3001	102.074	140.184	161.466	55.9241	205.904	179.365	212.045	100.229	211.732
hsa-miR-505-5p	GGGAGCCAGGAAGTATTGATGT	46.6137	46.6515	116.498	22.2334	75.1526	91.0986	99.0341	83.5766	81.338	38.9434	63.5596	154.65	199.394	147.203	137.81	99.5968	46.8188	153.031	104.143	174.658	128.198	302.258	86.5661	0	153.711	113.976	86.4473	200.206	132.966	78.5529	118.932	123.555	116.914	53.053	0	93.5504	121.491	61.7782	156.078	39.1372	20.6587	35.3206	33.5545	0	0	135.945	66.819	0
hsa-miR-4446-3p	CAGGGCTGGCAGTGACATGGGT	9.56178	5.42459	0	7.04961	65.7586	15.6169	58.6869	0	20.8387	29.4239	74.7104	0	0	11.3233	3.12023	12.005	11.0887	21.0694	27.055	21.188	21.9286	0	0	69.7878	71.8647	32.7877	15.0688	17.9776	57.4006	10.9974	0	18.6769	11.7987	50.4003	71.3228	0	0	37.0669	57.8717	31.7329	0	70.6412	0	59.5385	0	0	0	118.452
hsa-miR-181b-5p_R-2	AACATTCATTGCTGTCGGTGG	404.583	272.043	404.583	358.897	302.959	316.893	297.102	311.299	268.214	472.513	341.586	575.825	281.05	330.452	393.668	344.365	349.139	382.392	503.298	382.721	274.107	169.73	367.772	394.331	393.592	619.323	808.56	324.823	520.844	181.457	283.724	260.758	327.144	333.018	654.017	587.053	512.512	510.442	494.54	425.309	482.529	507.944	619.08	434.962	433.101	285.928	510.497	604.103
hsa-miR-6803-3p_R-1	TCCCTCGCCTTCTCACCCTCA	11.9522	81.3688	38.8327	30.9098	42.2734	59.8648	77.9435	40.3797	0	70.9635	149.421	111.875	163.313	193.629	49.4036	120.05	50.5151	212.173	134.905	52.1111	100.365	0	24.4469	0	199.624	136.615	134.033	59.6531	17.4382	106.832	38.3002	78.2992	22.5247	66.9794	0	0	28.3479	26.2557	0	27.5018	0	45.4122	59.2796	0	0	0	17.3729	0
hsa-mir-548aa-1-p3_1ss19TG	GCAAAAACCACAATTACTGTTG	0	0	12.568	1.26531	4.3839	0	0	0	1.68054	11.8994	0	0	0	0.808809	0.866729	1.77852	0	0	0	0.954416	2.24908	0	2.27102	0	0	0	0	4.35822	0	0	0	1.91558	0	0	0	0	0	0	0	0	0	0	0	0	0	0	0	0
hsa-mir-548aa-2-p3_1ss19TG	GCAAAAACCACAATTACTGTTG	0	0	12.568	1.26531	4.3839	0	0	0	1.68054	11.8994	0	0	0	0.808809	0.866729	1.77852	0	0	0	0.954416	2.24908	0	2.27102	0	0	0	0	4.35822	0	0	0	1.91558	0	0	0	0	0	0	0	0	0	0	0	0	0	0	0	0
hsa-miR-425-5p	AATGACACGATCACTCCCGTTGA	1336.26	1396.29	4753.85	2775.38	2349.93	1881.84	2025.61	2225.58	3113.03	2306.31	1723.92	4264.4	3178.91	3051.64	5512.4	2566.4	2418.25	6683.82	4061.59	6363.28	4463.31	7137.95	7802.17	5925.17	4329.85	4868.19	4036.85	4079.29	3470.19	3310.22	4182.78	4660.6	3165.26	3338.36	1371.28	1291.28	1623.93	1777.67	1287.21	1536.93	1885.85	1226.13	1285.14	1235.42	3696.67	972.302	808.51	1453.99
hsa-miR-96-5p_R-2	TTTGGCACTAGCACATTTTTG	2783.67	2476.87	3624.09	6124.48	2544.39	2731.66	8480.25	4572.3	4736.43	3418.36	3334.09	1813.03	2183.84	5928.89	2545.06	4528.54	7096.13	3532.27	4213.55	2613	3999.43	827.723	5756.65	1393.19	4188.12	4339.69	2443.53	6278.29	2009.02	10739.8	1606.59	3543.58	3620.04	4781.4	1215.18	562.72	1287.81	1891.96	2220.17	2591.52	1186.4	1503.65	2330.92	1273.46	1001.82	1455.5	1353.75	1211.17
hsa-miR-12136_R+8	GAAAAAGTCATGGAGGCCATGGGGTT	0	13.019	46.9605	4.8805	7.51526	0	22.0076	10.3297	0	47.5975	119.314	13.1617	40.8283	0	9.88071	2.22314	0	21.8087	0	7.44444	0	118.578	19.2369	73.7153	65.876	96.0212	0	0	75.5653	20.4238	0	0	21.4521	23.8738	137.263	15.5917	60.7455	12.3556	131.526	16.9242	0	0	63.7535	0	157.491	48.7629	0	177.677
hsa-miR-34a-5p	TGGCAGTGTCTTAGCTGGTTGT	14.3427	0	0	20.6065	0	0	0	0	0	20.7698	0	0	0	0	2.60019	0	17.249	0	0	6.29915	0	0	9.61846	0	0	14.0519	3.96547	8.17166	0	26.708	21.1659	0	5.36302	29.1791	29.6057	21.2615	0	15.4445	0	0	0	0	0	0	0	16.2543	0	0
hsa-let-7f-5p	TGAGGTAGTAGATTGTATAGTT	3159.57	3070.32	2627.08	3141.41	1493.89	2421.49	5202.5	3571.73	2213.27	3544.71	3716.56	4011.31	2745.94	3694.8	2549.48	4575.91	3658.29	2817.39	2363.3	1484.02	1325.41	1813.55	2673.26	661.625	1800.61	2265.47	1849.1	4031.32	3170.84	3905.65	1786.5	3664.26	2752.3	4739.62	3106.58	3950.85	1727.2	2739.86	4606.93	2459.3	3674.31	2207.54	3657.44	4143.71	4648.18	3604.76	4030.52	2610.38
hsa-miR-200a-3p_R-1	TAACACTGTCTGGTAACGATG	23.9045	0	41.542	110.082	33.349	0	59.6039	0	21.5109	65.7711	13.381	64.1634	30.3838	35.1023	27.562	219.202	67.1481	35.4854	204.581	44.094	75.9066	0	19.6377	83.9871	49.906	17.1745	80.1026	66.1904	16.7116	17.2816	0	53.1572	194.141	123.348	0	0	109.342	29.3446	0	29.6173	0	0	170.009	320.846	0	26.5979	25.3912	68.1096
hsa-miR-548aa_L-1R-2	AAAACCACAATTACTTTTGCAC	0	0	12.568	1.26531	4.3839	0	0	0	1.68054	11.8994	0	0	0	0	0.866729	1.77852	0	0	0	0.954416	2.24908	0	2.27102	0	0	0	0	1.90672	0	0	0	1.91558	0	0	0	0	0	0	0	0	0	0	0	0	0	0	0	0
hsa-miR-6747-3p	TCCTGCCTTCCTCTGCACCAG	0	0	0	8.13416	0	9.10986	11.0038	0	14.7887	25.0969	0	23.033	14.2424	0	29.1221	9.78183	8.93254	13.307	0	17.7521	0	0	18.4354	0	0	25.7618	18.2412	4.903	0	0	0	13.6485	0	0	0	0	0	30.8891	0	0	0	0	25.7251	0	0	0	0	0
hsa-miR-625-3p	GACTATAGAACTTTCCCCCTCA	358.567	531.61	335.948	396.405	433.537	347.476	708.828	478.922	488.7	527.034	953.394	679.474	545.01	304.597	202.295	285.452	406.585	563.33	485.508	557.761	253.865	0	243.668	0	135.744	389.549	724.096	613.692	273.198	271.793	407.192	389.341	798.018	737.437	364.688	317.505	89.0934	140.545	410.363	297.231	298.076	267.428	410.483	129	306.233	1310.69	489.115	482.69
hsa-miR-224-5p_L-1R-2	CAAGTCACTAGTGGTTCCGTTT	147.012	180.096	99.3396	87.3067	63.41	118.428	93.5322	105.175	63.1882	119.426	314.453	103.649	117.737	146.071	85.8062	104.043	63.4518	150.813	518.864	80.1709	81.8104	0	85.3638	0	147.722	135.054	106.275	193.668	138.779	87.9792	26.2054	93.3844	305.692	84.2216	145.337	131.821	44.5467	285.724	91.1917	119.527	91.4887	0	332.189	0	0	181.753	137.647	32.5742
bta-mir-2887-1-p5	CCGGTGCGGAGAGCCCTTC	0	0	0	0	0	0	0	0	0	0	0	0	0	0	0	0	0	0	0	0	0	0	0	0	0	0	0	0	0	0	0	0	0	0	0	0	0	0	0	0	0	0	0	0	0	0	0	0
hsa-miR-7976_R+1	TGCCCTGAGACTTTTGCTCT	130.279	328.73	89.4056	209.861	193.048	204.321	145.8	127.713	507.522	107.311	320.028	149.715	81.6566	131.351	197.614	331.693	151.545	361.507	177.155	258.838	189.766	0	221.625	586.097	289.455	82.7499	132.447	284.374	183.101	245.085	387.034	230.588	182.343	246.033	51.1371	59.5321	51.2962	80.3116	0	213.668	20.6587	75.687	48.0948	90.9616	144.367	47.2852	40.0914	53.3032
hsa-let-7i-3p_R-1	CTGCGCAAGCTACTGCCTTGC	106.375	65.095	141.785	69.9538	60.1221	176.992	119.208	103.297	109.571	77.0214	100.357	88.8416	71.2121	67.9399	105.048	99.1522	69.9202	43.9871	71.5291	59.5556	166.994	0	83.7607	134.893	79.8497	103.828	125.309	95.6084	90.8237	86.4082	24.1896	94.1027	70.7919	83.5585	119.768	15.5917	140.39	38.6114	66.6401	71.9278	109.196	75.687	279.621	82.6923	91.8699	76.8385	93.5466	0
cja-mir-519b-p3_1ss18GT	GTCACTGCCTGAGAAAAT	0	0	0	0	0	0	0	0	0	0	0	0	0	0	0	0	0	0	0	0	0	0	0	0	0	0	0	0	0	0	0	0	0	0	0	0	0	0	0	0	0	0	0	0	0	0	0	0
hsa-miR-6859-5p_R-2	GAGAGGAACATGGGCTCAGGA	0	0	0	19.522	0	0	0	0	0	15.5774	44.6032	0	0	12.4557	20.8015	0	0	19.5909	0	6.87179	11.8077	0	11.2215	0	0	11.7099	15.0688	0	22.5243	0	0	5.02839	6.43563	11.9369	0	0	0	27.8002	0	0	0	0	0	0	0	0	0	0
hsa-miR-215-5p_R-1	ATGACCTATGAATTGACAGA	26.2949	43.3967	15.3525	88.1201	36.1672	27.3296	197.151	22.5375	25.8803	72.6943	107.605	99.5355	66.9394	48.1241	37.9627	232.541	139.224	26.4292	58.5575	118.825	102.052	0	48.8938	252.112	237.553	31.6167	32.5169	60.4703	121.704	46.3462	63.4977	169.888	10.726	83.5585	57.8657	0	134.99	155.99	0	301.462	82.635	222.015	143.725	123.212	0	35.4639	179.075	47.3806
hsa-miR-30b-5p	TGTAAACATCCTACACTCAGCT	193.626	196.37	101.447	351.215	174.73	203.887	189.204	109.557	101.953	248.949	356.826	361.947	119.003	264.588	156.705	155.027	116.431	211.187	303.288	142.399	382.063	688.219	247.007	230.461	81.8459	406.464	314.859	245.695	164.451	171.769	104.486	147.978	94.3892	397.234	227.426	245.216	87.7435	26.2557	281.759	115.296	274.466	136.237	394.452	124.039	56.8718	350.206	235.203	370.161
hsa-miR-145-5p_R-2	GTCCAGTTTTCCCAGGAATCC	43.028	105.237	21.6741	77.5457	117.426	143.155	162.306	110.809	328.041	125.484	173.953	126.682	353.212	82.6603	90.4865	68.9175	165.098	84.2778	206.063	192.983	189.766	820.748	56.5084	423.712	73.8609	85.8726	211.756	58.8359	285.55	199.524	247.943	63.9324	21.4521	139.264	215.314	21.2615	79.6441	261.013	164.847	257.036	59.025	166.511	0	152.154	91.8699	124.124	40.0914	183.6
hsa-miR-339-3p_R-2	TGAGCGCCTCGACGACAGAGC	210.359	305.947	189.648	225.045	292.156	265.487	111.872	254.486	354.257	277.796	312.223	200.716	307.636	153.997	282.9	273.447	141.997	170.034	214.958	348.744	311.217	1083.48	296.97	744.857	335.369	175.648	295.824	213.28	194.726	278.077	237.864	181.74	209.158	253.328	161.486	191.353	160.638	528.203	229.733	227.419	174.124	65.5954	139.81	239.808	454.975	143.333	155.02	91.7999
hsa-miR-130a-3p_R-1	CAGTGCAATGTTAAAAGGGCA	113.546	145.379	278.151	215.826	100.517	84.5916	222.827	285.475	140.493	169.62	189.564	301.074	91.1515	386.125	116.488	166.291	328.04	144.529	148.988	166.641	226.033	0	179.545	0	273.485	121.002	250.618	250.053	134.419	383.338	76.6004	166.655	62.2111	219.507	134.571	110.56	136.34	180.701	150.817	241.17	354.15	60.5496	447.393	382.039	188.115	478.763	403.587	207.29
hsa-miR-3139_L-1R-1	AGGAGCTCAACAGATGCCTGT	0	0	0	0	0	0	0	0	0	0	0	0	0	0	0	0	0	0	0	0	0	0	0	0	0	0	0	0	0	0	0	0	0	0	0	0	0	0	0	0	0	0	0	0	0	0	0	0
hsa-miR-204-5p	TTCCCTTTGTCATCCTATGCCT	5.97611	14.1039	13.5463	11.3878	11.2729	0	0	0	22.8553	45.8667	30.1072	13.1617	0	10.191	9.88071	0	4.9283	21.8087	0	48.1026	18.5549	0	0	0	23.9549	0	23.7928	6.53733	18.8913	0	13.1027	0	0	8.62111	0	17.0092	0	27.8002	0	24.3285	23.61	0	26.8436	155.462	34.9981	0	22.7185	0
hsa-miR-21-5p	TAGCTTATCAGACTGATGTTGA	25912.4	29685.5	28354.2	30102.9	24156.9	27066.7	45957.3	38233	17910.5	33859.1	41340.5	47041.6	22461.2	33245.3	23783.9	36991.3	68943.2	23275.5	43889.6	28642.8	31729.8	2959.81	27254.7	5525.47	31041.6	44220.5	41079.9	45976.2	13170.9	51609.3	11193.7	28681.9	33810.7	39427	32345.6	20846.2	13505.8	12741.7	21530	13158.6	25224.3	11070.5	23531.8	11540.5	17590.9	25659.6	34311.6	22342.9
hsa-miR-584-5p_R-1	TTATGGTTTGCCTGGGACTGA	2143.03	1760.82	3125.58	2075.3	704.086	1464.08	2522.62	1783.28	1102.43	2002.56	1981.5	1673.18	973.232	1246.7	1161.76	2406.78	2159.52	1115.94	1818.99	1559.9	866.178	469.663	1518.91	248.94	910.286	1480.91	1164.26	2725.25	757.106	1780.01	284.228	1848.29	2796.28	1839.61	1504.51	1645.64	530.511	577.626	462.973	357.524	903.082	676.138	1133.02	484.577	1076.19	2135.22	1613.01	1406.61
ppy-mir-1268-p5_1ss9TC	CGTGGTGGCGGGCGCCTGTGG	0	0	0	0	0	0	0	0	0	0	0	0	0	0	0	2.66777	0	0	0	0	0	0	0	0	0	0	0	0	0	0	0	0	0	0	0	0	0	0	0	0	0	0	0	0	0	0	0	0
hsa-miR-590-3p	TAATTTTATGTATAAGCTAGT	0	0	0	10.3033	13.1517	7.80845	0	0	0	0	40.1429	18.0974	5.69697	10.191	0	11.5603	0	6.65351	0	0	0	0	0	0	0	0	0	8.17166	0	0	0	0	0	26.5265	0	0	0	0	15.7832	0	0	0	0	0	0	0	0	0
hsa-miR-1343-5p_R-1_2ss19TC21GA	TGGGGAGCGGCCCCCGGGCGA	0	0	0	0	0	0	0	0	3.36107	0	0	0	0	0	0	0	0	0	0	0	0	0	0	0	0	0	0	0	0	0	0	0	0	0	0	0	0	0	0	0	0	0	0	0	0	0	0	0
hsa-miR-3940-3p_R-1	CAGCCCGGATCCCAGCCCACT	29.8806	73.7744	80.3747	24.4025	46.5007	11.7127	48.6001	69.4907	64.5326	4.32704	0	72.3894	20.8889	44.161	23.9217	70.2513	34.1901	171.882	38.9148	116.821	104.582	0	30.4584	0	75.8572	42.1556	176.86	42.4926	51.5879	62.8423	31.2449	81.1726	102.97	47.7477	0	0	36.4473	49.4225	0	0	17.7075	90.8245	24.6066	0	0	0	0	0
hsa-miR-32-5p_R-2	TATTGCACATTACTAAGTTG	93.2274	48.8213	176.102	126.351	113.668	76.7831	249.419	216.924	77.3047	23.366	172.838	245.137	206.99	148.336	88.9264	152.063	300.626	77.2546	155.659	93.3419	162.777	0	111.815	0	55.8948	135.054	84.0681	240.247	55.9474	306.356	29.2291	128.583	75.0823	163.138	135.917	138.908	125.541	0	101.714	59.2347	265.612	0	121.915	0	139.992	206.873	163.038	0
hsa-miR-766-3p_R-1	ACTCCAGCCCCACAGCCTCAG	25.0997	19.5285	28.8988	31.9944	55.8948	104.113	8.25284	38.5016	49.0717	66.6365	0	51.0017	0	88.3219	24.4418	44.4629	20.6372	32.5283	27.7963	58.9829	21.9286	0	28.8554	0	0	14.0519	65.0338	19.612	103.902	15.7106	16.1264	44.5372	23.5973	23.2107	29.6057	41.1055	55.3459	107.34	29.8127	108.95	76.7325	55.5038	0	72.7693	0	125.601	41.4278	0
hsa-miR-891a-5p	TGCAACGAACCTGAGCCACTGA	0	0	0	0	0	0	0	0	0	0	0	0	0	0	0	0	0	0	0	0	0	0	0	0	0	0	0	0	0	0	0	0	0	0	0	0	0	0	0	0	0	0	0	0	0	0	0	0
hsa-miR-141-3p_R-1	TAACACTGTCTGGTAAAGATG	0	0	0	9.761	0	6.50704	0	0	10.0832	0	0	0	0	0	0	40.9058	0	6.28387	3.70617	3.4359	0	0	0	0	0	7.8066	0	0	0	0	0	0	62.2111	8.62111	0	14.1743	0	0	0	0	0	0	16.7772	0	0	0	0	0
hsa-miR-10b-5p_R-1	TACCCTGTAGAACCGAATTTGT	6916.75	5095.86	4615.68	6137.5	7201.97	7468.78	8012.59	6970.67	6564.85	12199.7	7266.98	7645.31	7873.21	6573.19	10070	9165.36	12201.5	4318.5	8328.88	14549.3	5244.3	3722.43	6322.53	3508.12	8484.03	6949.43	12524.6	3924.85	5822.16	6100.42	3539.74	4154.89	4084.48	5815.93	12431.7	9132.51	5399.6	18281.7	11800.6	7143.07	6964.95	9062.26	9103.33	5257.58	3267.94	7348.42	9569.82	8093.2
hsa-miR-93-3p_R+1	ACTGCTGAGCTAGCACTTCCCGA	157.769	124.766	81.2778	122.555	97.2287	113.223	69.6907	61.9782	174.104	39.8088	22.3016	146.424	93.0505	147.203	201.775	77.3654	48.3589	442.828	212.364	286.325	333.989	313.884	255.691	383.531	171.677	202.191	258.549	182.228	109.715	164.961	282.212	248.546	71.8645	136.611	72.6685	36.8532	53.996	81.8561	54.3643	136.451	53.1225	30.2748	124.152	160.423	183.74	168.454	54.7916	124.374
hsa-miR-516a-5p_R-1	TTCTCGAGGAAAGAAGCACTTT	4.18328	9.76426	0	4.60936	5.16674	0	0	0	0	0	0	0	0	0	0	8.89258	0	0	0	3.14957	19.3983	0	0	0	0	0	0	3.67725	0	0	0	0	0	4.64214	0	0	19.5736	0	0	0	0	0	0	0	0	0	0	0
hsa-miR-200c-3p_R-2	TAATACTGCCGGGTAATGATG	5.3785	32.5475	52.379	32.5367	0	20.8225	41.2642	52.5875	16.1332	38.078	21.1865	27.9686	12.3434	64.5429	16.9012	187.411	9.24056	23.6569	38.9148	48.3889	18.5549	0	52.9015	0	31.9399	7.02594	42.034	47.3956	4.35954	34.5633	0	33.762	116.914	0	82.0885	0	0	0	15.7832	0	0	0	57.0426	178.615	43.7476	35.4639	57.4643	124.374
hsa-miR-202-3p	AGAGGTATAGGGCATGGGAA	0	17.3587	48.7667	5.42278	0	28.631	0	0	15.4609	0	0	0	0	26.0436	3.12023	0	6.16037	24.7658	0	0	0	0	0	0	0	0	0	0	0	0	0	0	0	0	0	0	45.8966	0	19.2906	12.6931	0	0	0	0	0	0	0	0
mmu-miR-351-5p_R-4	TCCCTGAGGAGCCCTTTGAG	0	0	0	2.98253	0	0	0	0	0	0	0	0	0	0	0	0	0	0	0	0	0	0	0	0	0	0	0	0	0	0	0	0	0	0	0	0	0	0	0	0	0	0	0	0	0	0	0	0
hsa-miR-15a-5p_R-1	TAGCAGCACATAATGGTTTGT	988.449	1225.96	1958.8	911.568	581.024	1283.19	1615.72	1547.58	666.837	1017.72	1369.32	1558.02	826.061	1281.8	713.492	1494.84	1643.59	756.652	964.716	758.188	1073.66	478.963	1004.73	251.659	538.985	1302.14	877.163	1811.66	329.145	2094.22	277.172	1328.21	895.625	1088.91	1088.68	1034.72	488.664	529.748	801.435	330.022	968.01	438.985	1014.46	587.116	835.579	1214.64	1182.7	725.516
hsa-miR-3124-5p_R-1	TTCGCGGGCGAAGGCAAAGT	7.17134	10.8492	9.93396	11.9301	23.4852	0	0	40.3797	5.37772	0	34.5675	9.87129	0	12.4557	14.5611	24.8992	7.70047	27.723	0	18.8974	15.1813	0	0	0	0	0	8.72404	22.0635	0	0	0	17.9585	25.7425	13.9264	0	24.0963	14.8489	41.7003	0	0	17.7075	0	0	0	0	0	28.064	0
rno-miR-351-5p_R-1	TCCCTGAGGAGCCCTTTGAGCCTG	0	0	0	0	0	0	0	0	0	19.039	0	0	0	0	0	0	0	0	0	0	0	0	0	85.4976	0	0	0	0	0	0	0	0	0	0	0	0	0	0	0	0	0	0	0	0	0	0	0	65.1484
hsa-miR-30e-3p_1ss22CT	CTTTCAGTCGGATGTTTACAGT	144.622	73.7744	55.0883	256.497	60.357	127.538	98.1171	123.956	125.032	119.426	180.643	78.9703	80.7071	82.0941	81.9059	105.822	124.44	65.7958	50.7745	119.684	89.4011	0	98.1884	0	179.662	145.983	152.274	223.903	229.239	128.827	65.5135	132.893	104.043	129.98	188.4	226.789	207.885	100.39	359.506	85.6788	191.831	70.6412	164.417	137.269	341.231	152.199	134.974	296.129
hsa-mir-1273c-p3	CAGAGTCTCGTTCTGTTGCC	0	0	6.32161	3.25367	0	0	7.33586	28.1719	22.1831	0	0	23.033	0	12.4557	13.0009	41.7951	18.4811	19.2213	0	25.1966	10.1209	0	0	0	0	7.02594	30.9307	21.2463	0	0	0	27.297	50.4124	13.2632	0	0	0	0	0	0	0	0	23.4881	0	0	0	0	32.5742
hsa-miR-5006-3p_R+1	TTTCCCTTTCCATCCTGGCAGA	0	0	0	0	0	0	0	0	0	0	0	0	0	0	0	0	0	0	0	0	0	0	0	0	0	0	0	0	0	0	0	0	0	0	0	0	0	0	0	0	0	0	0	0	0	0	0	0
hsa-miR-15b-5p_R-3	TAGCAGCACATCATGGTTT	2714.35	802.839	1018.68	593.252	388.915	661.116	1342.46	896.805	611.716	498.475	945.589	1051.29	595.333	1262.55	598.563	979.517	1112.26	628.757	556.296	737	861.961	341.784	574.302	86.7061	752.583	746.311	753.44	1181.62	416.336	1558.49	348.733	1146.47	689.685	1096.87	353.923	983.697	302.378	264.102	722.519	440.029	637.47	292.657	870.18	274.539	481.223	789.072	932.793	533.032
hsa-miR-26a-5p	TTCAAGTAATCCAGGATAGGCT	4157.98	2831.63	2812.06	4181.5	1929.54	2942.27	3443.42	3132.25	1790.56	4954.18	5080.68	2630.7	2292.87	2597.38	1940.52	3331.23	2489.36	1561.23	3737.98	1396.88	2357.74	512.677	2931.42	1031.03	2195.53	4629.57	2636.12	2732.47	2910.11	1939.21	776.083	2853.97	3165.97	4944.76	6231.77	6148.11	1464.42	2957.89	4766.23	2593.81	3372.79	2775.19	6994.25	3201.02	2758.28	5857.21	5631.51	6675.24
hsa-mir-4477b-p3_1ss20GA	TTTGTGATTGATGGGAGGAAG	0	0	0	0	0	0	0	0	0	0	0	0	0	0	0	0	16.325	0	0	0	0	0	0	0	0	0	0	0	0	0	0	0	0	0	0	0	0	0	0	0	0	0	0	0	0	0	0	0
cgr-miR-322-3p_R-1	AAACATGAAGCGCTGCAACA	0	0	0	0	0	0	0	0	0	0	0	0	0	0	0	0	0	0	0	0	0	0	0	0	0	0	0	0	0	0	0	0	0	0	0	0	0	0	0	0	0	0	0	0	0	0	0	0
hsa-miR-183-3p_L-1	TGAATTACCGAAGGGCCATAA	75.299	0	48.7667	62.3619	45.5613	40.3437	78.8605	13.1469	94.7823	0	0	8.22607	0	41.8963	55.124	67.1389	29.5698	108.674	74.494	59.5556	87.7143	0	110.211	0	55.8948	56.2075	82.4819	62.1046	61.7601	207.38	0	130.738	45.0494	45.095	0	15.5917	14.8489	89.5784	49.1032	103.661	23.61	0	33.5545	0	34.9981	35.4639	28.064	44.4193
mmu-mir-3535-p3	TAGTCAAGTTCTGATCCAG	19.1236	0	0	0	0	0	0	0	0	0	0	5.75825	0	0	0	0	0	0	0	0	0	0	0	0	0	0	0	8.17166	13.8052	0	0	0	0	0	0	0	0	0	0	0	0	0	8.94786	0	0	0	0	0
mmu-mir-3535-p5_3	TAGTCAAGTTCTGATCCAG	19.1236	0	0	0	0	0	0	0	0	0	0	5.75825	0	0	0	0	0	0	0	0	0	0	0	0	0	0	0	8.17166	13.8052	0	0	0	0	0	0	0	0	0	0	0	0	0	8.94786	0	0	0	0	0
hsa-miR-4732-3p	GCCCTGACCTGTCCTGTTCTG	1899.21	1778.18	1952.47	1233.68	1996.71	2052.32	1601.05	1610.49	3359.06	1566.39	1393.85	2235.85	1716.69	2054.05	1520.07	2411.22	1605.09	3516.38	1767.84	2171.49	2030.92	1894.93	1176.26	2360.25	1722.76	1336.49	1619.5	2630.46	1898.58	1643.33	2473.39	2307.31	1274.25	1566.39	701.117	775.335	1178.46	922.039	331.447	1679.73	956.205	610.542	725.895	525.923	1220.56	388.625	756.391	453.077
hsa-miR-155-5p_R-1	TTAATGCTAATCGTGATAGGGGT	52.5898	172.502	78.5686	88.3912	46.5007	95.0028	99.9511	226.314	24.8719	210.294	91.4366	31.2591	23.7374	105.307	58.2442	92.4828	121.975	56.1852	165.666	29.7778	37.1099	0	100.192	0	85.8384	175.648	77.7233	69.4591	34.8763	59.7002	64.5056	76.8625	45.0494	131.306	127.843	155.917	17.5487	41.7003	182.383	76.1589	165.27	55.5038	95.0711	89.3077	61.2466	254.158	478.424	94.7612
hsa-miR-29c-3p_R-1	TAGCACCATTTGAAATCGGTT	196.614	167.62	345.882	204.439	124.237	234.904	265.008	308.952	84.363	162.048	141.058	384.98	176.131	168.718	188.774	184.966	296.16	92.5947	238.677	217.034	285.071	0	155.498	131.419	286.461	220.536	319.419	326.049	44.6853	274.15	30.237	202.213	140.511	312.35	201.857	97.094	83.6938	67.1838	85.0538	120.056	126.904	55.5038	321.005	71.9423	168.428	112.302	159.029	167.313
hsa-miR-335-5p_R-2	TCAAGAGCAATAACGAAAAAT	305.977	608.639	519.275	671.34	463.598	618.169	799.609	562.499	471.895	421.454	410.35	419.53	429.172	503.888	310.462	443.295	1634.35	219.935	468.089	252.538	517.008	0	510.98	78.247	812.47	513.674	478.236	586.725	428.688	758.821	291.283	494.937	982.506	496.709	436.011	433.734	288.879	316.613	813.711	266.556	764.374	151.374	581.611	284.462	586.217	982.646	431.651	562.645
hsa-miR-34c-5p	AGGCAGTGTAGTTAGCTGATTGC	0	0	12.6432	33.6212	0	22.1239	22.0076	0	0	37.2126	28.9921	8.22607	0	0	37.4427	0	0	0	15.5659	17.1795	0	0	13.6261	0	0	3.9033	0	20.4291	29.7902	0	30.237	0	17.1617	42.4424	40.3714	0	0	35.5225	0	0	0	0	0	205.077	0	0	0	0
bta-miR-1246_L+1R-2	AAATGGATTTTTGGAGCA	0	0	11.7401	0	15.9699	0	6.41888	0	8.06658	9.5195	0	0	23.7374	7.92633	8.84064	0	0	0	0	0	15.1813	0	0	0	0	0	16.655	0	23.9775	0	7.0553	22.2686	0	0	0	24.0963	0	0	0	0	0	116.053	48.0948	0	0	0	0	0
hsa-miR-130b-3p	CAGTGCAATGATGAAAGGGCAT	143.427	115.001	203.195	116.047	67.1677	145.758	258.589	54.4657	114.949	193.852	26.7619	88.8416	36.0808	142.674	100.367	98.7076	237.482	82.7992	116.744	83.6068	191.453	0	179.545	77.1896	41.9211	74.1627	108.654	174.873	93.0035	230.946	175.375	143.668	159.818	59.6846	157.448	161.587	267.28	91.1228	45.5958	168.184	109.196	75.687	128.626	233.192	323.732	66.4948	114.929	530.071
hsa-miR-4644_L-2R-2_1ss18CG	GAGAGAGAAAAGAGAGAGA	0	0	0	0	0	0	0	0	0	0	0	0	0	0	0	0	0	0	0	0	0	0	0	0	0	0	0	0	0	0	0	0	0	0	0	0	0	0	0	0	0	0	0	0	0	0	0	0
hsa-miR-199a-5p	CCCAGTGTTCAGACTACCTGTTC	471.515	271.772	341.367	503.234	327.853	316.242	334.699	137.103	315.269	368.664	580.4	115.988	219.333	143.24	195.014	223.426	139.84	235.091	499.406	436.359	323.446	585.916	421.208	830.959	257.515	863.41	275.204	378.348	805.425	95.049	113.389	223.045	449.421	360.429	760.328	463.5	375.947	340.552	467.357	590.76	342.345	754.348	467.526	1174.23	463.724	805.326	169.052	1955.93
hsa-miR-6793-5p	TGTGGGTTCTGGGTTGGGGTGA	0	0	9.93396	0	8.92438	0	35.7623	0	0	0	0	0	8.54545	0	5.20038	8.00332	0	7.76243	0	5.7265	0	0	0	0	0	0	14.2757	0	0	0	0	0	0	4.64214	0	0	0	0	0	0	0	0	0	0	0	0	0	29.6129
hsa-miR-23b-3p_R-5	ATCACATTGCCAGGGATT	256.973	259.295	244.285	343.262	198.685	388.47	306.272	369.521	259.475	377.318	417.04	179.328	428.222	290.443	133.91	341.475	524.864	148.595	419.909	268.573	397.666	0	251.883	276.961	164.69	601.889	450.081	247.193	398.534	247.442	242.4	267.223	287.458	403.534	412.461	322.466	358.399	376.075	467.357	355.408	506.139	532.332	672.208	791.366	244.986	515.704	532.548	580.413
hsa-miR-6873-5p_R-2	CAGAGGGAATACAGAGGGCA	0	0	0	0	0	0	0	0	0	0	0	0	0	0	0	0	0	0	0	0	15.1813	0	0	0	0	0	0	0	0	0	0	0	0	0	0	0	0	0	0	0	0	0	0	0	0	0	0	0
hsa-let-7a-5p	TGAGGTAGTAGGTTGTATAGTT	5204.04	4108.17	3620.4	4359.5	2837.62	3679.19	6677.7	4761.38	3120.32	4674.75	4376.51	6577.76	4052.76	5667.47	4924.84	6326.94	5544.7	5233.92	3742.63	2993.54	1822.4	1861.6	4465.98	597.816	2883.44	3463.51	2911.29	5311.77	5008.95	6706.22	3294.15	4993.94	3825.21	6444.24	3681.76	5611.61	2604.41	3436.95	6188.82	2896.33	4932.87	2137.32	4123.42	3575.62	6105.85	4514.38	5559.48	2761.5
ssc-mir-4335-p5_1ss2CG	CGAGCCCCACGTTGGGCGCCA	0	0	0	0	0	0	0	0	0	0	0	0	0	0	0	0	0	0	0	0	0	0	0	0	0	0	0	0	0	0	0	0	0	0	0	0	0	0	0	0	17.7075	0	0	0	0	0	0	0
ssc-mir-4335-p3_1ss2CG	CGAGCCCCACGTTGGGCGCCA	0	0	0	0	0	0	0	0	0	0	0	0	0	0	0	0	0	0	0	0	0	0	0	0	0	0	0	0	0	0	0	0	0	0	0	0	0	0	0	0	17.7075	0	0	0	0	0	0	0
rno-miR-1843b-3p_R+1	TCTGATCGTTCCCCTCCATACA	94.4226	64.0101	37.0266	27.1139	15.9699	48.1521	7.33586	66.6735	16.8054	48.4629	93.6668	57.5825	31.3333	6.79399	8.3206	27.567	28.9538	53.2281	70.7879	105.368	56.5082	0	19.6377	0	11.9775	54.6462	79.3095	25.3321	84.2844	12.5685	33.2607	64.6507	65.4289	37.8003	135.917	59.5321	0	23.1668	36.8274	94.1409	162.319	186.695	54.8057	0	0	128.557	134.974	35.5355
hsa-miR-219b-5p	AGATGTCCAGCCACAATTCTCG	0	0	0	0	0	0	0	0	0	0	0	0	0	0	0	0	0	1.8482	0	0	0	0	0	0	0	0	0	0	0	0	0	5.74673	0	0	0	0	0	0	0	0	0	0	0	0	0	0	0	0
hsa-miR-4797-3p_L-2R+2	TCAGTAAGTGGCACTCTGTCT	0	19.5285	0	0	15.5002	0	15.5887	0	6.04993	0	0	0	0	0	22.8817	19.119	0	8.13207	0	0	15.1813	0	18.0346	0	0	5.46462	9.51714	0	0	0	33.2607	0	0	7.29479	0	0	0	0	0	0	0	0	0	0	0	0	0	0
hsa-miR-196a-5p	TAGGTAGTTTCATGTTGTTGGG	0	0	0	0	0	0	0	0	0	0	0	0	0	5.0955	0	4.00166	0	2.03302	0	0	0	0	0	0	16.9681	0	0	6.53733	0	0	0	0	0	0	30.9514	12.0482	0	0	0	9.51986	0	0	8.38862	0	0	0	25.3912	0
mml-miR-378d_L-1R+1_1ss21CG	CTGGACTTGGAGTCAGAAGGAG	0	0	5.41852	4.8805	0	0	0	0	0	0	0	14.8069	0	0	0	0	0	4.80531	0	5.15385	0	0	5.21	0	21.9587	10.9292	0	0	0	0	19.1501	0	0	0	0	0	0	35.5225	0	0	0	0	0	0	0	0	0	0
hsa-miR-151b_R+2	TCGAGGAGCTCACAGTCTAG	991.437	972.629	2808.6	1938.55	1283	1486.86	1582.71	1544.76	721.287	1026.81	1488.63	1993.18	1356.83	1486.37	1026.03	1396.8	1917.72	1456.75	1241.38	1302.78	1428.31	192.98	651.851	584.435	1348.46	1179.97	864.87	1638.01	859.556	2222.26	978.671	1218.67	1285.52	1195.02	866.639	378.454	705.323	533.609	597.13	826.112	1052.12	179.126	1007.75	358.058	813.705	720.361	761.737	494.535
mdo-miR-34b-5p	AGGCAGTGTAGTTAGCTGATTGT	0	0	0	0	0	0	11.9208	0	0	0	81.4009	0	0	0	0	0	0	0	0	0	0	0	0	0	0	0	0	0	0	0	0	0	0	0	0	0	0	0	0	0	0	0	0	0	0	0	0	0
hsa-miR-106b-5p_R-1	TAAAGTGCTGACAGTGCAGA	375.3	240.852	581.588	713.637	310.944	216.034	740.922	553.108	230.57	526.168	514.052	1209.23	273.455	647.694	655.767	628.705	628.358	1206.5	751.241	891.043	2336.24	0	1341.37	0	596.876	1363.81	1378.4	1650.68	128.606	1230.14	116.916	1000.65	577.061	1132.02	150.72	294.826	190.336	112.745	21.0442	162.895	492.859	116.053	511.147	92.6154	761.208	430	473.079	334.626
hsa-miR-376c-3p	AACATAGAGGAAATTCCACGT	0	21.6983	0	0	0	0	0	0	0	0	0	0	38.9293	0	0	7.55869	0	0	0	0	8.43406	0	4.40846	0	17.9662	0	0	0	13.0786	0	0	0	0	0	0	12.7569	0	0	0	0	0	0	0	0	0	0	0	0
hsa-miR-4435	ATGGCCAGAGCTCACACAGAGG	0	0	0	0	0	0	0	0	0	0	0	0	0	0	0	7.11406	3.69622	0	0	0	0	0	0	0	0	0	0	0	0	0	0	11.4935	0	0	0	0	0	0	0	0	0	0	0	0	0	0	0	0
hsa-miR-1255b-5p	CGGATGAGCAAAGAAAGTGGTT	6.57373	0	13.5463	21.6911	12.9169	15.6169	21.0906	61.9782	10.7554	7.35597	42.9306	33.7269	21.8384	17.5511	43.6832	37.5711	20.3292	90.5617	28.1669	38.9402	17.2898	0	32.2619	43.2775	33.9361	10.9292	9.51714	52.7072	35.2396	32.9922	45.8594	30.8887	8.58084	41.4477	0	0	0	0	0	17.982	0	15.1374	10.6256	0	26.2485	9.60481	22.0503	11.8452
mmu-miR-378d_1ss6CG	ACTGGGCTTGGAGTCAGAAGGT	0	0	0	0	0	0	0	0	0	0	0	0	0	0	0	0	0	0	0	0	0	0	0	0	0	0	0	0	0	0	0	0	0	0	0	0	0	0	0	0	0	0	0	0	0	0	0	0
hsa-miR-200b-3p	TAATACTGCCTGGTAATGATGA	5.3785	21.6983	65.0223	45.009	6.57586	9.10986	0	33.8063	17.4776	24.2314	0	23.033	0	45.2933	12.2209	82.9233	23.1014	8.87135	88.2069	25.4829	54.8214	648.693	20.4392	0	0	29.6651	19.8274	40.8583	15.985	47.1317	0	51.0022	234.9	73.611	20.1857	0	43.1968	20.0779	0	30.6751	26.5612	50.458	16.7772	320.846	314.982	0	81.5192	0
bta-miR-339a_R+1	TCCCTGTCCTCCAGGAGCTCACT	89.0441	0	25.738	6.23619	23.4852	14.9662	5.96039	15.9641	29.9136	8.22138	47.9485	5.75825	0	18.1173	13.261	37.7934	13.3988	0	17.419	39.7991	5.90384	0	34.0654	37.6129	9.98121	44.8879	31.3272	4.08583	99.9061	6.28423	12.0948	26.2195	21.4521	57.032	23.55	53.1537	0	0	0	0	53.1225	15.1374	77.1753	82.6923	0	17.732	44.1005	26.6516
hsa-miR-324-3p_L-3R+1	ACTGCCCCAGGTGCTGCTGGA	81.2751	56.4157	127.335	157.26	82.1982	160.073	88.9473	212.228	137.804	99.522	60.2144	169.457	119.636	185.702	216.336	216.534	177.111	419.541	146.023	429.487	218.442	476.638	497.755	761.624	305.425	306.019	186.377	181.411	297.175	191.669	320.512	210.474	159.818	221.496	250.303	104.89	63.4453	101.934	82.4233	65.5813	109.196	151.374	60.3981	195.154	34.9981	38.4192	80.1828	44.4193
hsa-miR-652-3p_R-1	AATGGCGCCACTAGGGTTGT	983.668	947.133	1337.47	1412.63	629.873	892.766	1101.3	1098.7	1330.31	851.562	768.291	1064.45	656.101	912.66	1065.04	763.428	820.87	1205.39	899.117	1393.83	1665.73	2383.19	2187	1268.27	1048.03	1544.15	755.026	1359.76	1064.45	1074.6	747.862	1339.71	1525.24	1092.89	1003.9	1435.86	1197.36	1073.4	1127.62	1262.97	1310.35	1327.05	1078.22	1627.39	870.577	1285.57	880.675	1211.17
hsa-miR-4433b-5p_R+1	ATGTCCCACCCCCACTCCTGTT	418.328	567.412	396.455	451.175	419.915	501.042	795.941	126.774	340.813	1156.19	2078.51	460.66	935.252	826.603	104.528	702.513	138.608	326.761	1903.49	399.137	463.03	1601.97	444.854	1069.17	525.012	2568.37	1090.51	472.322	1634.83	185.385	155.217	366.354	248.844	792.479	823.576	215.45	299.678	421.636	792.666	951.986	289.222	1115.12	1531.2	1220.54	524.971	1950.52	461.051	633.716
hsa-miR-4474-3p_R-2	TTGTGGCTGGTCATGAGGCT	0	0	23.4803	0	0	0	0	0	3.36107	22.5006	0	0	0	9.05866	0	0	0	10.3499	0	0	0	0	7.61461	0	0	0	0	11.4403	0	0	0	0	0	0	68.6314	0	0	0	0	22.213	32.4637	0	8.94786	0	0	0	0	0
hsa-miR-3165	AGGTGGATGCAATGTGACCTCA	0	22.7833	0	0	0	0	0	22.5375	0	0	0	23.033	0	0	6.76049	0	0	5.17495	15.5659	0	0	0	2.80538	0	0	0	0	0	0	10.9974	0	0	0	12.6001	0	0	0	0	0	0	0	0	0	0	0	0	0	0
hsa-miR-92b-5p_R-2	AGGGACGGGACGCGGTGCAG	59.7611	52.076	521.081	50.4318	143.26	126.237	128.378	197.203	279.641	84.81	33.4524	98.7129	71.2121	89.4542	59.8043	123.162	115.199	184.08	104.514	131.709	31.206	0	49.6954	364.347	107.797	105.389	111.033	113.586	97.363	65.9844	214.683	107.751	157.673	39.7897	92.8542	114.812	102.592	247.113	119.251	186.166	70.83	237.153	229.289	0	323.732	127.079	60.1371	0
hsa-miR-3121-3p	TAAATAGAGTAGGCAAAGGACA	0	0	0	0	0	0	0	0	0	0	0	0	0	0	0	0	0	0	0	0	0	0	0	0	0	0	0	0	0	0	0	0	0	0	0	0	0	0	0	0	0	0	0	0	0	0	0	0
hsa-miR-548j-3p_R-1	CAAAAACTGCATTACTTTTG	0	0	0	0	0	0	0	0	0	0	0	0	0	0	0	0	0	0	0	4.5812	0	0	0	0	0	0	0	0	0	10.9974	0	0	0	0	0	0	0	0	0	0	0	0	0	0	0	0	0	0
hsa-miR-3164_R-2	TGTGACTTTAAGGGAAATGG	0	0	0	0	4.69704	0	0	0	0	0	0	0	0	0	0	0	0	0	0	0	0	0	7.61461	0	0	0	10.3102	0	0	0	0	11.4935	0	0	0	0	0	0	0	0	0	0	0	0	0	0	0	0
hsa-miR-103a-3p_R-2	AGCAGCATTGTACAGGGCTAT	6713.17	8880.59	12231.1	9520.68	5670.74	7307.84	8260.64	6345.41	6468.95	6387.73	7034.67	9129.84	5340.28	8101.46	8388.47	9145.57	6483.28	7115.93	6237.05	6680.63	8275.64	2220.82	10060.4	2878.45	7172.83	8642.16	6686.19	8806.87	6107.71	8927.01	4709.41	7505.47	7712.92	8446.81	6327.32	7285.36	6820.82	5183.96	8596.86	6383.77	7348.12	5528.52	7901.9	7483.66	12015.3	7203.61	7183.27	9532.88
hsa-miR-107_R-2	AGCAGCATTGTACAGGGCTAT	6713.17	8880.59	12231.1	9520.68	5670.74	7307.84	8260.64	6345.41	6468.95	6387.73	7034.67	9129.84	5340.28	8101.46	8388.47	9145.57	6483.28	7115.93	6237.05	6680.63	8275.64	2220.82	10060.4	2878.45	7172.83	8642.16	6686.19	8806.87	6107.71	8927.01	4709.41	7505.47	7712.92	8446.81	6327.32	7285.36	6820.82	5183.96	8596.86	6383.77	7348.12	5528.52	7901.9	7483.66	12015.3	7203.61	7183.27	9532.88
hsa-miR-6763-5p_L+1R+1	CCTGGGGAGTGGCTGGGGAGC	27.4901	0	0	0	10.8032	0	11.0038	9.39063	0	0	16.7262	0	22.7879	0	5.72041	0	12.6288	0	0	0	0	0	0	0	0	44.4976	0	0	13.8052	15.7106	27.2133	0	25.7425	0	0	62.367	0	24.7113	0	0	0	45.4122	0	0	0	31.0309	0	0
hsa-miR-374a-3p	CTTATCAGATTGTATTGTAATT	23.9045	75.9442	14.4494	8.13416	0	0	11.0038	4.69532	10.0832	0	32.3373	39.4852	0	19.2496	0	3.55703	21.5613	7.02315	20.0133	0	16.0247	0	17.2331	0	35.9324	10.1486	22.9998	17.9776	14.5318	36.1343	0	32.3254	11.7987	20.558	0	79.3761	0	0	0	37.0217	23.61	0	0	0	0	53.1959	106.91	56.2645
mdo-mir-12342-p3_1ss11AT	AGCCTGGCTCTGCCCACCA	0	0	0	3.79594	0	0	0	0	0	0	0	0	0	0	0	0	0	0	0	0	0	0	0	0	0	0	0	0	0	0	0	0	0	0	0	0	0	0	0	0	0	0	0	0	0	0	0	0
hsa-miR-130b-5p	ACTCTTTCCCTGTTGCACTAC	68.1277	54.2459	86.6963	69.9538	112.729	140.552	88.0303	85.4548	86.7157	89.1371	85.8612	57.5825	32.2828	47.558	103.487	121.828	46.2028	81.6903	94.5073	124.265	111.33	0	63.3215	88.5188	109.793	103.828	79.3095	36.7725	196.906	106.832	68.5372	89.7926	55.7755	120.696	114.386	52.4449	76.9443	58.6893	57.8717	138.567	129.855	35.3206	53.6872	26.4616	69.9961	51.7182	192.439	130.297
hsa-miR-570-3p_R-1	CGAAAACAGCAATTACCTTTG	0	0	17.1586	16.2683	23.4852	31.2338	0	0	0	0	0	11.5165	0	0	0	8.89258	0	15.1552	13.3422	0	0	0	5.61077	0	0	0	11.1033	0	0	0	0	6.46507	0	0	0	25.5138	0	0	0	0	0	0	62.635	0	0	0	14.7002	0
hsa-miR-184_1ss22TC	TGGACGGAGAACTGATAAGGGC	0	57.5006	43.3482	6.50733	44.6219	0	30.2604	10.3297	0	0	72.4803	0	0	197.026	5.72041	0	7.08443	4.06603	76.3471	0	27.8324	0	0	0	0	10.9292	43.6202	8.98882	9.44567	17.2816	22.1738	0	0	0	39.0257	56.6972	33.7475	86.4894	0	45.4838	17.7075	0	0	94.2693	384.979	78.3161	0	0
hsa-miR-6892-5p	GTAAGGGACCGGAGAGTAGGA	0	0	0	0	0	0	0	0	0	0	0	0	18.9899	0	0	0	0	0	0	0	0	0	0	0	0	0	0	0	0	0	0	0	0	0	0	0	0	0	0	0	0	0	0	0	0	0	0	0
hsa-miR-6735-5p_R-4	CAGGGCAGAGGGCACAGGAAT	35.8567	26.038	29.8019	54.2278	24.4246	9.10986	41.2642	55.4047	66.5493	25.0969	0	37.8399	37.9798	30.573	39.5229	48.4645	45.5868	35.855	57.075	46.3846	43.0137	0	30.8592	188.518	0	9.36792	15.0688	31.0523	26.1572	39.2764	65.5135	58.904	47.1946	17.2422	0	9.92202	33.7475	18.5335	0	64.5235	47.22	0	0	0	56.8718	13.299	50.7824	0
hsa-miR-511-5p	GTGTCTTTTGCTCTGCAGTCA	0	0	0	12.4724	0	7.80845	32.0944	0	9.41101	13.8465	51.2937	0	69.3131	11.3233	7.80056	35.1257	8.00848	0	19.2721	9.16239	0	0	27.6531	0	0	37.4717	0	7.35449	13.0786	0	0	0	8.58084	0	0	0	0	0	17.5369	0	0	0	53.6872	0	0	0	24.0548	0
hsa-miR-4659b-3p_L-2	TCTTCTTAGACATGGCAGCT	0	0	0	0	0	14.3155	0	7.51251	0	0	0	0	0	20.9481	0	4.44629	0	4.80531	0	6.29915	0	0	0	0	0	0	0	0	6.17601	0	0	0	0	0	32.2971	12.7569	0	0	0	0	0	0	0	0	0	0	0	0
hsa-miR-1908-3p_R+1	CCGGCCGCCGGCTCCGCCCCGT	0	14.1039	0	0	9.39408	10.4113	0	25.3547	0	0	0	0	0	0	0	0	0	0	0	0	0	0	14.0269	0	0	14.0519	0	0	0	0	0	4.31005	0	0	0	0	35.0974	21.6224	42.0885	0	0	40.3664	0	38.0385	0	0	0	0
hsa-mir-3978-p5_1ss8GC	ATCCAGGCTGTGGAGCCA	0	0	0	0	0	0	0	0	0	0	0	0	0	0	0	0	0	0	0	0	0	0	0	0	0	9.36792	0	0	0	0	0	0	0	0	0	0	0	0	0	0	0	0	0	0	0	0	0	0
hsa-miR-4685-3p_R-2	TCTCCCTTCCTGCCCTGGCT	65.7373	214.814	177.005	54.77	70.9253	101.51	133.879	63.8563	72.5992	105.58	122.659	74.0347	60.7677	92.8512	107.128	126.719	61.9117	236.569	162.701	102.504	224.346	0	93.3792	139.727	131.752	126.467	113.413	107.866	74.8387	127.256	96.7584	59.6223	52.5576	118.043	0	92.133	14.8489	0	36.8274	24.3285	70.83	55.5038	0	0	0	0	0	47.3806
hsa-miR-147b-3p_R-1	GTGTGCGGAAATGCTTCTGC	0	0	0	0	0	0	0	0	0	0	0	0	0	0	0	8.00332	0	0	18.1602	4.00855	0	0	0	0	0	0	7.93095	0	0	0	0	5.74673	11.7987	0	0	0	0	0	0	0	0	0	0	0	0	0	0	0
ssc-miR-10386_L+1R-2	CGTCGTCCTCTCCCTCCCTC	0	0	0	0	0	0	0	0	0	0	0	0	0	0	0	0	0	0	0	2.86325	0	0	0	0	0	0	0	0	0	0	0	0	0	0	0	0	0	0	0	0	0	0	0	0	0	0	0	0
hsa-miR-199a-3p_R-1	ACAGTAGTCTGCACATTGGTT	643.428	521.845	460.574	885.358	630.499	813.814	883.36	711.184	995.102	791.849	886.861	748.573	995.387	529.931	514.144	755.276	1035.66	493.592	776.443	1071.05	563.114	259.632	461.419	473.157	715.985	909.208	640.028	849.308	1246.1	491.741	637.665	496.853	685.752	1027.9	816.399	376.564	422.519	519.966	736.548	515.13	657.145	565.13	712.101	602	386.437	941.764	390.223	919.974
hsa-mir-8072-p3_1ss23CT	CTGCCGCCGCCACCGCCGCCTCT	9.56178	0	58.7006	29.8253	47.4401	55.9606	7.33586	0	18.822	32.0201	0	13.1617	14.2424	20.382	0	35.5703	0	24.7658	36.6911	9.16239	16.8681	0	3.60692	0	45.9136	25.7618	7.93095	0	58.8538	29.8501	0	15.0852	0	16.5791	32.2971	14.1743	45.8966	29.3446	0	0	0	60.5496	68.2275	0	0	0	0	0
hsa-miR-193b-3p_R-1	AACTGGCCCTCAAAGTCCCGC	46.6137	0	0	36.3326	0	0	9.16983	15.9641	4.03329	0	0	0	0	0	17.6813	0	0	2.95712	0	0	0	0	14.4277	0	21.9587	0	43.6202	0	63.9399	21.9948	0	0	5.36302	0	0	21.2615	41.8469	77.2227	8.76843	0	0	0	31.3175	248.077	0	0	54.7916	0
hsa-miR-6849-3p_R-1	ACCAGCCTGTGTCCACCTCCA	0	0	0	0	0	0	0	0	0	0	0	0	0	0	0	0	4.31226	0	0	7.44444	0	0	4.40846	0	0	0	0	5.72016	0	0	0	0	0	0	0	0	0	0	0	0	0	0	0	0	0	0	0	0
bta-miR-378_L-1R+1_1ss10GT	CTGGACTTTGAGTCAGAAGGCT	10.757	5.42459	0	0	0	0	0	0	0	0	0	0	0	0	0	0	0	0	0	0	0	0	0	1.20845	9.98121	0	0	0	0	0	0	0	10.726	3.31581	0	0	0	0	0	17.982	0	0	10.0663	31.4231	0	0	10.691	0
hsa-miR-532-5p	CATGCCTTGAGTGTAGGACCGT	1232.27	1905.12	2124.96	2572.02	2042.74	2096.57	2581.31	2387.1	3115.04	2526.13	1267.85	2915.32	2237.01	2410.74	2385.93	2369.87	1653.75	3874.19	3034.98	3057.38	2789.14	2404.12	2990.14	1125.67	1794.62	2025.03	2478.42	4074.39	1429.2	3380.92	2238.55	3096.05	2456.27	2207	975.642	1030.47	1050.22	628.593	506.815	799.668	941.449	413.756	917.156	511.039	1439.29	523.093	1109.2	858.774
oga-miR-28b_R+2	TCGAGGAGCTCACAGTCTAGTTA	0	0	0	0	0	0	0	0	0	0	0	0	6.64646	0	3.12023	0	0	0	0	0	0	0	0	0	0	0	0	0	0	0	0	0	0	0	0	0	0	0	0	0	0	0	0	0	0	0	0	0
hsa-miR-1226-5p	GTGAGGGCATGCAGGCCTGGATGGGG	0	0	0	0	0	0	0	0	0	0	0	0	0	0	5.72041	0	0	0	0	0	0	0	0	0	0	0	0	0	0	0	0	0	0	0	0	0	0	0	0	0	0	0	0	0	0	0	0	0
mmu-mir-5112-p3_1ss16GT	GGGGTGTAGCTCAGCTGG	0	0	0	0	0	13.0141	10.0868	0	0	9.5195	0	0	0	0	0	0	0	0	0	5.7265	0	0	0	0	0	0	0	0	0	0	0	0	0	0	0	0	0	0	33.32	0	0	0	0	0	0	0	0	0
bta-mir-2887-1-p3_1ss11AT	CGGTGCGGAGTGCCCTTCG	0	0	0	4.8805	0	0	0	0	0	0	0	0	0	0	0	0	0	0	0	0	0	0	0	0	0	0	0	0	0	0	15.6224	0	0	6.63162	0	0	0	0	0	0	0	0	0	0	13.1243	0	0	0
hsa-mir-6881-p3	TGATCCTCTTTCGTCCTTCC	0	0	0	0	0	0	0	0	0	0	0	0	0	0	0	0	0	0	0	0	0	0	0	0	0	0	0	8.98882	0	0	0	0	0	0	0	0	0	0	0	0	0	0	0	0	0	0	0	0
ssc-mir-4332-p3_1ss11CA	CGCCGGGCGCATTTCCAC	0	0	0	2.71139	0	0	0	0	0	0	0	0	0	0	0	0	0	2.95712	0	0	0	0	0	0	7.98497	0	0	0	0	0	0	0	0	0	10.7657	0	0	0	0	0	0	0	0	0	24.0612	15.5155	0	0
hsa-miR-1255a_R-1	AGGATGAGCAAAGAAAGTAGAT	0	0	0	0	0	0	0	0	0	21.6352	0	0	0	0	0	0	0	0	0	0	0	0	6.01153	0	0	0	0	9.80599	0	0	0	3.59171	0	0	0	0	0	0	0	0	0	0	0	0	0	0	0	0
hsa-miR-4437	TGGGCTCAGGGTACAAAGGTT	0	0	0	0	0	0	0	0	0	0	0	0	0	0	0	0	0	0	0	4.00855	0	0	0	0	0	0	0	0	0	0	0	0	0	0	0	0	0	0	0	0	0	0	0	0	0	0	0	0
hsa-miR-590-5p	GAGCTTATTCATAAAAGTGCAG	0	0	0	0	0	0	0	0	0	0	0	0	0	0	0	0	0	0	0	0	0	0	0	0	0	0	0	0	0	0	0	0	0	0	0	0	0	0	0	0	0	0	0	0	0	0	0	0
hsa-miR-3648_L+5R-2	GGGGGAGCCGCGGGGATCGCCGAG	0	0	13.5463	4.33822	0	0	0	6.57344	0	17.3082	0	0	0	5.66166	3.64026	23.5653	4.31226	26.2444	0	0	9.27747	0	0	0	11.9775	0	0	0	6.53931	0	31.2449	0	0	0	33.6428	0	0	0	0	0	20.6587	0	0	8.26923	52.4971	44.3299	0	0
hsa-miR-324-5p_R-1	CGCATCCCCTAGGGCATTGGT	68.1277	39.057	24.3833	31.9944	12.682	0	12.8378	26.2938	8.06658	0	0	24.6782	5.69697	24.9113	71.7652	25.7885	30.4938	153.77	42.9916	56.1197	108.799	0	72.1384	0	95.8196	42.1556	26.1721	40.8583	80.6515	10.9974	24.1896	37.3537	35.396	33.8213	86.1256	0	0	0	49.1032	0	41.3175	0	38.0284	0	0	0	0	32.5742
hsa-miR-4429_R+1_1ss11CT	AAAAGCTGGGTTGAGAGGCGA	0	0	0	13.5569	7.04556	0	0	0	0	0	0	0	0	0	5.20038	0	0	8.87135	0	9.73504	0	0	10.42	1.81267	0	0	0	0	24.704	0	0	0	0	0	0	0	0	0	0	0	20.6587	0	0	0	56.8718	0	0	0
hsa-miR-4999-3p	TCACTACCTGACAATACAGT	0	0	0	0	0	0	0	0	0	0	0	0	0	0	0	0	0	0	0	0	0	0	0	0	0	0	0	0	0	0	0	0	0	0	0	0	0	0	0	0	0	0	0	0	0	0	0	0
ggo-mir-589-p3	GCCAGCTGGCCCCGTTCCTCT	13.1475	0	9.03087	3.25367	0	0	0	0	0	0	0	0	0	0	4.1603	6.66943	0	7.39279	0	8.58974	0	0	0	101.51	0	0	0	0	8.71908	29.8501	0	8.62009	0	0	0	19.844	0	23.1668	21.0442	0	0	0	0	0	0	0	0	0
hsa-miR-3619-5p_R-1	TCAGCAGGCAGGCTGGTGCAG	13.1475	0	0	0	0	0	0	0	0	0	0	0	0	0	0	0	0	0	0	0	0	0	0	0	0	0	0	0	0	0	0	0	0	0	0	0	0	0	0	0	0	0	0	0	0	0	0	0
hsa-miR-9-5p	TCTTTGGTTATCTAGCTGTATGA	0	5.06295	29.1998	3.25367	3.75763	3.90423	11.9208	0	0	17.8851	0	4.38724	0	10.191	0	3.1124	2.87484	0	14.3305	2.67236	0	0	0	27.039	0	0	36.218	21.2463	0	31.9448	6.71933	4.0706	2.86028	3.97897	36.3343	44.8853	24.7482	0	33.9046	0	34.4312	37.0026	36.1643	28.1154	0	12.8064	19.1548	26.6516
hsa-miR-29b-1-5p_R-4	GCTGGTTTCATATGGTGGTT	0	14.1039	0	4.33822	0	0	0	0	0	0	0	0	0	0	0	0	8.62452	0	0	6.29915	0	0	9.61846	0	9.98121	5.46462	11.1033	0	23.2509	0	0	3.59171	0	0	0	0	0	0	0	0	0	0	0	0	0	0	0	0
hsa-miR-362-5p_R-2	AATCCTTGGAACCTAGGTGTGA	15.5379	13.019	57.7976	73.7497	75.1526	65.0704	21.0906	27.2328	49.7439	83.9446	40.1429	37.8399	56.9697	40.764	96.2069	40.0166	24.9495	69.8619	102.661	85.3248	39.6401	374.335	130.25	396.975	105.801	119.441	84.8612	116.038	55.2208	62.8423	99.7821	35.9171	43.9768	58.3583	22.8771	138.908	0	63.3226	101.714	94.1409	0	65.5954	5.59241	67.8077	205.614	48.7629	0	35.5355
hsa-miR-4695-3p_L+1R-2	CTGATCTCACCGCTGCCTCCT	0	0	0	0	0	0	0	0	0	0	0	0	0	0	0	0	0	0	0	0	0	0	0	0	0	0	0	0	0	0	0	0	0	0	0	0	0	0	0	0	0	0	0	0	0	0	0	0
hsa-miR-6852-5p	CCCTGGGGTTCTGAGGACATG	5.97611	19.5285	45.1543	28.1984	15.9699	11.7127	30.2604	8.45157	38.9885	26.8277	16.7262	0	34.1818	44.161	31.2023	26.2331	5.85235	58.0334	37.8029	15.4615	26.989	0	16.0308	126.434	41.9211	25.7618	15.0688	24.515	93.0035	12.5685	11.0869	0	39.6864	27.1897	47.1	31.1835	0	103.478	0	117.412	0	0	17.8957	0	113.744	82.7491	0	97.7225
hsa-miR-548c-3p_L+1R-1_1ss10TG	GCAAAAATCGCAATTACTTTTG	0	0	0	0	0	0	0	0	0	0	0	0	0	0	0	0	0	0	0	0	0	0	0	0	0	0	0	0	0	0	0	0	0	0	0	0	0	0	0	0	0	0	0	0	0	0	0	0
hsa-miR-873-5p_L+1R-3	TGCAGGAACTTGTGAGTCT	27.4901	40.1419	17.1586	10.3033	29.1216	54.6592	68.7737	30.05	38.3162	0	0	16.4521	7.59596	18.1173	22.8817	50.2431	15.4009	8.87135	72.6409	13.7436	47.2308	0	16.8323	182.324	0	18.7358	161.791	4.903	38.5093	12.5685	56.4424	3.59171	27.8877	9.28427	32.2971	25.5138	31.0477	0	24.5516	56.0614	44.2687	0	63.7535	0	65.6213	134.467	0	0
hsa-miR-410-3p	AATATAACACAGATGGCCTGT	0	0	24.3833	11.9301	31.0005	13.0141	0	22.5375	0	0	0	0	20.8889	11.3233	32.7624	24.4546	31.4179	11.8285	2.96494	0	0	0	28.4546	0	0	0	26.9652	19.612	17.4382	21.9948	0	13.6485	18.2343	22.5475	69.9771	29.7661	0	0	0	0	0	55.5038	0	0	0	63.5395	22.7185	65.1484
hsa-miR-1292-5p_R-3	TGGGAACGGGTTCCGGCAGACG	20.3188	30.3777	129.141	62.9042	74.2132	139.251	45.8491	103.297	150.576	39.8088	53.5239	60.8729	128.182	90.5866	112.848	55.5786	25.8736	182.232	75.9765	99.641	50.6044	830.048	127.044	343.954	47.9098	91.3372	40.4478	86.6196	67.5728	105.261	217.706	162.345	92.244	47.7477	0	80.7936	44.5467	75.6783	0	52.8881	73.7812	30.2748	95.0711	147.192	96.2446	13.299	9.35466	50.3419
hsa-miR-4473_L-1R+1	TAGTGCTCTCCGTTACAAGTAT	0	0	0	0	0	0	0	0	0	0	0	0	0	0	0	7.55869	0	0	0	0	0	0	0	0	0	0	0	0	0	0	0	0	0	0	0	0	0	0	0	0	0	0	0	0	0	0	0	0
mmu-miR-146a-5p_R+1_1ss22TA	TGAGAACTGAATTCCATGGGTAA	31.0758	121.511	50.1213	108.998	147.017	46.2	69.2322	59.161	52.0967	86.5409	24.5318	114.342	153.343	78.1309	56.6841	116.493	121.205	74.2975	205.137	24.9103	91.0879	0	59.1134	103.322	132.75	302.115	142.361	93.5655	120.251	56.5581	21.1659	99.4903	45.0494	93.8375	183.69	104.181	16.1988	69.5004	63.1327	57.6481	78.2081	30.2748	163.299	39.6923	34.9981	82.7491	130.297	171.755
hsa-miR-1301-3p_R-4	TTGCAGCTGCCTGGGAGTGA	217.531	400.335	453.35	375.256	329.262	309.735	201.736	172.788	336.107	348.76	449.378	194.135	188	275.157	232.977	309.017	234.71	267.619	280.186	241.085	112.173	0	236.053	131.419	305.425	452.002	235.549	313.792	468.65	274.935	281.204	217.657	374.339	206.907	228.771	272.147	407.67	271.824	264.807	337.426	191.831	292.657	535.753	272.885	188.115	478.763	233.867	210.251
hsa-miR-655-3p	ATAATACATGGTTAACCTCTTT	0	0	0	0	0	0	0	0	0	0	0	0	0	0	0	0	0	0	0	0	0	0	0	0	0	0	0	0	0	0	0	0	0	0	0	0	0	0	0	0	0	0	0	0	0	0	0	0
mmu-miR-1843b-5p_L+1	TATGGAGGTCTCTGTCTGACTT	0	0	0	0	0	0	20.1736	0	0	0	0	0	0	0	0	0	0	0	0	0	0	0	0	0	0	0	0	0	0	0	0	0	0	0	0	0	0	0	0	0	0	0	0	0	0	0	0	0
hsa-miR-217-5p_R-1	TACTGCATCAGGAACTGATTGG	0	0	0	0	13.1517	0	0	25.3547	0	0	0	0	8.54545	0	0	24.01	9.24056	5.91423	18.9015	0	0	0	6.01153	0	31.9399	0	0	13.0747	35.6029	0	0	0	0	0	0	0	0	0	0	0	0	0	0	0	0	0	0	0
mmu-mir-6240-p5_1ss6GT_2	TTTCTTCCCAGTGCTCTGA	0	0	0	0	0	0	0	0	0	0	0	0	0	16.985	0	0	0	0	0	0	0	0	0	0	0	0	0	0	0	0	0	0	0	0	0	0	0	0	0	0	11.805	0	0	0	0	0	0	0
mmu-mir-6240-p5_1ss6GT_1	CTGAATGTCAATGTGAAGA	0	0	0	0	0	0	0	0	0	0	0	0	0	16.985	0	0	0	0	0	0	0	0	0	0	0	0	0	0	0	0	0	0	0	0	0	0	0	0	0	0	11.805	0	0	0	0	0	0	0
mmu-mir-6240-p3_1ss6GT_1	CTGAATGTCAATGTGAAGA	0	0	0	0	0	0	0	0	0	0	0	0	0	16.985	0	0	0	0	0	0	0	0	0	0	0	0	0	0	0	0	0	0	0	0	0	0	0	0	0	0	11.805	0	0	0	0	0	0	0
hsa-miR-577_L+1	GTAGATAAAATATTGGTACCTG	0	0	0	4.8805	0	0	0	0	0	0	0	0	0	0	0	0	0	0	0	0	0	0	0	0	0	0	0	0	0	0	0	0	0	0	0	0	0	0	0	0	0	0	0	0	0	0	0	0
hsa-miR-27b-3p	TTCACAGTGGCTAAGTTCTGC	2683.28	2515.92	1728.06	4971.87	3030.06	2292.43	3602.82	2720.47	3258.23	3966.89	3325.73	2986.06	3772.82	2915.38	2918.54	3516.12	3881.29	2107.5	4602.94	3870.82	4574.35	1734.5	3143.7	2363.57	3320.75	4043.82	3975.39	3571.42	3417.88	2389.58	1774.41	3010.21	3501.52	4427.38	2863	2729.26	1522.91	3003.96	2877.22	3014.62	2668.91	2805.47	3122.25	2322	1404.3	3702.29	3677.5	2300.92
hsa-miR-152-3p	TCAGTGCATGACAGAACTTGG	396.814	619.488	450.64	592.709	532.175	240.761	237.498	304.256	454.417	919.064	444.917	536.34	437.717	397.449	326.064	474.419	633.902	233.612	342.45	422.043	243.744	383.636	255.691	82.1744	542.978	323.193	629.717	307.254	593.624	334.635	284.228	175.994	299.257	445.645	306.823	436.569	579.107	437.081	592.746	272.903	528.274	277.519	355.678	426.692	275.61	478.763	319.395	672.213
hsa-miR-129-1-3p_R-2	AAGCCCTTACCCCAAAAAGT	0	13.019	0	0	7.98497	10.4113	0	0	0	0	42.3731	0	22.7879	0	0	5.78017	0	0	0	0	5.48214	0	0	0	0	0	25.379	0	0	0	0	0	0	0	0	0	0	0	14.0295	24.3285	0	0	0	0	0	0	0	0
hsa-mir-7110-p3_1ss17CT	TCTCTCTCTCTCTCTCTC	0	0	0	2.71139	2.34852	0	0	9.39063	6.04993	16.4428	0	0	0	0	0	8.89258	3.54221	0	13.3422	2.86325	8.43406	0	0	14.728	0	21.8585	9.51714	0	9.44567	0	0	0	0	2.98423	0	0	74.2445	0	29.8127	0	0	0	0	0	0	0	0	0
hsa-mir-9902-1-p3_1ss12GC	TCTCTCTCTCTCTCTCTC	0	0	0	2.71139	2.34852	0	0	9.39063	6.04993	16.4428	0	0	0	0	0	8.89258	3.54221	0	13.3422	2.86325	8.43406	0	0	14.728	0	21.8585	9.51714	0	9.44567	0	0	0	0	2.98423	0	0	74.2445	0	29.8127	0	0	0	0	0	0	0	0	0
hsa-miR-6861-3p_R+1	TGGACCTCTCCTCCCCAGA	0	33.6324	0	0	0	0	0	0	0	0	0	0	5.69697	0	0	0	0	7.02315	10.7479	3.4359	0	0	0	0	0	0	0	4.08583	0	0	0	0	0	0	0	0	0	0	0	0	0	0	0	0	0	0	0	0
hsa-miR-3615_R+1	TCTCTCGGCTCCTCGCGGCTCG	7898.03	10276.3	7284.3	4337.68	5314.7	7610.64	4059.48	3819.17	8769.71	5877.86	4846.14	5085.36	3194.1	5654.87	5041.24	5022.97	4415.75	4491.12	3996.36	4355.57	3698.34	5575.5	4189.64	5188.32	2143.96	3650.37	4172.47	4986.35	5097.03	6832.53	5284.42	4275.57	4611.13	3770.74	6003.23	9282.76	8214.15	7818.03	5708.25	6312.73	6250.75	7942.09	4311.75	6033.23	9440.72	7760.69	5710.35	5650.14
hsa-mir-1302-1-p5_1ss9AG	GAATTTCAGGTAAACAATGAAT	0	0	0	0	0	0	0	0	0	0	0	0	0	0	0	0	0	0	0	0	0	0	0	0	0	0	0	0	0	0	0	0	0	0	0	0	0	0	0	0	0	0	0	0	0	0	0	0
mmu-mir-6236-p3_1ss1CT	TTGAAAATGGATGGCGCT	0	0	0	0	0	0	0	0	3.36107	0	0	0	0	0	0	0	0	0	0	0	0	0	0	0	0	0	0	0	0	0	0	0	0	0	0	0	0	0	0	0	0	0	0	0	0	0	0	0
hsa-miR-145-3p_L-2R+1	ATTCCTGGAAATACTGTTCTT	53.785	136.7	114.692	191.424	72.3344	100.208	132.045	164.336	350.896	196.448	250.893	105.294	509.879	60.0136	147.691	166.291	355.453	71.3404	169.743	191.265	163.621	0	72.5392	157.4	147.722	93.6792	139.585	203.474	337.864	204.238	300.354	105.596	56.8481	320.307	162.831	60.9495	136.34	242.479	71.9011	212.61	94.44	80.7328	205.801	119.077	170.616	140.378	56.128	222.097
hsa-miR-24-1-5p_L+1R-3	GTGCCTACTGAGCTGATATC	0	0	0	0	0	11.7127	0	0	0	0	0	8.22607	8.54545	0	0	0	0	0	0	3.4359	0	0	18.8361	0	0	0	0	0	10.8988	0	0	0	0	0	0	0	0	0	0	0	0	0	0	0	0	0	0	0
hsa-miR-3193	TCCTGCGTAGGATCTGAGGAGT	0	0	0	0	0	0	0	0	0	0	0	0	0	0	0	0	0	0	0	0	0	0	0	0	0	0	0	0	0	0	0	0	0	13.9264	0	0	0	0	0	0	0	0	0	0	0	0	0	0
hsa-mir-564-p3_1ss14GT	TGGCCGAGAGGCCTGGGC	0	0	0	0	4.69704	0	0	0	0	0	14.4961	0	10.4444	0	0	0	0	0	0	0	0	0	0	0	0	0	0	0	0	0	0	0	0	0	0	0	0	0	0	0	17.7075	0	24.6066	0	0	0	0	0
mmu-miR-8109_L-1_1ss18CG	CGCCGCGTGCCGGCCGGGGG	19.1236	0	0	0	0	0	0	0	0	0	0	0	0	0	0	0	0	0	0	0	24.4588	0	0	0	0	0	0	0	0	0	0	0	0	0	25.5685	0	14.8489	0	0	0	0	0	0	0	0	29.5533	0	0
hsa-miR-4504	TGTGACAATAGAGATGAACATG	0	0	0	0	0	0	0	0	0	0	0	0	0	0	5.20038	0	0	0	0	0	0	0	0	0	0	0	7.93095	0	0	0	0	0	0	0	0	0	0	0	0	0	0	0	0	0	0	0	0	0
hsa-miR-7-5p_R-1	TGGAAGACTAGTGATTTTGTTGT	209.164	148.272	292.299	155.634	215.751	170.485	314.831	220.367	229.001	193.852	268.363	394.303	172.175	290.632	291.394	461.525	177.727	622.35	398.043	231.732	342.985	578.166	501.228	362.937	405.237	385.906	308.514	566.296	294.511	376.007	352.765	294.52	287.101	452.719	143.991	183.794	269.98	299.624	200.505	125.521	164.286	220.333	104.765	330.769	154.575	101.959	126.511	280.335
hsa-miR-185-5p	TGGAGAGAAAGGCAGTTCCTGA	10972.1	10899.1	19866.1	31406	20378.6	12808.5	28141.3	17122.9	30874.8	20073.2	15261	37074.9	24839.7	18639.3	42326.4	24082.9	14242.2	69908.4	34170.1	33025.3	52104	233128	71090.4	149946	53663	31732.3	28453.9	80467.1	19799.6	37315.8	36551.5	59489.4	34136.7	40570.3	13151.7	15150.9	18991.8	15909.4	9815.38	12851.8	11229.5	11040.2	11729.5	34059.3	26318.5	11673.5	9199.64	19452.7
hsa-miR-424-5p_R-1	CAGCAGCAATTCATGTTTTGA	221.116	252.786	108.37	171.902	147.487	282.406	174.227	184.056	80.6658	167.889	118.199	241.847	54.1212	144.939	142.49	145.838	271.98	101.651	219.405	288.043	296.879	0	221.224	83.685	151.714	326.316	273.618	217.366	76.2919	210.522	130.019	171.684	122.277	423.761	262.414	205.527	126.891	132.823	50.8569	157.607	177.075	75.687	87.2417	94.2693	83.1204	248.247	232.53	210.251
mmu-mir-6236-p3_1ss21GC	AATGGATGGCGCTGGAGCGTCGGG	226.495	67.8073	34.3173	27.6562	22.5458	45.5493	25.217	7.04297	15.4609	44.1358	50.7362	13.9843	62.1919	39.0655	29.3821	19.119	10.3186	0	0	4.5812	5.48214	649.856	80.9553	35.5737	0	8.58726	14.6723	11.4403	86.4642	36.9199	54.9305	7.18341	31.1055	16.5791	90.1628	68.7454	25.6481	6.95004	45.5958	62.9369	78.2081	1271.54	156.028	316.712	349.981	169.931	79.5146	342.029
hsa-miR-933_R-3	TGTGCGCAGGGAGACCTCT	10.757	0	0	0	12.682	23.4254	0	22.5375	0	0	0	0	8.54545	6.79399	5.72041	7.55869	0	0	0	0	0	0	10.8208	0	17.9662	11.7099	14.2757	0	0	0	40.316	0	0	0	0	21.2615	0	0	0	15.8664	0	0	0	0	0	0	34.7459	0
hsa-miR-93-5p	CAAAGTGCTGTTCGTGCAGGTAG	1405.58	2256.63	1504.54	2585.04	1426.49	1106.2	2753.7	1939.17	1123.94	1714.37	1265.62	4927.42	1278.02	2681.36	2624.11	3709.98	1372.53	4672.24	2767.4	4123.65	4952.48	0	6429.54	211.327	2804.72	2939.96	4365.99	3668.26	762.919	3068.28	772.051	3627.62	2251.4	2905.98	1421.07	1418.85	539.96	668.749	1008.37	589.174	681.739	302.748	1239.28	901.347	1251.18	1148.14	1462	1385.88
mmu-mir-3968-p5_1ss12AT	AATCCCACTCCTGACACCAT	7.76895	24.9531	10.837	8.13416	11.2729	17.569	6.41888	8.45157	9.41101	0	5.5754	9.87129	0	0	4.94036	7.55869	4.62028	6.65351	6.67111	12.5983	0	0	0	0	16.9681	11.7099	7.93095	3.67725	29.7902	0	5.54345	5.74673	0	4.31056	18.84	0	20.2485	6.17782	0	12.1643	0	0	15.6588	0	0	0	0	0
hsa-miR-3940-5p_R-1	GTGGGTTGGGGCGGGCTCT	0	0	0	7.04961	6.10615	0	0	0	9.41101	13.8465	0	0	0	0	0	0	0	11.0892	0	4.00855	0	0	0	0	0	0	0	4.08583	0	0	0	0	0	0	0	0	0	9.26673	0	0	0	50.458	0	0	0	0	0	0
hsa-mir-6511a-2-p5	CTGCAGGCAGAAGTGGGGCTGA	0	0	28.8988	11.9301	0	11.062	3.66793	15.9641	5.04161	6.05786	0	4.11304	0	11.3233	9.10066	5.55786	3.3882	20.6998	0	2.86325	18.5549	0	7.21384	0	4.9906	0	0	8.58024	15.6217	0	21.6698	7.54258	0	0	34.3157	0	39.8221	0	0	19.0397	0	0	8.38862	7.44231	0	0	10.0229	16.2871
hsa-mir-6511b-1-p5	CTGCAGGCAGAAGTGGGGCTGA	0	0	28.8988	11.9301	0	11.062	3.66793	15.9641	5.04161	6.05786	0	4.11304	0	11.3233	9.10066	5.55786	3.3882	20.6998	0	2.86325	18.5549	0	7.21384	0	4.9906	0	0	8.58024	15.6217	0	21.6698	7.54258	0	0	34.3157	0	39.8221	0	0	19.0397	0	0	8.38862	7.44231	0	0	10.0229	16.2871
mmu-mir-5108-p3_1ss1TA	AGGTAGAGCACTGGATGG	0	0	0	0	0	0	6.87737	0	0	0	0	0	6.17172	4.52933	4.1603	0	0	0	0	0	0	0	0	0	0	0	3.56893	0	0	0	0	0	0	0	0	0	4.72465	0	0	0	0	0	0	0	0	0	0	13.3258
hsa-miR-4785_1ss21CT	AGAGTCGGCGACGCCGCCAGT	0	0	0	15.1838	12.2123	15.6169	0	0	6.72215	29.4239	0	24.6782	0	11.3233	0	0	8.62452	24.7658	0	5.15385	0	0	9.61846	0	0	30.4457	13.4826	4.903	0	0	24.1896	0	0	0	39.0257	0	0	0	26.3053	0	0	0	0	0	0	45.8076	0	26.6516
hsa-miR-135a-5p	TATGGCTTTTTATTCCTATGTGA	0	0	0	1.62683	0	0	0	0	0	0	13.9385	19.7426	8.07071	0	0	0	2.15613	3.88121	0	2.00427	2.53022	0	0	0	0	3.51297	0	0	0	10.2119	0	0	0	0	0	0	0	0	16.66	0	0	0	12.8626	0	0	0	0	0
hsa-miR-150-5p	TCTCCCAACCCTTGTACCAGTG	1902.79	811.518	662.866	912.653	1451.39	1071.06	819.782	1696.89	822.791	1178.69	1760.71	1018.39	640.909	1134.6	1209.61	873.251	808.549	741.497	1407.23	1223.75	1807.42	1174.16	1262.42	1174.16	970.173	1286.53	2401.49	635.755	2460.96	703.834	628.93	988.437	550.246	1390.65	1902.84	2405.38	1964.11	3247.99	1915.03	1856.37	2738.76	2119.24	2163.15	613.577	1041.19	1817.53	2517.74	956.496
hsa-miR-5010-5p_R-1	AGGGGGATGGCAGAGCAAAAT	145.817	188.776	195.97	162.141	173.79	37.7408	224.661	313.647	344.174	57.9824	25.6469	227.04	56.9697	163.056	185.133	203.64	110.887	432.478	131.569	325.265	365.195	2827.28	233.648	1030.96	367.308	180.332	217.308	321.146	170.749	91.1214	361.836	222.686	523.431	175.738	0	65.2018	72.8946	132.823	103.468	67.6968	0	151.374	61.5166	176.962	131.243	60.5842	58.8007	71.0709
hsa-miR-6514-3p_R-1	CTGCCTGTTCTTCCACTCCA	0	24.9531	0	0	11.2729	0	0	0	0	0	0	0	0	0	0	0	0	3.69639	14.4541	0	0	0	0	0	0	0	0	0	0	21.9948	0	0	0	0	0	0	0	0	0	0	0	0	0	0	0	0	0	0
hsa-miR-4716-3p_R-1	AAGGGGGAAGGAAACATGGAG	0	0	0	0	0	0	0	0	8.73879	0	0	0	0	0	0	7.55869	2.15613	0	11.8597	0	0	0	0	0	0	0	6.34476	0	0	0	0	0	0	13.2632	0	0	26.998	0	19.2906	0	0	0	0	0	0	0	0	0
hsa-miR-98-3p_R-1	CTATACAACTTACTACTTTCC	5.97611	0	9.03087	3.79594	9.39408	0	17.4227	22.5375	4.7055	0	0	0	0	14.7203	10.9208	4.89092	20.9453	0	12.9716	0	0	0	3.60692	0	0	10.9292	6.34476	37.5896	0	0	22.1738	6.46507	0	8.62111	0	0	0	0	0	0	0	0	50.3317	0	65.6213	22.1649	0	0
hsa-miR-556-5p_R-1	GATGAGCTCATTGTAATATGA	0	0	0	0	0	0	0	0	0	0	0	0	0	0	0	0	0	0	0	0	0	0	0	0	37.9286	0	0	0	0	0	0	0	0	0	0	0	0	0	0	0	0	0	0	0	0	0	0	0
bta-mir-6529b-p3_1ss7TA	ACGCACACTGCGCCTCTGA	0	0	0	0	0	0	0	0	0	0	0	0	0	0	0	0	0	0	0	0	0	0	0	0	0	0	0	0	0	0	0	0	0	0	0	0	0	0	0	0	0	0	0	0	0	0	0	0
hsa-mir-4485-p3	GTTTAACGGCCGCGGTACCCT	14.3427	0	0	0	14.0911	0	16.5057	13.1469	0	0	21.1865	0	11.3939	0	3.12023	13.3389	8.93254	0	15.5659	0	0	0	0	0	0	0	0	0	13.8052	0	0	0	8.58084	10.6106	0	18.4266	18.8986	21.6224	0	21.1552	0	0	40.2654	0	0	17.732	13.3638	82.9161
hsa-miR-185-3p_R-1	AGGGGCTGGCTTTCCTCTGGT	389.643	256.041	564.429	382.306	328.323	465.904	532.767	310.83	541.805	538.284	364.631	478.757	432.02	396.316	644.327	607.808	231.63	1592.04	476.984	599.564	690.75	1755.42	1029.58	1173.55	750.587	640.922	571.028	791.017	682.994	356.63	506.974	713.313	767.985	557.72	353.923	568.39	433.318	554.459	410.363	429.452	410.224	383.481	181.194	535.846	380.604	452.165	302.022	636.677
hsa-miR-485-3p	GTCATACACGGCTCTCCTCTCT	7.17134	57.5006	37.0266	0	24.8943	19.5211	30.2604	11.2688	0	0	12.2659	13.1617	138.626	29.4406	20.8015	52.4662	46.5108	29.2015	67.0817	5.7265	39.6401	0	32.4623	0	0	51.5235	8.72404	29.418	13.0786	12.5685	25.1975	11.4935	18.2343	67.6426	65.9399	8.50459	0	0	0	0	0	0	11.1848	0	83.1204	38.4192	0	82.9161
hsa-miR-6800-5p_L-2	AGGTGACAGTCAGGGGCGG	0	0	0	0	0	0	0	0	0	0	0	0	0	0	0	0	5.23632	0	0	0	0	0	0	0	0	0	0	0	0	0	0	0	0	0	0	0	0	0	0	0	0	0	0	0	0	0	0	0
hsa-miR-33b-3p_R-1	CAGTGCCTCGGCAGTGCAGCC	0	0	0	0	0	0	0	0	0	0	0	0	0	0	0	0	0	0	0	0	0	0	0	0	0	0	0	13.8918	0	0	0	5.02839	0	0	0	0	0	0	0	0	0	0	0	0	0	0	0	0
hsa-miR-518f-5p_R+1	CTCTAGAGGGAAGCACTTTCTCG	0	0	0	0.929619	0	0	0	0	0	0	0	0	0	0	0	0	0	0.528056	0	0	0	0	0	0	0	0	0	0	0	0	0	0	0	0	0	0	0	0	0	0	0	0	0	0	0	0	0	0
mmu-let-7c-5p_R+2	TGAGGTAGTAGGTTGTATGGTTAT	0	0	0	0	0	0	0	0	0	0	0	0	0	0	0	0	0	0	0	0	0	0	3.40654	0	0	0	3.96547	0	0	0	0	2.51419	0	0	0	0	0	0	0	0	0	0	0	0	0	0	10.691	0
hsa-let-7c-p3	TAGAGTTACACCCTGGGAGTT	0	0	0	0	0	0	0	0	0	0	0	0	0	0	0	0	8.3165	5.54459	0	0	8.43406	0	0	0	0	0	0	0	0	0	0	0	0	0	0	0	0	0	0	0	0	0	0	0	0	0	20.0457	0
ppy-mir-601-p3_1ss5AT	GAGGTGTCAGAAAAATTAC	0	0	0	0	0	0	0	0	0	0	0	0	0	0	0	0	0	0	0	0	0	0	0	0	0	0	0	0	0	0	0	0	0	0	0	0	0	0	0	0	0	0	0	0	0	0	0	0
hsa-miR-6826-3p_R-2	CTCCCCTCTCTTTCCTGTTC	0	0	0	0	0	0	0	0	0	0	0	0	0	0	0	0	0	4.80531	0	2.86325	0	0	0	0	0	0	0	0	0	0	0	6.46507	0	0	0	0	0	0	0	0	0	0	0	0	0	0	0	0
mmu-mir-5108-p5_1ss4TG	TGGGGGTAGAGCACTGGAT	0	17.3587	0	0	0	7.80845	9.16983	0	0	0	0	8.22607	0	0	3.12023	0	0	7.39279	0	5.7265	0	0	0	0	0	15.6132	44.4133	0	13.0786	0	0	3.59171	13.9439	3.31581	44.4085	0	67.495	0	0	0	17.7075	55.5038	0	0	0	0	0	23.6903
eca-miR-451_L+1R-1_1ss20TA	CAAACCGTTACCATTACTGAGT	5.97611	0	16.2556	30.9098	18.7882	0	0	15.9641	11.4277	0	0	29.6139	6.64646	13.588	8.84064	32.9025	28.9538	25.8748	0	25.1966	5.90384	0	26.4508	1.66162	0	4.68396	11.1033	16.3433	0	9.42635	41.3239	22.2686	5.36302	9.94744	0	0	0	0	0	0	0	0	0	0	0	0	12.0274	0
hsa-miR-6786-3p_R-4	TGACGCCCCTTCTGATTCT	0	16.2738	9.03087	0	8.45467	9.10986	11.9208	14.0859	3.36107	0	0	0	0	32.8376	7.28053	14.6727	18.4811	28.0926	8.52419	4.00855	0	0	0	0	0	28.8844	8.72404	23.6978	0	10.9974	22.1738	13.6485	0	30.5055	0	0	0	0	35.0737	0	0	0	27.9621	0	0	0	25.3912	0
hsa-miR-24-2-5p_L+1R-1	GTGCCTACTGAGCTGAAACACA	28.6853	15.1888	0	73.7497	20.1973	7.80845	46.7661	14.0859	47.055	29.4239	30.1072	21.3878	29.4343	26.0436	24.4418	14.2281	27.4137	7.76243	75.2353	20.6154	50.6044	0	42.4815	67.0688	63.8797	67.9174	17.4481	32.6866	25.4306	34.5633	69.5451	30.1703	36.4686	33.8213	0	17.0092	56.6958	55.6004	42.0885	27.5018	14.7562	0	32.436	57.8846	0	57.6289	81.5192	94.7612
mmr-miR-296	AGGGCCCCTCCTCAATCCTGT	0	0	0	0	0	0	0	0	0	0	0	0	0	0	0	0	0	0	0	0	0	0	0	0	0	0	0	0	0	0	0	0	0	0	0	0	0	0	0	0	0	0	0	0	0	0	0	0
hsa-miR-331-3p_L-1R+1	CCCCTGGGCCTATCCTAGAAT	53.785	23.8682	33.4142	31.4521	47.4401	24.7268	31.1774	61.0391	71.927	62.3094	27.877	42.7756	49.3737	0	21.3215	60.0249	22.1773	95.7366	58.1869	67	85.184	0	75.3446	306.492	37.9286	36.691	73.7578	61.2874	66.1197	12.5685	0	31.607	48.2672	56.3688	80.7428	110.56	49.9463	139.001	63.1327	29.6173	47.22	0	60.3981	332.423	21.8738	42.8522	36.0823	180.639
bta-mir-2478-p5_1ss20GT	ATCCCACTTCTGACACCATT	0	0	0	7.59189	0	0	0	0	0	0	0	0	0	13.0218	0	0	0	0	0	2.2906	0	0	0	0	0	0	11.1033	0	0	0	0	5.02839	0	6.63162	0	0	0	0	0	0	0	0	0	0	0	0	0	0
mmu-miR-434-3p	TTTGAACCATCACTCGACTCCT	0	0	20.771	0	0	0	0	0	0	5.19245	0	0	13.2929	5.66166	0	0	7.39245	0	0	0	0	0	0	0	0	0	25.379	10.6232	10.8988	0	0	0	0	0	0	9.92202	0	0	0	0	23.61	0	0	0	0	0	41.4278	0
hsa-miR-3064-3p_L+1R-4	TTTGCCACACTGCAACACCT	0	0	0	6.50733	0	0	0	0	0	0	0	0	0	0	0	0	0	0	0	6.87179	0	0	0	0	0	0	0	0	0	0	0	0	7.50823	8.62111	0	0	0	0	0	0	0	0	0	0	0	0	0	0
bta-mir-2478-p5	TCCCACTTCTGACACCATGT	0	0	0	0	0	0	0	0	0	0	0	0	0	3.96316	0	0	0	0	0	0	0	0	0	0	0	0	0	0	0	0	0	0	0	0	0	0	0	0	0	0	0	0	0	0	0	0	0	0
hsa-miR-4454_L-2	ATCCGAGTCACGGCACCA	26.2949	0	34.3173	45.009	36.6369	48.1521	37.5963	28.1719	58.4827	33.7509	78.0557	14.8069	109.192	13.588	46.2833	6.66943	40.9665	7.39279	30.02	3.4359	32.8928	0	34.8669	98.3374	0	121.783	14.2757	19.612	24.704	47.1317	29.2291	13.6485	43.9768	35.1476	0	92.133	0	35.5225	0	40.195	29.5125	0	80.5308	127.346	56.8718	56.1512	40.0914	130.297
hsa-miR-574-3p	CACGCTCATGCACACACCCACA	86.056	88.9632	27.0926	93.814	133.396	84.5916	128.378	40.3797	80.6658	102.984	214.096	83.9059	82.6061	117.763	108.168	35.5703	36.9622	151.552	117.115	242.231	166.151	0	149.487	89.123	107.797	146.764	198.274	105.414	152.584	179.101	81.6399	119.963	158.746	159.822	60.5571	82.211	159.288	49.4225	57.8717	115.296	76.7325	116.053	79.4123	0	56.8718	0	9.35466	23.6903
mmu-mir-6240-p3_1ss5GA	ACTCAATGTGATTTCTGCC	0	0	0	0	0	0	0	0	0	0	0	0	0	4.52933	0	0	0	0	0	0	0	0	0	0	0	0	0	0	0	0	0	0	0	0	0	0	0	0	0	0	0	0	0	0	0	0	0	0
hsa-miR-942-3p	CACATGGCCGAAACAGAGAAGT	40.6376	0	32.5111	14.0992	21.1367	0	17.4227	14.0859	24.1997	0	0	0	28.4848	0	14.041	7.11406	13.8608	6.65351	0	0	0	0	7.61461	0	9.98121	7.8066	0	4.903	18.1647	21.9948	0	12.9301	0	35.8108	0	73.7064	87.7435	86.4894	0	30.6751	0	0	0	0	0	0	13.3638	38.4968
hsa-miR-31-5p_R+2_1ss11CT	AGGCAAGATGTTGGCATAGCTGA	0	15.1888	0	15.1838	10.3335	0	18.3397	21.5985	10.7554	0	0	0	29.4343	0	0	11.1157	3.69622	18.1123	28.5375	0	0	0	4.00769	72.96	0	0	18.2412	0	0	31.4212	18.1422	3.59171	0	11.9369	39.0257	0	0	33.978	61.379	8.4621	47.22	0	0	110.808	65.6213	1183.61	44.1005	29.6129
pal-miR-9993b-3p	ATCTCGCTGGGGCCTCCA	66.9325	91.1331	41.9935	5.96505	16.9093	6.50704	14.2132	10.3297	9.41101	29.4239	39.0278	0	6.17172	2.83083	8.06058	12.2273	11.3967	2.7723	2.2237	4.86752	8.85577	0	5.61077	26.888	0	24.2005	47.1891	2.4515	56.3107	0	0	1.79585	29.4966	3.97897	244.247	29.0573	50.6213	0	117.497	170.3	63.4519	63.0725	128.626	105.846	17.499	78.3161	20.7139	593.738
hsa-miR-1226-3p	TCACCAGCCCTGTGTTCCCTAG	13.1475	40.1419	13.5463	7.59189	23.9549	68.9746	60.5208	13.1469	6.04993	0	0	18.0974	0	14.7203	18.2013	28.4562	36.9622	34.7461	0	36.0769	31.206	0	7.61461	0	0	0	6.34476	26.1493	45.0486	32.9922	0	44.5372	26.8151	13.2632	0	19.844	0	0	0	41.2527	0	105.962	48.0948	0	0	17.732	8.01828	0
hsa-miR-144-5p	GGATATCATCATATACTGTAAG	698.01	571.752	589.716	863.306	186.472	273.296	716.163	444.177	242.67	675.019	396.969	746.927	243.071	323.847	431.111	827.899	424.45	428.042	630.79	237.077	371.099	0	561.077	0	319.399	412.188	444.133	604.703	116.254	893.932	230.809	671.649	327.144	871.395	382.183	572.642	618.255	163.712	187.644	112.123	602.055	196.786	835.507	358.885	1666.78	407.835	986.249	861.735
hsa-mir-548ax-p5_1ss15TC	GGTGCAGAAGTAATCGCGGTTT	0	0	0	0	0	0	0	0	0	0	0	0	0	0	0	0	0	0	0	0	0	0	0	0	0	0	0	0	0	0	0	0	0	0	0	0	0	0	0	6.34657	0	0	0	0	0	0	0	0
mmu-miR-5119_L-1R+1	ATCTCATCCTGGGGCTGGA	0	0	0	0	0	0	0	0	0	0	0	0	0	0	0	0	0	0	0	0	0	0	0	0	0	0	0	0	0	0	0	0	0	0	0	0	0	0	0	0	0	0	0	0	0	0	0	0
hsa-miR-500a-3p_L+1R-1_1ss22TA	AATGCACCTGGGCAAGGATTCA	1130.08	1746.54	1736.79	1378.83	1368.09	1356.72	1759.08	1488.42	2151.42	1131.95	1216.74	870.593	1121.2	1147.81	1359.38	1293.13	1345.89	1446.4	997.701	1156.75	1293.36	3359.72	1331.96	2096.3	930.249	929.375	1024.15	1486.02	1217.89	1370.22	1411.73	1311.69	1683.81	953.296	1114.47	1681.07	1535.06	1399.28	1275.81	1189.1	1127.38	1988.05	1368.09	2176.46	1371.49	1001.86	1359.1	1243.74
hsa-miR-502-3p	AATGCACCTGGGCAAGGATTCA	1130.08	1746.54	1736.79	1378.83	1368.09	1356.72	1759.08	1488.42	2151.42	1131.95	1216.74	870.593	1121.2	1147.81	1359.38	1293.13	1345.89	1446.4	997.701	1156.75	1293.36	3359.72	1331.96	2096.3	930.249	929.375	1024.15	1486.02	1217.89	1370.22	1411.73	1311.69	1683.81	953.296	1114.47	1681.07	1535.06	1399.28	1275.81	1189.1	1127.38	1988.05	1368.09	2176.46	1371.49	1001.86	1359.1	1243.74
hsa-miR-3177-3p	TGCACGGCACTGGGGACACGT	40.6376	0	0	14.6415	7.04556	0	13.7547	35.6844	28.233	17.3082	23.4167	18.0974	50.3232	0	4.68034	17.7852	0	42.1389	0	48.6752	17.7115	0	0	0	0	7.02594	18.2412	36.7725	30.5168	26.708	0	15.8035	30.0329	21.2212	0	0	0	38.6114	31.5664	0	0	0	34.673	0	100.619	0	0	0
hsa-miR-142-3p	TGTAGTGTTTCCTACTTTATGGA	63.3468	66.18	41.542	80.7993	54.016	62.4676	55.019	92.0282	18.1498	153.177	126.004	121.746	18.9899	35.1023	32.7624	38.6827	50.8231	16.6338	56.7044	62.4188	134.102	0	96.5853	0	249.53	162.377	76.9302	62.1046	107.535	42.4186	65.5135	71.8341	86.881	97.4849	114.386	189.936	39.1471	38.6114	171.861	55.0036	206.587	40.3664	131.981	41.3462	188.115	130.034	204.466	162.871
hsa-miR-6816-3p_L-1R+4	AAGGACCTGCACCTTCGCCCA	0	0	0	4.8805	0	0	0	0	3.36107	0	0	0	11.3939	0	4.68034	6.66943	0	11.8285	0	0	0	0	17.2331	0	0	0	0	8.17166	19.6179	0	0	5.02839	0	15.9159	0	21.2615	0	0	0	0	0	0	0	0	0	0	0	0
bta-miR-1260b_R+1_1ss9AG	ATCCCACCGCTGCCACCAC	0	0	0	0	0	0	0	0	0	0	0	0	0	0	0	0	0	0	0	0	0	0	0	0	0	0	0	0	0	0	0	0	0	0	0	0	0	0	0	0	0	0	0	0	0	0	0	0
hsa-miR-10399-3p_L+1_1ss22CT	TCTCTCGGACAAGCTGTAGGTT	8.36656	55.3308	10.837	10.3033	16.4396	0	14.6717	6.57344	18.822	18.1736	13.381	0	18.0404	0	11.9609	18.6744	4.9283	25.1355	0	20.6154	0	0	0	0	0	0	7.93095	17.1605	7.99249	0	0	25.8603	25.7425	16.5791	0	24.0963	70.1948	20.0779	47.3495	0	0	0	0	0	0	0	0	0
hsa-miR-3149_R-2	TTTGTATGGATATGTGTGTGT	0	0	0	0	3.75763	0	0	0	0	0	0	0	0	0	0	0	0	0	0	0	0	0	0	0	0	0	0	0	0	0	0	0	0	0	0	0	0	0	0	0	0	0	0	0	0	0	0	0
hsa-miR-6767-5p_L-1	CGCAGACAGGGACACATGGAGA	0	0	0	8.13416	12.682	0	9.16983	27.2328	6.72215	0	44.6032	0	0	0	5.72041	7.55869	0	8.87135	0	8.01709	0	0	0	0	25.9511	7.02594	0	8.17166	0	0	12.0948	0	0	0	0	0	8.0994	0	0	0	0	0	0	0	0	0	0	0
hsa-miR-192-3p_R+1	CTGCCAATTCCATAGGTCACAGA	0	0	0	0	0	0	0	0	0	0	0	0	0	0	0	0	0	0	0	0	0	0	10.0192	0	0	0	0	0	0	0	0	0	0	0	0	0	0	0	0	0	0	0	0	0	0	0	0	0
hsa-miR-208a-3p	ATAAGACGAGCAAAAAGCTTGT	0	0	0	0	0	0	0	12.2078	0	0	0	0	0	0	0	0	0	0	0	0	0	0	0	0	0	0	0	0	0	0	0	0	0	0	0	0	0	0	0	0	0	0	0	0	0	0	0	0
hsa-miR-29b-3p_R-3	TAGCACCATTTGAAATCAGT	4.18328	11.9341	47.4121	20.0643	23.9549	16.9183	9.16983	52.5875	10.0832	21.4189	18.9564	44.4208	30.8586	10.191	30.4222	38.905	18.9431	26.9837	18.5309	22.6197	59.8818	0	44.6857	0	34.9342	26.1521	54.9218	45.7613	44.6853	34.5633	11.0869	16.1627	8.04454	32.1634	14.13	6.37844	5.3996	10.8112	38.5811	12.6931	22.1344	0	44.7393	0	0	48.0241	13.3638	29.6129
hsa-mir-1304-p5	CGGTTTGAGGCTACAGTGAGAT	35.8567	17.3587	193.261	47.1781	90.6529	105.414	47.6831	0	79.9936	102.118	95.897	39.4852	91.1515	35.1023	100.367	80.0332	85.3212	176.318	48.5508	76.1624	70.0027	0	119.028	645.915	45.9136	49.1816	75.344	160.982	77.7451	127.256	48.3792	78.2992	127.64	40.4529	0	25.5138	45.8966	46.3336	122.758	0	0	111.008	10.0663	0	104.994	82.7491	70.8282	0
hsa-miR-1285-3p_R-2	TCTGGGCAACAAAGTGAGAC	132.072	160.568	330.981	130.689	72.8041	154.217	111.872	177.483	173.095	120.292	174.51	100.358	106.818	99.6452	113.888	150.062	104.264	80.0269	47.8096	78.7393	72.9546	389.448	79.9534	138.443	105.801	48.7912	102.309	160.982	113.711	150.036	189.485	161.986	139.439	75.6005	101.601	75.8326	103.942	115.834	105.221	202.562	191.831	166.511	171.687	360.539	199.051	168.454	120.942	173.235
hsa-miR-6794-5p_1ss20CT	CAGGGGGACTGGGGGTGAGT	0	0	0	0	0	0	0	0	0	0	0	0	0	0	0	0	0	0	0	0	0	0	0	0	0	0	0	0	0	0	0	0	0	0	0	0	0	0	0	0	0	0	0	0	0	0	0	0
hsa-miR-548bc_L+1R-2	CAAAAACTGTGATTACTTTT	38.2471	4.70131	0	19.522	5.63645	0	0	46.9532	25.5442	25.9623	0	0	0	7.6028	22.3616	16.0066	19.4052	4.80531	17.7896	19.4701	43.0137	0	11.2215	0	25.9511	0	6.34476	7.35449	0	0	0	25.8603	7.50823	6.63162	0	62.367	0	26.2557	0	0	0	0	0	0	83.1204	0	20.0457	0
hsa-let-7d-3p_R-2	CTATACGACCTGCTGCCTTT	10067.4	8327.83	9681.99	5348.48	4534.52	7576.8	9142.32	7007.29	7409.82	6912.88	6277.91	7360.69	4527.19	6991.02	5698.05	6367.53	9389.95	6008.86	7586.53	6218.97	4655.6	941.651	4140.34	1284.58	3904.65	4109.39	6299.55	5882.78	3873.45	7641.63	3347.24	5458.67	6724.16	7035.49	7394.69	9346.54	3200.61	4261.15	5090.95	3651.4	6126.79	4929.75	6433.51	2444.39	5625.94	9421.58	9549.77	3124.16
hsa-miR-6858-3p_R-3	CAGCCAGCCCCTGCTCACC	0	0	0	0	0	0	0	0	0	0	0	0	0	0	3.12023	0	0	0	0	0	0	0	0	0	0	0	0	0	0	0	0	0	0	0	0	0	0	0	0	0	0	0	0	0	0	0	0	0
hsa-miR-6750-3p_R-1	GAACTCACCCTCTGCTCCCA	0	0	0	0	0	0	0	0	5.37772	0	0	0	0	0	0	0	0	0	0	0	0	0	3.60692	0	0	5.46462	0	0	0	0	0	0	0	0	0	0	0	0	0	19.0397	0	0	0	0	0	0	0	0
hsa-miR-10395-3p_L-1_1ss21GC	TGTATTCGTACTGTCTGATC	0	0	0	0	0	0	0	0	0	0	0	0	0	0	0	0	0	0	0	0	0	0	0	0	0	0	10.3102	0	0	0	0	0	0	0	0	0	0	0	0	0	0	0	0	0	0	0	0	0
hsa-miR-4655-5p_R-2	CACCGGGGATGGCAGAGGGT	0	0	0	13.5569	0	0	0	16.9031	0	0	0	0	0	0	0	10.2265	0	0	0	8.01709	0	0	0	0	0	0	0	0	0	0	0	8.62009	13.9439	0	0	0	0	0	35.0737	0	0	0	23.4881	0	0	0	0	0
hsa-miR-6507-5p	GAAGAATAGGAGGGACTTTGT	0	0	0	0	0	0	0	0	0	0	0	0	0	7.92633	0	0	0	0	0	0	0	0	0	0	0	0	0	0	0	0	0	0	0	0	0	0	0	0	0	0	0	0	0	0	0	0	0	0
mdo-miR-137b-3p_R-2_1ss18AT	TTATTGCTTGAGAATACTCGT	0	22.7833	0	0	0	0	0	0	0	0	0	0	0	0	0	0	0	0	0	0	0	0	0	0	0	0	0	0	0	0	0	0	0	0	0	0	0	13.9001	0	0	0	0	0	0	0	0	0	0
hsa-miR-4662a-5p	TTAGCCAATTGTCCATCTTTAG	0	0	0	0	13.6214	0	0	0	0	0	0	0	0	0	0	0	0	0	12.2304	0	0	0	0	0	0	0	4.75857	4.903	0	0	0	0	0	0	0	0	0	0	0	0	0	0	0	0	0	0	0	0
cgr-miR-486-5p_R+2_1ss22GA	TCCTGTACTGAGCTGCCCCGAAGT	50.1994	104.152	39.7358	7.59189	77.9709	52.0563	47.6831	45.075	57.8105	24.2314	0	88.8416	0	22.6466	39.5229	87.1472	9.24056	48.4228	15.1953	26.9145	57.3516	0	4.40846	0	41.9211	19.5165	49.965	36.7725	6.53931	95.8345	75.5925	28.7336	43.9768	28.516	98.2371	39.6881	0	75.6783	21.0442	23.2708	41.3175	75.687	68.2275	44.6539	30.6233	33.9863	24.0548	50.3419
hsa-mir-4487-p5	CCAGAGCTGGCTGAAGGGCAGA	0	0	0	0	0	0	0	0	8.06658	0	0	0	0	0	0	0	0	0	0	0	0	0	0	0	0	10.1486	0	0	0	0	0	0	0	0	0	0	0	0	0	0	0	0	0	0	0	0	0	0
hsa-miR-625-5p_R-1	AGGGGGAAAGTTCTATAGTC	29.8806	26.038	41.542	34.7058	47.9098	0	88.9473	25.3547	31.5941	31.1547	17.8413	52.6469	33.2323	26.0436	47.3234	43.129	44.0467	68.3833	35.9499	50.9658	82.6538	0	71.7376	0	25.9511	31.2264	107.068	98.8771	54.4942	70.6976	0	58.1856	58.9933	80.2427	0	35.4358	64.7952	0	31.5664	0	17.7075	55.5038	32.436	0	96.2446	0	0	0
hsa-mir-4324-p3_1ss17CT	ACCCTGAGACCCTAACTT	0	0	0	0	0	0	0	0	0	0	0	0	0	0	0	0	0	0	0	0	0	0	0	0	0	0	0	0	0	0	0	6.22562	0	0	0	0	0	0	0	0	0	0	0	0	0	0	0	0
mmu-miR-5100_R-2_1ss15TG	TCGAATCCCAGCGGGGCCT	0	0	0	0	0	0	0	0	0	0	0	0	0	0	0	0	0	0	0	0	0	0	0	0	0	0	0	0	0	0	0	0	0	0	0	0	0	0	0	0	0	0	0	0	0	0	0	0
hsa-miR-501-3p	AATGCACCCGGGCAAGGATTCT	3491.25	3974.41	3611.14	2582.14	3530.61	3218.38	2292.76	2502.13	5090.01	2621.32	1530.63	1672.63	1858.48	1847.59	2352.65	2189.06	2769.09	2211.18	2051.37	2530.82	1834.41	7812.22	1865.18	6811.21	1307.54	1287.31	1509.92	2190	2685.96	2345.07	3582.75	2269.96	3193.5	1406.57	2463.55	3846.91	4751.2	4367.72	2535.83	5389.48	3382.13	5444.42	2247.78	7300.08	2664.23	2664.23	2090.1	2478.6
hsa-miR-126-3p_R-1	TCGTACCGTGAGTAATAATGC	4051.81	2202.38	2848.34	3824.14	4018.32	4230.88	3401.09	4589.2	2064.37	5765.35	5671.3	3946.87	2241.76	3968.82	3306.4	4417.83	3283.48	3232.87	5596.69	3737.11	4876.58	3166.74	5511.78	1593.64	5208.19	7640.32	5485.84	3799.82	3626.41	2716.36	2304.06	3820.86	2672.93	5226.38	6462.11	6978.01	2011.35	6360.06	5869.59	3930.65	6345.19	4642.14	7798.06	5489.12	3066.7	6283.02	7606.68	6041.03
hsa-miR-181b-2-3p	CTCACTGATCAATGAATGCA	0	0	0	0	4.69704	0	0	25.3547	0	0	0	0	0	0	0	0	0	0	0	0	0	0	0	0	0	0	0	4.08583	0	0	0	0	0	0	0	0	0	0	0	0	0	0	0	0	0	0	14.7002	0
bta-miR-20b_R+1	CAAAGTGCTCACAGTGCAGGTAG	0	0	0	0	0	0	0	0	0	0	0	9.04868	0	0	0	0	0	0	0	0	0	0	0	0	0	0	0	0	0	0	0	0	0	0	0	0	0	0	0	0	0	0	0	0	0	0	0	0
mmu-miR-106a-5p_1ss10AC	CAAAGTGCTCACAGTGCAGGTAG	0	0	0	0	0	0	0	0	0	0	0	9.04868	0	0	0	0	0	0	0	0	0	0	0	0	0	0	0	0	0	0	0	0	0	0	0	0	0	0	0	0	0	0	0	0	0	0	0	0
hsa-mir-6802-p3	TCTTCACCCCTCTCACCTAA	17.9283	0	0	0	0	0	0	0	0	0	0	0	9.49495	0	0	0	5.54434	0	0	0	0	0	0	0	0	0	4.75857	0	0	0	0	0	0	0	0	0	0	0	0	16.9242	0	0	0	0	0	0	0	0
hsa-miR-4511_R+2	GAAGAACTGTTGCATTTGCCCTGT	0	0	0	7.04961	23.0155	0	0	0	10.7554	0	0	8.22607	0	12.4557	14.041	15.1174	0	21.0694	46.3271	8.01709	45.5439	0	0	91.6909	0	9.36792	0	5.72016	18.1647	15.7106	41.3239	28.7336	0	0	0	24.0963	0	0	0	8.4621	0	0	0	0	0	0	0	0
hsa-miR-23a-3p_R-1	ATCACATTGCCAGGGATTTC	4307.58	4401.51	2887.62	3324.7	2736.5	6122.48	3357.07	4060.04	3271.67	4797.83	4876.25	3690.22	4060.04	2962.75	3163.65	2915.88	6536.16	2190.11	4034.91	4404.82	4354.93	641.718	3329.39	2604.73	3610.2	4487.23	6453.02	2668.46	4362.08	3056.49	4184.3	3059.42	3682.25	5852.74	5138.61	4665.47	4597.09	4451.89	5477.64	4189.8	3838.1	3756.6	4638.35	2615.56	2961.71	8716.74	4327.87	5220.75
hsa-miR-133a-5p	AGCTGGTAAAATGGAACCAAAT	0	0	0	0	0	0	0	0	0	0	0	0	5.22222	0	0	0	0	0	0	0	0	0	0	0	0	5.85495	0	0	0	0	0	0	0	0	0	0	0	0	0	0	0	0	0	0	0	0	0	0
mmu-mir-6236-p3_1ss12GT	TGAAAATGGATTGCGCTG	0	0	0	0	0	0	0	0	0	0	0	0	0	3.397	0	0	0	0	0	0	0	0	0	0	0	0	0	0	0	0	0	0	0	0	0	0	0	0	0	0	0	0	0	0	0	0	0	0
cgr-miR-872-5p_R+1	AAGGTTACTTGTTAGTTCAGGA	0	0	11.2886	0	0	0	0	0	0	0	0	0	0	0	0	0	0	0	0	0	0	0	0	0	0	0	0	0	0	0	0	0	0	0	0	0	0	0	0	0	0	0	0	0	0	0	0	0
hsa-miR-3190-3p_L-2R+2	TGGAAGGTAGACGGCCAGAGAGT	15.5379	0	0	0	0	0	0	0	0	0	0	0	17.0909	0	0	6.2248	0	9.61063	0	0	0	0	0	0	0	0	0	5.72016	0	0	0	0	0	0	0	35.4358	0	0	0	0	0	0	0	0	0	0	0	0
mdo-miR-152-3p_R+3	TCAGTGCATGACAGAACTTGGGTTT	9.56178	0	0	0	0	0	0	0	0	0	0	0	0	0	0	0	0	0	0	0	0	0	0	0	0	0	0	0	0	0	0	0	0	0	0	0	0	0	0	0	0	0	0	0	0	0	0	0
hsa-miR-138-5p	AGCTGGTGTTGTGAATCAGGCCG	0	0	0	0	0	0	0	0	0	0	0	0	0	0	0	0	0	0	0	0	0	0	0	0	0	0	0	0	0	0	0	0	0	0	0	0	0	0	0	0	0	0	0	0	0	0	0	0
hsa-miR-4422_R+1	AAAAGCATCAGGAAGTACCCAC	0	0	0	0	0	0	0	0	0	0	0	0	0	0	0	0	0	0	0	0	0	0	10.0192	0	0	0	0	0	0	0	0	0	0	0	0	0	0	0	0	0	0	0	0	0	0	0	0	0
hsa-miR-4707-3p_R-2	AGCCCGCCCCAGCCGAGGTT	0	0	0	0	0	0	0	0	35.6274	0	0	13.1617	0	54.3519	26.0019	3.1124	0	0	0	17.7521	0	0	0	0	21.9587	0	0	0	0	0	0	18.6769	15.0165	19.8949	0	0	0	26.2557	0	0	0	0	0	0	0	38.4192	0	0
mmu-mir-6240-p3_1ss14CT_1	ATGTGATTTCTGCTCAGTG	0	0	0	0	0	0	0	0	3.69718	0	0	0	0	0	0	0	0	0	0	0	0	0	0	0	0	0	0	0	0	0	7.55925	0	0	0	0	0	0	0	0	0	0	0	0	0	0	0	0	0
mmu-mir-6240-p3_1ss14CT_2	ATGTGATTTCTGCTCAGTGC	0	0	0	0	0	0	0	0	3.69718	0	0	0	0	0	0	0	0	0	0	0	0	0	0	0	0	0	0	0	0	0	7.55925	0	0	0	0	0	0	0	0	0	0	0	0	0	0	0	0	0
hsa-miR-4479_R-3	CGCGCGGCCGTGCTCGGAG	0	0	21.6741	3.25367	0	0	0	0	14.7887	0	53.5239	0	6.64646	11.3233	14.041	15.562	16.325	22.9176	22.6076	18.3248	0	0	19.6377	84.2892	0	5.46462	13.4826	5.72016	0	0	0	0	0	0	0	55.2798	0	0	10.5221	29.6173	0	0	0	0	0	0	0	47.3806
hsa-miR-548n_R-2	CAAAAGTAATTGTGGATTTT	0	0	0	0	0	3.25352	0	0	0	0	0	0	0	0	1.82013	4.44629	9.39457	5.54459	0	0	0	0	14.8285	0	2.32895	0	0	5.48669	0	0	5.54345	0.718341	0	0	0	0	0	16.989	0	0	0	0	0	0	0	0	0	0
hsa-miR-548ab_L+1R-3	CAAAAGTAATTGTGGATTTT	0	0	0	0	0	3.25352	0	0	0	0	0	0	0	0	1.82013	4.44629	9.39457	5.54459	0	0	0	0	14.8285	0	2.32895	0	0	5.48669	0	0	5.54345	0.718341	0	0	0	0	0	16.989	0	0	0	0	0	0	0	0	0	0
mmu-miR-3968_L-2_1ss14AT	AATCCCACTCCTGACACCA	26.8925	27.6654	8.12778	24.9448	32.8793	26.0282	57.7699	6.57344	49.0717	11.683	32.8949	30.4365	42.7273	15.2865	33.2824	14.0058	18.1731	22.548	41.3238	32.3547	16.4464	0	31.8611	74.7727	0	33.5684	31.7238	21.2463	49.4081	8.64082	8.56715	33.762	26.8151	15.5843	32.97	14.883	43.8718	23.939	42.9653	37.5506	28.0369	0	45.2986	0	19.6864	32.5086	8.68647	32.5742
mmu-mir-6240-p3_1ss4TA	TGAATTCTGCCCAGTGCT	0	0	0	0	0	0	0	0	0	0	0	0	0	0	0	0	0	0	0	0	0	0	0	0	0	0	0	0	0	7.85529	0	0	0	0	0	0	0	0	0	0	0	0	0	0	0	0	0	0
ssc-miR-451_L+4R-2	GATCAAACCGTTACCATTACTGAG	0	0	0	0	31.9399	0	0	0	0	0	0	0	0	6.79399	2.60019	0	3.08019	17.7427	0	4.5812	0	0	33.6646	0	0	35.9104	10.3102	0	0	17.2816	0	9.33844	6.43563	0	0	0	0	0	0	0	0	0	0	0	0	0	0	0
hsa-miR-4482-3p_R-1	TTTCTATTTCTCAGTGGGGCT	0	0	16.2556	0	0	0	11.9208	0	0	0	25.6469	0	0	35.1023	0	0	0	14.4159	15.5659	0	0	0	0	0	0	13.2712	11.1033	0	0	0	0	8.62009	0	0	0	0	0	50.967	0	0	0	0	0	0	0	96.0481	0	0
hsa-miR-1295a_L+1	ATTAGGCCGCAGATCTGGGTGA	0	0	0	0	0	0	0	0	0	0	0	0	0	0	0	0	5.85235	0	0	0	0	0	0	0	0	0	0	0	0	0	0	0	0	0	0	0	0	0	0	0	0	0	0	0	0	0	0	0
hsa-miR-1288-3p	TGGACTGCCCTGATCTGGAGA	0	0	0	3.79594	0	0	0	0	8.73879	0	0	0	0	0	0	0	0	0	0	0	0	0	8.41615	0	37.9286	0	0	0	0	0	0	0	0	0	0	0	0	0	0	0	0	0	0	0	0	0	0	0
ssc-miR-4332_L+3R-1	GTCCACGGCCGCCGCCGGGCGC	0	0	0	0	0	0	0	0	0	0	0	0	0	0	0	0	0	0	0	0	0	0	0	0	0	0	0	0	0	0	0	0	0	0	0	0	0	0	0	0	0	0	0	0	0	0	0	0
hsa-miR-214-5p_1ss22CA	TGCCTGTCTACACTTGCTGTGA	0	30.3777	0	0	0	15.6169	0	0	0	0	0	14.8069	27.5354	20.382	3.64026	0	0	0	0	4.00855	0	0	0	0	0	20.2972	7.13785	0	15.2584	0	0	5.02839	9.65344	24.537	0	0	22.9483	0	0	0	0	0	0	0	0	0	0	0
hsa-miR-6855-3p_R-2	AGACTGACCTTCAACCCCAC	0	0	0	6.50733	8.45467	11.7127	0	0	0	0	0	0	10.4444	0	0	0	0	0	0	0	0	0	0	0	0	0	0	0	0	0	0	0	7.50823	0	0	0	0	0	0	0	0	0	0	0	0	0	14.7002	29.6129
hsa-miR-134-5p	TGTGACTGGTTGACCAGAGGGG	33.4662	137.785	52.379	150.753	182.715	135.346	78.8605	113.627	114.277	65.7711	130.464	37.8399	536.465	125.689	120.649	88.0365	159.862	76.5154	134.163	62.4188	161.091	502.214	165.918	953.918	223.579	144.422	66.62	113.586	183.827	54.987	163.28	54.5939	69.7193	88.8638	45.7542	97.8027	116.091	151.357	182.383	275.018	194.782	201.832	111.848	527.577	153.116	147.766	0	808.432
hsa-miR-3934-5p	TCAGGTGTGGAAACTGAGGCAG	19.1236	21.6983	0	37.9594	22.5458	24.7268	0	0	4.7055	0	0	0	0	7.92633	7.28053	0	8.93254	5.54459	0	10.3077	0	0	6.01153	0	0	0	0	7.35449	4.35954	0	32.2528	0	7.50823	0	0	45.3578	0	54.0559	0	0	0	0	11.1848	0	0	0	0	38.4968
hsa-miR-3192-5p_1ss23AT	TCTGGGAGGTTGTAGCAGTGGAT	0	0	0	0	0	0	0	0	0	0	0	0	0	0	0	0	0	0	0	0	0	0	0	0	0	0	0	0	0	0	0	0	0	0	0	0	0	0	0	0	0	0	0	0	0	0	0	0
hsa-miR-572_R+2	GTCCGCTCGGCGGTGGCCCAGA	0	0	0	0	0	0	0	0	0	0	0	0	0	0	0	0	0	0	0	0	0	0	0	0	0	0	0	0	0	0	0	0	7.50823	0	0	0	0	0	0	0	0	0	0	0	0	0	0	0
cja-miR-151_R+1	TCGAGGAGCTCACAGTCTAGC	0	0	0	0	0	0	0	0	0	0	0	0	0	0	0	0	0	0	0	0	0	0	0	0	23.9549	0	0	0	0	0	0	0	0	0	0	0	0	0	0	0	0	0	0	0	0	0	0	0
hsa-miR-488-3p	TTGAAAGGCTATTTCTTGGTC	0	0	0	0	0	0	11.9208	0	0	0	0	0	0	0	0	0	0	0	0	0	0	0	0	0	0	0	0	0	0	0	0	0	0	0	0	0	0	0	0	0	0	0	0	0	0	0	0	0
hsa-miR-193a-5p	TGGGTCTTTGCGGGCGAGATGA	4525.11	4560.99	3554.55	6101.16	7475.81	5639	3599.16	5674.76	4859.44	5784.39	3998.68	3805.38	5649.49	2623.61	4469.72	1980.82	5581.3	3010.34	5617.44	6227.56	6400.61	14938.5	3529.57	10046.3	4060.36	4762.81	3555.44	2350.17	11549.9	2897.03	9789.73	2303.72	3961.13	3683.87	4810.92	4593.89	9395.31	6199.44	3561.74	11034.6	3644.79	5065.99	3263.73	4495.16	2712.35	5765.84	6403.93	4471.55
bta-mir-2887-1-p3_1ss3TC	CGCCGGGACCGGGGTCCG	0	0	0	0	0	0	0	0	0	0	0	0	0	0	0	0	0	0	0	0	0	0	0	0	0	0	0	0	0	0	0	0	0	0	0	0	0	0	0	0	0	0	0	0	0	0	0	0
bta-miR-11980_L-1R-1_1ss4CG	GGGAACGGGCTTGGCGGA	8.36656	94.3878	0	24.4025	14.0911	14.3155	45.8491	76.0641	22.8553	70.9635	0	383.335	67.4141	13.588	9.88071	8.89258	0	4.43567	9.26543	0	37.9533	1597.32	4.40846	0	43.9173	24.2005	12.6895	47.3956	36.3295	15.7106	0	23.7053	117.987	9.94744	102.274	127.569	0	0	75.4085	0	2290.17	30.2748	21.2512	0	131.243	29.5533	33.4095	153.987
hsa-miR-3120-3p_R+1	CACAGCAAGTGTAGACAGGCAT	0	0	0	19.522	0	0	15.5887	0	6.72215	0	41.258	9.87129	13.2929	0	0	21.7868	3.08019	0	26.3138	0	0	0	13.2254	0	0	0	22.2067	8.17166	26.8838	0	0	3.59171	5.36302	0	72.6685	0	0	0	0	22.213	0	0	0	0	0	0	0	0
hsa-miR-181d-3p_R-1	CCACCGGGGGATGAATGTCA	0	0	0	0	0	0	0	13.1469	0	0	0	0	0	0	0	0	0	0	0	5.7265	0	0	10.42	0	0	11.7099	11.8964	0	0	0	0	0	11.7987	0	0	0	0	0	0	0	0	45.4122	0	0	0	0	0	0
hsa-miR-3682-3p	TGATGATACAGGTGGAGGTAG	0	0	0	11.3878	0	0	13.7547	0	11.4277	0	0	0	0	11.3233	0	19.119	3.69622	0	0	0	0	0	12.0231	0	27.9474	0	0	0	0	0	0	4.31005	0	0	0	0	0	0	0	0	0	0	0	0	0	0	0	0
hsa-miR-450b-5p_R-1	TTTTGCAATATGTTCCTGAAT	225.897	123.681	94.8241	113.878	92.5317	221.239	155.887	177.483	115.621	137.6	83.6311	144.779	78.8081	107.572	76.4455	89.3704	173.414	56.1852	97.1017	59.5556	85.184	0	46.89	37.3108	41.9211	58.5495	39.6547	67.8248	183.827	62.8423	216.698	65.369	87.9536	99.4744	306.823	34.0183	56.6958	143.634	14.0295	72.9856	59.025	75.687	59.2796	0	179.365	282.234	161.702	35.5355
hsa-miR-5003-5p_R-1	TCACAACAACCTTGCAGGGTAG	0	0	0	0	0	0	0	0	0	0	0	0	19.9394	0	0	0	0	0	0	0	0	0	0	0	0	0	0	0	0	0	0	0	0	0	0	0	0	0	0	0	0	0	0	0	0	0	0	0
hsa-miR-6845-3p	CCTCTCCTCCCTGTGCCCCAG	0	0	0	0	0	0	0	0	0	0	0	0	0	0	0	0	0	0	0	0	0	0	0	0	0	0	0	0	0	0	0	0	0	0	0	0	0	0	0	0	0	0	0	0	0	0	0	0
hsa-miR-1277-5p_L-3	TATATATATATATGTACGTAT	0	0	0	0	0	0	0	0	0	0	0	18.0974	0	0	5.20038	8.89258	0	0	11.1185	0	0	0	5.21	0	0	0	0	0	0	0	0	0	0	0	0	0	0	0	15.7832	0	0	0	0	0	0	0	0	26.6516
hsa-miR-561-5p_R-1	ATCAAGGATCTTAAACTTTGC	0	0	0	0	0	0	0	0	0	12.9811	0	0	0	0	0	7.11406	8.3165	0	0	0	0	0	0	0	21.9587	11.7099	13.4826	24.515	0	0	0	6.46507	0	0	0	0	0	0	0	0	0	0	0	0	30.6233	22.1649	52.1188	17.7677
mmu-miR-1187_L-1_1ss8GA	ATGTGTATGTGTATGTGTGTAA	0	0	0	0	0	0	0	0	0	0	0	0	0	0	0	0	0	0	0	0	0	0	0	0	0	0	0	0	0	0	0	0	0	0	0	0	0	0	0	0	0	0	0	0	0	0	0	0
hsa-mir-96-p3_1ss20CT	TGTGTCTCTCCGCTCTGAGT	0	0	0	0	0	0	0	0	0	0	0	0	0	0	4.68034	0	0	0	0	0	0	0	0	0	0	0	0	0	0	0	0	0	0	0	0	0	0	0	0	0	0	0	0	0	0	0	0	0
mmu-miR-8112_L+1R+1_1ss21AG	CTCTCCGCCACCTCCACCGCGG	0	0	0	0	0	0	0	0	0	0	0	0	0	6.79399	0	10.6711	6.46839	2.21784	0	0	15.1813	0	0	0	0	0	0	4.903	37.0561	0	0	0	0	0	0	0	0	0	29.8127	0	0	0	0	0	0	0	0	0
hsa-miR-5088-5p_R-6	CAGGGCTCAGGGATTGGA	0	0	0	0	0	0	0	0	0	0	0	0	0	0	0	4.00166	0	0	0	0	0	0	0	0	0	0	0	0	0	0	0	0	0	0	0	0	0	0	0	0	0	0	0	0	0	0	0	0
hsa-miR-5009-5p_L-1	TGGACTTTTTCAGATTTGGGGAT	0	0	0	0	0	0	0	0	0	0	26.7619	0	0	0	0	0	0	8.13207	0	9.16239	0	0	0	0	0	0	0	0	0	0	0	5.74673	0	0	0	0	39.1471	0	0	0	0	0	0	0	39.3728	0	0	0
ggo-miR-4529_L+3R-1_1ss24TA	TCTTCATTGGACTGCTGATGGCCA	0	0	0	6.50733	0	0	0	0	0	0	0	0	0	0	0	0	0	0	0	0	0	0	0	0	0	0	0	0	0	0	0	0	0	0	0	0	0	0	0	0	0	0	0	0	0	0	0	0
hsa-miR-889-3p	TTAATATCGGACAACCATTGT	0	0	11.7401	0	0	0	0	0	0	0	0	8.22607	0	0	5.72041	5.33555	9.24056	0	0	3.4359	0	0	17.2331	0	0	16.3939	0	0	7.99249	0	0	7.18341	0	12.6001	0	0	0	0	0	0	0	0	0	0	0	0	0	0
hsa-mir-1289-1-p5	AATGCAGACTCTTGGTTTCC	0	0	0	0	0	0	0	0	0	0	0	0	0	0	3.12023	0	0	0	0	0	0	0	0	0	0	0	0	0	0	0	0	0	0	0	0	0	0	0	0	0	0	0	0	0	0	0	0	0
hsa-miR-610	TGAGCTAAATGTGTGCTGGGA	0	0	29.8019	41.2131	8.45467	13.0141	0	40.3797	22.8553	0	0	0	18.0404	9.05866	12.4809	0	18.7891	16.2641	24.0901	12.0256	0	0	4.00769	0	29.9436	11.7099	7.93095	6.53733	0	23.5659	0	0	13.9439	14.5896	0	0	13.499	0	0	0	0	0	14.5403	0	0	0	0	26.6516
hsa-miR-495-3p_R-1	AAACAAACATGGTGCACTTCT	0	17.3587	24.3833	14.0992	10.3335	0	0	0	4.03329	0	0	0	19.9394	0	6.76049	0	22.7934	0	8.89481	0	0	0	18.8361	0	0	4.68396	0	6.53733	0	23.5659	0	0	0	0	0	0	0	0	0	0	0	0	0	0	0	0	0	0
hsa-miR-3173-5p	TGCCCTGCCTGTTTTCTCCTTT	86.056	148.634	23.4803	45.009	264.443	58.5634	152.219	98.6016	174.776	102.118	95.897	106.939	119.636	143.806	95.6869	142.726	93.6377	322.326	80.4239	205.581	167.838	0	111.013	90.3314	21.9587	144.422	198.274	207.56	127.153	164.961	282.212	149.415	120.132	185.022	16.1486	42.5229	94.493	32.4335	0	58.1769	97.3912	55.5038	0	72.7693	65.6213	0	167.048	0
mmu-mir-6240-p3_1ss10GT	TTCTGCCCATTGCTCTGA	0	0	0	0	0	0	5.5019	10.3297	0	0	0	0	0	28.3083	7.28053	0	0	0	4.4474	0	0	0	0	0	0	11.7099	0	0	0	0	0	0	0	0	0	0	0	0	0	0	0	0	0	0	0	0	0	0
cja-miR-151_R+2	TCGAGGAGCTCACAGTCTAGTT	13.1475	0	24.3833	9.21872	0	19.5211	0	29.111	7.39436	0	0	0	0	0	0	0	0	9.61063	53.7395	12.5983	0	0	0	0	0	0	0	0	0	0	0	0	0	6.63162	0	24.0963	0	26.2557	0	0	0	0	0	0	0	0	0	0
hsa-miR-432-5p_1ss23GT	TCTTGGAGTAGGTCATTGGGTGT	0	99.8124	0	3.79594	83.6073	0	32.0944	22.5375	24.1997	23.366	0	0	124.384	11.3233	57.7242	55.134	26.7976	0	102.29	23.4786	0	0	61.3177	0	79.8497	47.6202	29.3445	27.7836	58.1272	10.9974	29.2291	12.2118	16.0891	88.2006	107.657	0	0	60.2337	35.0737	69.8123	61.9762	60.5496	41.3839	0	0	20.6873	0	139.181
cfa-mir-8870-p5_1ss7CA	GCGATTAGAAGCTGTGGG	0	0	0	0	0	0	0	0	0	0	0	0	0	0	0	0	0	0	0	0	0	0	0	0	0	0	0	0	0	0	0	0	0	0	0	0	0	0	0	0	0	0	0	0	0	0	0	0
cfa-mir-8870-p3_1ss7CA	GCGATTAGAAGCTGTGGG	0	0	0	0	0	0	0	0	0	0	0	0	0	0	0	0	0	0	0	0	0	0	0	0	0	0	0	0	0	0	0	0	0	0	0	0	0	0	0	0	0	0	0	0	0	0	0	0
hsa-miR-629-5p	TGGGTTTACGTTGGGAGAACT	4027.9	4418.87	3553.65	2152.84	2059.65	3401.88	3060.89	2578.67	4060.85	2846.33	2953.85	1923.26	2127.82	1735.87	1494.59	3178.21	2364.04	2347.21	2314.13	1447.66	1982	7698.29	2311.64	4089.69	1587.01	1638.6	1721.81	3293.18	3369.92	3468.9	3038.82	3260.55	2624.66	2077.69	2758.71	3834.15	5926.06	4953.07	2905.86	4194.03	3042.74	3330.23	3097.08	3489.62	5380.95	3326.22	2866.54	4021.43
hsa-miR-20b-5p	CAAAGTGCTCATAGTGCAGGTAG	120.717	83.5386	84.8902	112.251	75.1526	71.5775	210.906	84.5157	39.6607	140.196	60.2144	255.008	57.9192	105.307	166.412	108.489	120.743	308.649	162.33	220.47	242.901	0	418.804	0	261.508	170.574	267.273	238.612	0	201.095	42.3318	234.179	186.633	229.454	33.6428	99.2202	76.9443	50.967	57.8717	0	126.904	40.3664	79.4123	74.4231	214.363	90.1375	156.356	44.4193
hsa-miR-6891-5p_L+1R+1	GTAAGGAGGGGGATGAGGGGT	0	28.2079	40.6389	5.96505	9.86378	18.2197	44.0152	0	46.3828	59.7132	18.9564	0	77.8586	7.92633	0	0	34.8061	31.789	51.5158	17.7521	81.8104	0	4.40846	163.14	59.8873	24.9811	15.0688	0	0	0	0	0	26.8151	0	0	0	0	0	38.5811	27.5018	0	0	16.7772	0	34.9981	0	0	0
hsa-mir-6879-p3	TCCTGTCACCCGCTCCTTGC	0	0	0	0	0	0	0	0	0	0	0	0	17.0909	0	0	0	0	22.9176	0	0	0	0	0	0	0	0	0	0	0	0	0	4.31005	0	0	0	0	0	0	0	0	0	0	0	0	0	0	0	0
hsa-miR-1537-5p_L-2	CTGTAATTAGTCAGTTTTCT	0	0	0	0	0	0	0	0	0	0	0	0	0	0	0	0	0	0	0	4.00855	0	0	4.80923	0	0	0	0	0	0	0	0	0	0	0	0	0	0	0	0	0	0	0	0	0	0	0	0	0
hsa-let-7a-3p	CTATACAATCTACTGTCTTTC	45.0201	69.9772	38.8327	84.9568	34.5232	46.2	126.544	66.83	46.6069	53.3669	72.4803	66.6312	32.2828	83.4151	47.9301	79.3662	98.0013	38.2577	72.2703	41.8034	51.0261	0	34.8669	0	32.6053	33.3082	92.3956	81.7166	23.2509	120.186	46.8673	69.3199	53.0939	83.1164	4.71	18.4266	0	43.2447	69.2706	39.3135	60.5006	35.3206	27.4028	29.7692	32.8107	87.921	78.1782	80.9419
hsa-miR-21-3p	CAACACCAGTCGATGGGCTGT	264.144	165.992	405.486	412.673	393.142	374.806	526.348	302.378	303.841	398.088	275.425	87.1964	241.172	277.421	288.101	353.035	637.599	154.509	332.073	202.718	231.093	0	194.373	268.577	175.669	241.224	187.963	220.635	321.153	171.245	202.588	280.871	404.372	391.266	406.405	307.583	332.076	274.913	420.885	392.43	215.441	232.107	239.355	792.193	380.604	390.103	407.596	453.077
mmu-miR-300-3p_R-2	TATGCAAGGGCAAGCTCTCT	0	0	0	0	0	0	0	0	0	0	0	0	0	0	0	0	0	0	0	0	0	0	0	0	0	0	0	0	0	0	0	0	0	0	0	0	0	0	0	0	0	0	0	0	0	0	0	0
hsa-miR-6894-3p_R-1	TTGCCTGCCCTCTTCCTCCA	0	0	0	0	0	0	18.3397	6.57344	0	0	0	21.3878	18.9899	19.2496	0	12.4496	0	13.307	0	0	0	0	0	0	0	7.02594	0	0	0	0	18.1422	9.33844	0	6.63162	0	0	0	26.2557	0	0	0	0	0	0	0	0	0	0
hsa-miR-550b-2-5p_L-2_1ss21CG	GTGCCTGAGGGAGTAAGAGA	0	0	0	0	0	1.56169	0	0	0	2.07698	0	0	0	0	0	0	0	5.24888	0	0	0	0	0.801538	0	0	0.936792	2.85514	2.86008	0	0	0	0	0	0	0	0	0	0	0	0	0	0	0	0	0	0	0	0
cgr-miR-1260	ATCCCACCGCTGCCACCA	72.311	32.0051	6.32161	25.487	46.7355	39.0423	55.4774	14.5555	15.797	25.0969	58.5418	23.8556	26.5859	11.3233	12.7409	31.791	10.4726	5.35977	13.1569	21.4744	51.4478	398.749	13.025	31.7217	8.98309	29.6651	37.2755	8.98882	137.689	29.0646	0	25.1419	38.0775	23.5423	16.8214	118.355	0	67.1838	44.719	14.2798	36.8906	12.6145	48.0948	213.346	0	5.17182	78.1782	0
hsa-miR-7113-5p_R-1	TCCAGGGAGACAGTGTGTGA	0	0	0	0	0	0	0	0	0	0	0	0	0	0	6.24045	0	0	0	0	0	0	0	0	0	0	0	0	0	0	0	0	0	0	0	0	0	0	0	0	0	0	0	0	0	0	0	0	0
hsa-miR-3198_R-1	GTGGAGTCCTGGGGAATGGAG	5.97611	0	0	0	0	0	0	0	2.01664	0	0	0	8.07071	0	1.30009	2.66777	0	4.25085	0	1.43162	0	0	0	47.8092	27.9474	0	0	0	0	0	0	0	8.04454	0	0	0	0	5.40559	0	13.7509	0	27.7519	0	51.2693	0	0	12.0274	0
cgr-mir-1285-p5_1ss6TC	ACTCCCGTGCTGATCAGT	0	0	0	0	0	0	0	0	0	0	0	0	0	0	0	0	0	0	0	0	0	0	0	0	0	0	0	0	24.704	0	0	0	0	0	0	0	0	0	0	0	0	0	0	0	0	0	0	0
hsa-miR-6857-3p	TGACTGAGCTTCTCCCCACAG	0	0	0	0	0	0	0	0	0	0	0	0	0	0	0	0	0	0	21.8664	0	0	0	0	0	0	0	0	0	0	0	0	0	0	0	0	0	0	0	0	0	0	0	0	0	0	0	0	0
hsa-miR-346	TGTCTGCCCGCATGCCTGCCTCT	0	0	0	0	0	0	0	0	0	0	0	0	0	0	0	0	0	0	0	0	0	0	0	0	0	0	0	0	0	0	0	0	0	0	0	0	0	0	0	0	0	0	0	0	0	0	0	0
mmu-miR-193a-5p_R-3	TGGGTCTTTGCGGGCAAGA	0	0	0	0	0	0	0	0	0	0	0	0	0	0	0	0	0	0	0	0	0	0	0	0	0	0	0	0	0	0	0	0	0	0	0	0	0	0	0	0	0	0	0	0	0	0	0	0
hsa-miR-652-5p_L+1R-4	ACAACCCTAGGAGAGGGTGCCA	0	0	9.93396	0	0	0	0	9.39063	0	17.3082	0	0	0	0	3.64026	0	0	5.54459	0	0	0	0	22.8438	0	0	10.9292	0	0	0	0	0	0	0	0	0	0	0	0	14.0295	0	0	0	0	0	0	0	0	0
hsa-miR-6738-3p	CTTCTGCCTGCATTCTACTCCCAG	0	0	0	0	0	0	0	0	0	0	0	0	0	0	0	3.1124	0	0	0	0	0	0	6.81307	0	0	13.2712	0	0	0	0	0	0	0	0	0	0	0	0	0	0	0	0	5.59241	0	0	0	0	0
hsa-miR-3150b-3p_R-1	TGAGGAGATCGTCGAGGTTG	14.3427	14.1039	0	6.50733	0	0	0	0	18.1498	38.078	0	0	16.1414	0	9.88071	8.89258	0	5.54459	0	0	0	0	0	0	0	5.46462	11.1033	8.98882	10.1723	18.8527	0	0	10.726	0	0	29.7661	0	0	0	0	0	55.5038	27.9621	0	0	0	0	47.3806
hsa-mir-6726-p3	TGCTCGCCCTGTCTCCCGCT	0	0	27.0926	0	0	13.0141	0	0	0	0	0	0	22.7879	0	3.12023	0	0	0	0	0	0	0	0	0	0	0	0	0	0	12.5685	0	7.90175	0	0	0	0	0	0	0	0	0	0	0	0	0	0	0	0
hsa-miR-125b-1-3p_R-1_1ss21CT	ACGGGTTAGGCTCTTGGGAGT	0	23.8682	18.9648	0	13.6214	0	11.0038	0	10.7554	35.4818	0	0	34.1818	12.4557	4.1603	11.5603	4.62028	4.06603	0	4.5812	0	0	10.0192	92.5973	13.9737	14.8325	0	7.35449	29.0636	23.5659	29.2291	6.46507	0	0	0	0	0	0	21.0442	0	0	0	0	0	56.8718	23.6426	44.1005	29.6129
hsa-miR-206	TGGAATGTAAGGAAGTGTGTGG	44.2232	0	0	5.42278	22.5458	0	24.7585	0	47.055	26.8277	102.587	102.003	41.7778	37.367	87.3663	25.3438	46.8188	318.26	64.858	2.86325	12.6511	0	166.319	248.94	15.9699	3.9033	44.4133	21.2463	10.1723	17.2816	26.2054	12.2118	10.726	39.7897	29.6057	0	0	0	49.1032	46.5415	14.7562	0	0	200.115	0	0	0	0
hsa-miR-4748_R-1	GAGGTTTGGGGAGGATTTGC	0	0	0	0	0	0	0	0	8.73879	0	0	0	0	0	0	5.33555	0	6.65351	0	0	0	0	4.80923	0	0	0	12.6895	0	13.8052	0	0	0	0	0	0	0	0	0	0	0	0	0	0	0	0	0	0	0
hsa-miR-219a-1-3p_R+1	AGAGTTGAGTCTGGACGTCCCGA	0	0	0	0	0	0	0	0	0	0	0	0	0	0	0	0	0	0	0	0	0	0	0	0	0	0	11.1033	0	11.6254	0	0	5.74673	0	5.3053	0	0	0	0	0	0	0	0	0	0	0	0	0	0
ppy-mir-1268-p3_1ss12TC	TCCCAGCTACTCGGGAGGC	0	0	24.3833	0	0	0	0	0	0	0	0	0	0	0	0	0	0	0	0	0	0	0	0	0	0	0	0	0	0	0	0	0	9.65344	0	0	0	0	0	0	0	29.5125	0	0	0	0	0	0	0
hsa-miR-9985_R-1_1ss16CT	TTCACAGTGGCTAAGTTA	4.78089	0	4.51543	0	2.58337	5.20563	0	2.81719	0	7.21174	0	0	0	5.28422	2.94688	2.44546	12.2694	1.10892	2.47078	0	7.73122	0	1.46949	0.37764	0	4.68396	5.94821	0	0	0	0	4.31005	2.14521	5.08425	0	0	6.29954	0	16.9523	0	24.5937	0	7.82938	0	0	4.43299	3.11822	0
hsa-miR-6516-5p	TTTGCAGTAACAGGTGTGAGCA	0	0	0	0	0	0	0	0	0	0	0	0	0	0	0	0	0	0	0	0	10.1209	0	0	0	0	7.8066	0	0	0	0	0	0	0	0	0	0	0	15.4445	0	0	0	0	0	0	0	0	0	0
hsa-miR-6787-3p	TCTCAGCTGCTGCCCTCTCCAG	0	0	0	0	0	22.1239	0	15.025	10.7554	0	0	0	0	0	0	0	0	0	0	0	0	0	0	0	0	0	0	0	0	0	22.1738	0	0	0	0	0	0	0	0	0	0	0	0	0	0	0	0	0
hsa-miR-1248_R-4	ACCTTCTTGTATAAGCACTGTGC	0	0	0	0	0	0	0	0	0	0	0	0	0	0	0	0	0	0	0	0	0	0	0	0	0	0	0	0	0	0	0	0	0	0	0	0	0	0	0	0	0	0	0	0	0	0	0	0
hsa-miR-642a-5p	GTCCCTCTCCAAATGTGTCTTG	0	0	0	0	0	0	0	0	0	0	0	8.22607	16.1414	11.3233	0	0	0	3.32675	0	16.0342	0	0	12.0231	0	35.9324	10.9292	30.1376	0	0	10.2119	0	0	0	28.516	0	0	0	0	0	0	0	0	0	0	0	0	0	0
hsa-miR-517b-3p	ATCGTGCATCCCTTTAGAGTGT	0	0	0	0	0	0	0	0	0	0	0	0	0	0	0	0	0	2.40266	0	0	0	0	0	0	0	0	0	0	0	0	0	0	0	0	0	0	0	0	0	0	0	0	0	0	0	0	0	42.9387
hsa-miR-935_L-1R-1	CAGTTACCGCTTCCGCTACCG	0	0	0	6.50733	0	0	0	0	5.37772	0	0	0	0	0	3.12023	0	0	0	0	0	0	0	0	0	0	0	0	0	0	0	0	0	0	0	0	0	0	0	0	0	0	0	0	0	0	0	0	0
hsa-miR-99a-5p_R-1	AACCCGTAGATCCGATCTTGT	2842.84	2359.7	2207.14	8610.82	9557.07	3619.22	4243.8	2521.85	6104.38	5748.04	3443.93	3971.55	4536.69	2498.49	5786.98	2981.46	5950.61	3178.16	3120.6	4437.46	6143.79	7940.1	4272.4	12371.9	4970.64	3946.24	4925.52	2384.08	7168.9	3547.45	3512.53	1796.93	1527.93	2771.36	5758.31	3284.9	8027.18	7372.45	5712.63	9860.46	4057.97	5974.23	4278.76	6966	5203.77	4651.68	4522.98	5777.47
hsa-miR-4742-3p_R-2	TCTGTATTCTCCTTTGCCTGC	0	0	0	0	0	20.8225	0	0	4.7055	0	0	14.8069	0	16.985	5.20038	8.44795	0	16.2641	27.055	5.7265	0	0	0	0	0	0	7.13785	8.17166	0	12.5685	7.0553	12.2118	0	0	0	0	51.2962	0	0	25.3863	41.3175	0	0	0	0	0	0	0
bta-miR-2478_L-2R+1_1	ATCCCACTTCTGACACCAA	3.58567	0	0	0	6.10615	0	0	9.86016	0	0	0	5.75825	0	6.22783	0	0	2.46415	0	0	0	0	0	0	0	0	5.85495	0	0	9.44567	10.9974	5.0395	0	0	0	10.7657	0	0	0	0	16.9242	0	0	0	0	0	0	0	0
bta-miR-2478_L-2R+1_2	ATCCCACTTCTGACACCAG	3.58567	0	0	0	6.10615	0	0	9.86016	0	0	0	5.75825	0	6.22783	0	0	2.46415	0	0	0	0	0	0	0	0	5.85495	0	0	9.44567	10.9974	5.0395	0	0	0	10.7657	0	0	0	0	16.9242	0	0	0	0	0	0	0	0
bta-miR-2478_L-2R+1_3	ATCCCACTTCTGACACCAT	3.58567	0	0	0	6.10615	0	0	9.86016	0	0	0	5.75825	0	6.22783	0	0	2.46415	0	0	0	0	0	0	0	0	5.85495	0	0	9.44567	10.9974	5.0395	0	0	0	10.7657	0	0	0	0	16.9242	0	0	0	0	0	0	0	0
hsa-miR-139-3p	TGGAGACGCGGCCCTGTTGGAGT	331.077	186.606	43.3482	130.147	132.926	48.1521	102.702	97.6626	51.7605	283.854	198.484	131.617	136.727	66.8076	92.5667	133.833	66.224	221.414	140.093	205.009	363.508	792.847	155.098	100.15	99.8121	330.219	465.547	89.0711	131.513	0	180.414	125.71	102.97	189.664	383.528	199.858	98.5427	352.136	135.034	278.192	262.661	237.153	295.28	461.423	109.369	264.502	116.265	248.748
mmu-mir-6240-p3_1ss1AC_1	CTGTGATTTCTGCCCAGTG	0	0	0	0	0	0	0	0	0	0	0	0	9.49495	0	0	0	0	0	0	0	0	0	0	0	0	0	0	0	0	0	0	0	0	0	0	0	0	0	0	0	0	0	0	0	0	0	0	0
mmu-mir-6240-p3_1ss1AC_2	CTTTCTGCCCAGTGCTCT	0	0	0	0	0	0	0	0	0	0	0	0	9.49495	0	0	0	0	0	0	0	0	0	0	0	0	0	0	0	0	0	0	0	0	0	0	0	0	0	0	0	0	0	0	0	0	0	0	0
mmu-mir-6240-p3_1ss1AC_3	CTTTCTGCCCAGTGCTCTGA	0	0	0	0	0	0	0	0	0	0	0	0	9.49495	0	0	0	0	0	0	0	0	0	0	0	0	0	0	0	0	0	0	0	0	0	0	0	0	0	0	0	0	0	0	0	0	0	0	0
hsa-miR-451a_R-1	AAACCGTTACCATTACTGAGT	61579.1	50318.5	115585	88090.8	121264	93650.7	96488.6	119768	127358	57933.9	78628.8	191337	133379	141410	162034	133043	123673	194548	77943.4	157554	103162	52971.9	153937	84649.2	118241	152469	116935	147426	115082	196492	107150	130194	53634.5	128801	17254.7	11496.8	41199	35533.3	21295	52953.7	55746.2	18563.5	42190.3	23001.7	73032.2	22210.8	30064.5	22440.6
hsa-miR-181c-5p	AACATTCAACCTGTCGGTGAGT	5.97611	24.9531	0	23.8602	0	18.2197	28.4265	11.2688	6.04993	10.3849	40.1429	57.5825	0	19.2496	16.6412	9.78183	0	38.0729	0	48.6752	20.2418	0	63.7223	0	31.9399	46.8396	39.6547	6.53733	13.8052	25.1369	0	24.4236	20.3795	18.5685	0	0	0	0	15.7832	20.0975	0	40.3664	0	0	0	20.6873	17.3729	65.1484
mmu-mir-6240-p5_1ss2TA	AATTCTGCCCAGTGCTCT	0	0	0	0	0	0	0	0	0	0	0	0	0	0	0	0	1.84811	0	0	0	0	0	0	0	0	0	0	0	0	0	0	5.02839	0	0	0	0	0	0	0	0	0	0	0	0	0	0	0	0
dno-miR-134-5p_R+1_1ss22CA	TGTGACTGGTTGACCAGAGGGAT	0	0	0	0	9.86378	0	0	0	0	15.5774	0	0	0	0	0	0	0	0	0	0	0	0	0	0	0	0	0	0	0	0	0	0	0	0	0	0	0	0	0	0	0	0	43.6208	0	0	0	0	53.3032
mmu-miR-5099_L+2R-1	TCTTAGATCGATGTGGTGCTC	0	0	0	0	0	0	0	0	0	0	0	23.033	0	0	0	0	11.7047	0	0	0	0	0	0	0	0	0	0	0	0	0	0	0	0	0	0	0	0	0	15.7832	0	35.415	0	0	0	0	0	0	0
mmu-mir-6240-p5_1ss1TA	ATTCTGCCCAGTGCTCTGA	0	0	0	4.8805	2.34852	0	5.5019	0	0	0	0	0	0	0	0	0	0	0	0	0	0	0	0	0	0	0	0	0	0	0	31.2449	5.02839	0	0	0	0	0	0	0	0	0	0	0	0	0	0	0	0
hsa-miR-4716-5p_L+2R-2	TCTCCATGTTTCCTTCCCCCTT	0	0	0	0	0	0	0	0	0	0	0	0	0	0	0	0	0	0	0	0	0	0	0	0	0	0	0	0	0	0	0	0	0	0	0	0	0	0	0	0	0	0	0	0	0	0	0	0
mmu-mir-6236-p3_1ss14CT	ACAACTCACCTGCTGAAT	0	0	0	0	0	0	0	0	0	0	0	0	0	45.2933	0	0	0	0	0	0	0	0	0	0	0	0	0	0	0	0	0	0	0	13.2632	0	0	0	0	0	0	14.7562	0	31.3175	0	0	0	0	0
mmu-mir-6240-p3_1ss7GT_3	ATTTCTTCCCAGTGCTCTGA	0	0	0	0	0	0	0	0	0	0	0	0	0	0	0	0	0	0	0	0	0	0	0	0	0	0	0	0	0	0	0	0	0	0	0	0	0	0	0	0	0	0	0	0	0	0	0	0
mmu-mir-6240-p3_1ss7GT_1	ATTTCTTCCCAGTGCTCT	0	0	0	0	0	0	0	0	0	0	0	0	0	0	0	0	0	0	0	0	0	0	0	0	0	0	0	0	0	0	0	0	0	0	0	0	0	0	0	0	0	0	0	0	0	0	0	0
mmu-mir-6240-p3_1ss7GT_2	ATTTCTTCCCAGTGCTCTG	0	0	0	0	0	0	0	0	0	0	0	0	0	0	0	0	0	0	0	0	0	0	0	0	0	0	0	0	0	0	0	0	0	0	0	0	0	0	0	0	0	0	0	0	0	0	0	0
hsa-miR-345-3p_L-2R+1	CCTGAACGAGGGGTCTGGAGT	0	0	0	0	0	0	0	0	0	0	0	0	0	0	0	0	0	0	0	0	0	0	0	0	0	0	0	0	0	0	0	0	0	0	0	0	0	0	0	0	0	0	0	0	0	0	0	0
hsa-miR-6751-5p_R-2	TTGGGGGTGAGGTTGGTGTCT	8.36656	0	0	0	0	0	13.7547	0	8.06658	0	0	0	0	0	5.20038	0	0	0	0	0	10.1209	0	0	0	0	0	0	0	0	0	0	5.74673	0	0	0	0	0	0	0	0	0	0	0	0	0	0	0	0
hsa-miR-212-5p	ACCTTGGCTCTAGACTGCTTACT	0	0	0	0	0	0	0	0	0	11.2503	0	8.22607	0	0	0	0	6.46839	0	0	0	0	0	0	0	0	0	0	0	0	0	0	0	0	0	0	0	35.0974	0	0	0	0	0	0	0	0	0	24.0548	0
hsa-miR-5188_L-1	ATCGGACCCATTTAAACCGGAG	0	0	0	0	0	0	0	0	0	0	0	0	0	0	0	5.33555	0	6.65351	8.52419	14.3162	0	0	0	0	0	0	0	0	0	0	0	7.18341	0	9.94744	0	0	0	0	0	0	0	0	0	0	0	0	14.7002	0
hsa-mir-1538-p5	ACAGCAGCAACATGGGCCTCG	0	0	0	0	0	0	0	0	0	0	0	0	0	0	0	0	0	0	0	0	0	0	0	0	0	0	0	0	0	0	0	0	0	0	0	0	0	0	0	0	0	0	0	0	0	0	0	0
hsa-miR-323a-3p_L+1	GCACATTACACGGTCGACCTCT	0	33.6324	0	60.1928	89.7135	44.2479	0	20.6594	27.5608	0	0	18.0974	137.677	71.3369	44.7232	90.7043	48.975	13.307	63.0049	22.906	15.1813	0	59.3138	26.888	65.876	13.2712	30.1376	13.8918	16.7116	61.2713	24.1896	30.8887	55.7755	72.2847	142.646	9.92202	0	0	89.438	67.6968	47.22	0	25.7251	0	0	33.9863	0	115.49
hsa-miR-216a-5p	TAATCTCAGCTGGCAACTGTGA	19.1236	0	0	5.42278	0	0	0	0	0	0	0	0	0	0	0	0	0	0	0	0	0	0	0	0	0	0	7.93095	9.80599	0	0	0	0	0	27.8528	0	0	0	0	0	0	0	0	0	0	0	0	0	0
hsa-miR-376a-3p_R-1_1ss6AG	ATCATGGAGGAAAATCCACG	0	0	0	0	0	0	0	0	0	0	0	0	0	0	0	0	0	0	0	0	0	0	1.20231	0	0	0	0	0	0	0	0	0	0	0	0	0	0	0	0	0	0	0	0	0	0	0	0	14.8064
hsa-miR-6089_L-5R-1_1ss23GC	CCGGGGTGGGGCGGGGCC	0	0	0	0	0	0	0	0	0	0	0	0	0	0	0	0	0	0	0	0	0	0	5.21	0	0	0	0	0	4.35954	0	0	0	0	0	0	0	0	0	0	0	0	0	0	0	0	0	0	0
hsa-miR-7975_1ss6AG	ATCCTGGTCACGGCACCA	0	0	0	0	0	0	6.41888	0	0	0	0	0	0	0	0	0	0	0	0	0	0	0	0	0	29.9436	0	0	0	0	0	0	0	0	0	25.5685	14.1743	0	0	0	0	0	45.4122	20.1327	0	0	0	0	0
hsa-miR-6732-3p_L+1R-2	CTAACCCTGTCCTCTCCCTCCC	0	0	0	0	0	0	0	0	0	0	0	0	0	6.79399	0	0	0	0	0	0	0	0	0	0	0	0	0	0	0	0	0	0	0	0	0	0	0	0	0	0	0	0	0	0	0	0	30.7367	0
hsa-miR-576-5p_R-2	ATTCTAATTTCTCCACGTCT	0	0	23.4803	16.8106	7.04556	6.50704	14.6717	0	10.0832	8.65409	22.3016	11.5165	0	21.5143	17.1612	41.7951	21.5613	28.8319	37.4323	38.9402	21.0852	0	39.6761	0	69.8685	16.3939	11.1033	12.2575	0	21.9948	0	19.3952	9.65344	19.8949	12.1114	0	44.5467	0	17.5369	0	0	0	34.673	0	0	0	12.0274	0
hsa-miR-4766-5p_R+1	TCTGAAAGAGCAGTTGGTGTTT	0	0	0	0	0	0	0	0	0	0	0	0	0	0	0	0	0	0	0	0	0	0	0	0	0	0	0	0	0	0	0	0	0	0	0	0	0	0	0	0	0	0	0	0	0	0	0	0
hsa-miR-548as-5p_R-1_1ss10TC	AAAAGTAATCGCGGGTTTTGC	0	0	0	0	0	0	0	0	0	0	0	0	0	0	0	0	0	0	0	0	0	0	0	0	0	0	0	0	0	0	0	12.9301	0	0	0	0	0	0	0	0	0	0	0	0	21.8738	0	0	0
hsa-miR-4725-3p_R-2	TGGGGAAGGCGTCAGTGTCG	0	0	0	0	0	0	0	0	0	0	0	0	0	0	3.12023	0	0	0	0	0	0	0	0	0	0	0	0	0	0	0	0	0	0	0	0	0	0	0	0	0	0	0	0	0	0	0	0	0
hsa-mir-4507-p3_1ss20CA	TAAGCCGAGCTGGGTTGGGA	0	0	0	0	0	0	0	0	0	0	0	0	0	0	0	0	0	0	0	0	0	0	0	0	0	0	0	0	0	0	0	0	0	0	0	0	0	0	0	0	0	0	0	0	0	0	0	0
hsa-miR-499a-5p	TTAAGACTTGCAGTGATGTTT	43.028	0	4.51543	38.5017	69.0465	0	39.4302	64.7954	29.5775	70.9635	74.7104	80.6155	43.6768	26.0436	8.3206	17.7852	98.874	23.2873	79.6827	6.87179	43.0137	0	46.89	0	37.9286	26.5424	21.4136	23.6978	57.4006	37.7054	0	20.1136	33.2508	11.9369	99.5828	0	0	35.5225	75.4085	23.2708	91.4887	0	0	0	0	0	42.7642	0
hsa-miR-4467_R-1	TGGCGGCGGTAGTTATGGGCT	51.3946	0	0	21.6911	20.667	18.2197	42.1812	0	97.4712	0	41.258	0	98.7475	48.6903	18.7214	36.4596	6.46839	42.8782	0	18.3248	27.8324	0	13.2254	0	27.9474	0	17.4481	4.08583	32.6965	0	17.1343	0	52.5576	10.6106	0	0	26.998	0	0	0	0	0	51.4502	0	0	0	0	0
pal-mir-10001-p5_1ss1AT	TGGGCGGGCGGGGCCGGGGG	53.785	101.982	55.0883	31.9944	43.6825	49.4535	114.623	44.136	69.9103	17.3082	163.917	37.8399	52.2222	91.7189	40.0429	17.3405	24.6415	20.3302	7.04172	43.5214	53.1346	260.407	56.1077	313.441	69.8685	55.4268	20.6205	29.418	83.5578	9.42635	64.5056	40.9454	43.9768	48.4109	51.1371	55.2798	74.2445	60.2337	57.8717	193.571	50.1712	95.8703	146.521	236.5	253.736	70.9278	88.2011	236.903
hsa-miR-331-5p_R-2	CTAGGTATGGTCCCAGGGAT	388.447	572.836	530.112	257.582	232.034	510.152	328.28	169.031	437.612	317.605	188.449	212.233	277.252	285.348	419.67	380.158	253.499	360.029	196.427	246.239	158.56	330.159	214.011	247.127	207.609	103.047	286.307	451.893	175.835	465.033	192.509	324.69	577.061	291.791	309.514	225.372	421.169	324.335	310.403	151.26	236.1	267.428	380.284	294.385	398.103	274.845	292.667	239.864
hsa-miR-504-3p_L+2R-1	AAGGGAGTGCAGGGCAGGGTTT	0	0	0	0	0	0	17.4227	0	6.04993	20.7698	0	0	0	0	0	0	0	0	0	0	10.1209	0	6.81307	0	0	0	0	0	0	0	0	0	0	0	0	0	0	0	0	30.6751	0	0	0	0	0	0	0	0
hsa-miR-194-3p_R-1	CCAGTGGGGCTGCTGTTATCT	0	0	0	0	0	0	0	0	3.36107	0	0	0	0	0	3.64026	0	0	5.91423	0	0	0	0	0	0	0	7.02594	12.6895	0	0	0	0	5.74673	0	7.29479	0	0	0	0	0	0	0	0	0	0	0	0	0	0
hsa-mir-4467-p3	CAGCCCCTGGGCCGCCGCCT	0	0	0	0	0	16.9183	0	0	0	0	0	0	0	0	4.1603	0	0	6.28387	0	0	0	0	0	0	0	0	0	0	0	0	0	0	9.65344	0	0	0	0	0	0	0	0	0	0	0	0	0	0	0
hsa-mir-4473-p5	CACTTGTAATGGAGAACACT	0	0	0	0	0	0	0	0	0	0	0	0	0	0	0	0	0	0	0	0	0	0	0	0	0	0	0	0	0	0	0	0	0	0	0	0	0	0	0	0	0	0	0	0	0	0	0	0
oga-miR-100_R+1	AACCCGTAGATCCGAACTTGTGA	0	0	0	0	14.0911	61.1662	19.2566	24.4156	127.049	6.05786	22.3016	59.2277	20.8889	9.05866	36.4026	0	16.325	0	0	40.0855	0	0	3.60692	0	13.9737	17.9552	3.96547	16.3433	0	53.416	0	13.6485	45.0494	0	45.7542	15.5917	20.2485	47.8781	66.6401	22.213	0	0	22.3697	61.1923	135.617	0	48.1097	20.729
hsa-miR-7106-3p_R-1	AGCTCCCTGAATCCCTGTCCCA	0	0	0	0	0	0	0	0	0	0	0	0	0	0	0	0	0	0	0	0	0	0	0	0	0	0	0	0	0	0	0	0	0	0	0	0	0	0	0	0	0	0	0	0	0	0	0	0
bta-miR-4286_R+4_1	ACCCCACTCCTGGTACCAAAA	0	0	0	0	0	0	0	0	0	0	0	0	0	0	0	0	0	0	0	0	0	0	0	0	0	0	0	0	0	0	0	0	2.68151	0	0	0	0	0	0	0	0	0	0	0	0	0	0	0
bta-miR-4286_R+4_3	ACCCCACTCCTGGTACCATCT	0	0	0	0	0	0	0	0	0	0	0	0	0	0	0	0	0	0	0	0	0	0	0	0	0	0	0	0	0	0	0	0	2.68151	0	0	0	0	0	0	0	0	0	0	0	0	0	0	0
bta-miR-4286_R+4_2	ACCCCACTCCTGGTACCAAGA	0	0	0	0	0	0	0	0	0	0	0	0	0	0	0	0	0	0	0	0	0	0	0	0	0	0	0	0	0	0	0	0	2.68151	0	0	0	0	0	0	0	0	0	0	0	0	0	0	0
hsa-miR-1299	TTCTGGAATTCTGTGTGAGGGA	0	7.59442	0	0	0	0	67.8567	0	0	77.0214	151.651	11.5165	0	11.3233	0	0	4.31226	17.3731	0	0	43.0137	0	2.00384	0	0	24.2005	11.8964	8.17166	0	17.2816	0	0	12.8713	22.5475	0	0	0	0	0	0	0	0	0	0	0	0	18.7093	0
hsa-miR-676-3p_R+1	CTGTCCTAAGGTTGTTGAGTTT	0	0	0	0	0	0	0	0	0	0	0	0	0	0	0	0	0	0	0	0	0	0	0	0	0	0	0	7.35449	0	0	0	5.02839	0	0	0	0	0	0	0	0	0	0	0	0	0	0	0	0
hsa-miR-301a-3p	CAGTGCAATAGTATTGTCAAAGC	7.17134	0	0	6.50733	0	0	0	0	0	8.65409	0	0	0	0	0	9.78183	0	8.13207	24.0901	0	43.0137	0	14.4277	0	0	0	0	0	0	0	0	19.3952	16.0891	0	0	0	0	0	14.0295	0	20.6587	0	0	0	0	23.6426	37.4186	0
hsa-mir-10396b-p3	CGGCCGGGCCCCGGGCCCTCGAC	0	0	0	8.13416	0	0	0	0	0	0	0	0	0	0	0	0	0	0	0	0	0	0	0	0	0	0	0	0	0	0	0	0	0	0	0	0	0	0	0	0	0	0	0	0	0	0	0	0
hsa-mir-10396a-p3	CGGCCGGGCCCCGGGCCCTCGAC	0	0	0	8.13416	0	0	0	0	0	0	0	0	0	0	0	0	0	0	0	0	0	0	0	0	0	0	0	0	0	0	0	0	0	0	0	0	0	0	0	0	0	0	0	0	0	0	0	0
hsa-miR-122b-5p	TTTAGTGTGATAATGGCGTTTGA	0	0	0	3.25367	0	0	0	0	0	0	0	0	0	0	0	0	0	0	0	0	0	0	7.21384	0	0	0	0	0	0	0	0	0	0	0	0	0	0	0	0	0	0	0	0	0	0	0	0	0
hsa-miR-6754-5p	CCAGGGAGGCTGGTTTGGAGGA	0	0	0	0	0	0	0	0	0	0	0	0	0	9.05866	0	0	1.84811	0	0	0	0	0	0	0	0	0	0	0	0	0	0	0	7.50823	0	0	0	0	0	0	0	0	0	0	0	0	0	0	0
hsa-miR-6858-5p_R-1	GTGAGGAGGGGCTGGCAGGGA	0	0	0	0	0	0	0	0	0	0	0	0	0	0	0	0	0	0	0	0	0	0	0	0	0	0	0	8.17166	0	0	0	0	0	0	0	0	0	0	0	0	0	0	0	0	0	0	0	0
hsa-miR-19b-3p	TGTGCAAATCCATGCAAAACTGA	482.87	1062.13	745.95	995.079	1248.47	958.487	941.741	1174.77	924.295	1015.12	981.829	2341.96	999.818	961.35	1477.43	995.079	859.988	1964.26	1456.9	2124.53	4047.09	334.809	3749.39	1085.71	2811.71	3062.53	2545.04	2472.34	599.073	2682.58	948.938	1472.96	1219.55	1489.79	544.341	211.906	589.907	321.247	284.974	451.665	486.956	209.401	407.128	301	815.892	289.622	432.319	485.651
hsa-miR-4727-3p_R-3	ATAGTGGGAAGCTGGCAGA	0	0	0	0	0	0	0	0	0	0	0	0	0	0	0	0	0	0	0	0	0	0	0	0	0	0	0	0	0	0	0	0	0	0	0	0	0	0	0	0	0	0	0	0	0	0	0	0
hsa-miR-191-5p_R-1	CAACGGAATCCCAAAAGCAGCT	13096.1	10211.2	17503.6	13975	10610.1	13558.1	12947.8	11939.2	12592.6	12462.8	14549.6	10980.2	9135.09	9453.84	12877.7	11294.5	9560.9	13096	11110	9476.2	10993.8	10239.6	13492.3	8655.2	10739.8	14086.2	9510.79	11543.3	16322.8	11471.9	8117.63	12967.5	10853.7	15167.9	14828.4	15190.6	12525.7	12900.8	16440.8	16466.2	12858.6	15253.5	17620.6	18784.4	21895.7	15227.3	13450.7	23936.1
efu-miR-9226_R-1	TCAAGTCCCTGTTCGGGCGCC	0	0	5.87006	0	0	0	0	0	0	0	0	0	0	0	0	0	0	0	0	0	0	0	0	0	0	0	0	0	0	0	0	0	0	0	0	0	0	0	0	0	0	0	0	0	0	0	0	0
mmu-mir-5108-p3_1ss5TG	ATGGGGGTAGAGCACTGG	0	0	0	0	0	0	0	0	0	12.9811	0	0	0	0	0	0	0	0	0	0	0	0	0	0	0	0	0	0	0	0	0	0	10.726	0	0	0	0	0	0	0	0	0	0	0	26.2485	0	0	0
hsa-miR-615-3p_R-1	TCCGAGCCTGGGTCTCCCTCT	16.7331	28.2079	0	8.13416	35.6975	11.7127	0	14.0859	52.4328	16.4428	0	32.9043	22.7879	6.79399	13.0009	12.005	65.2999	32.8979	15.9365	13.1709	47.2308	0	34.4661	0	0	18.7358	19.8274	0	23.9775	0	0	19.3952	35.396	18.5685	28.26	0	28.3479	60.2337	0	32.7906	0	0	0	94.2693	0	54.6735	0	32.5742
hsa-miR-520a-3p_R-1	AAAGTGCTTCCCTTTGGACTG	0	0	17.1586	9.21872	0	0	13.7547	0	0	0	0	0	0	0	0	0	0	0	10.7479	0	0	0	0	0	0	0	0	0	0	0	0	0	0	0	0	0	0	0	0	0	0	0	0	0	0	0	0	0
hsa-miR-329-3p	AACACACCTGGTTAACCTCTTT	0	22.2408	7.67624	6.23619	23.2503	3.90423	13.7547	44.136	6.04993	0	23.9742	8.22607	25.1616	7.92633	13.521	10.6711	14.0148	4.43567	25.7579	2.57692	5.48214	0	16.2311	39.3501	14.9718	10.1486	11.4999	7.76308	21.4344	10.2119	36.2844	15.4443	5.89933	9.61586	17.4943	0	0	0	36.8274	0	0	0	14.5403	0	0	14.7766	21.3821	39.9774
cja-mir-9984-2-p5_1ss17CG	GCGGCGGCGGCGGCGGGGC	0	0	0	0	0	0	0	0	0	0	22.3016	0	6.64646	0	0	4.44629	0	0	0	0	0	0	0	0	0	0	0	0	0	0	0	0	0	0	0	0	0	0	0	0	0	12.6145	0	0	0	0	0	0
ocu-mir-376c-2-p3_1ss3TG	TGGATTTGTGGTTAAACA	0	0	0	0	0	0	0	0	0	0	0	0	0	0	0	0	0	0	0	0	0	0	0	0	0	0	0	0	0	0	0	0	0	0	0	0	0	0	0	10.0487	0	0	0	0	0	0	0	0
hsa-miR-29a-3p_R-1	TAGCACCATCTGAAATCGGTT	1806.58	1087.63	1465.71	2280.28	1905.59	1610.49	2316.3	2041.52	978.409	2207.01	2079.07	2786.99	1615.57	1545.63	1602.24	2094.2	2840.39	745.378	2866.35	1997.4	3255.55	348.76	1958.96	1031.71	2426.43	2211.22	4352.31	1819.01	1051.74	1603.26	673.277	1804.83	1334.32	2764.06	1761.54	1083.63	959.779	856.4	655.002	783.273	1950.78	908.245	2487.51	1270.98	1205.25	2464.74	1984.52	1224.49
hsa-miR-10a-3p_R-1	CAAATTCGTATCTAGGGGAAT	0	13.019	7.22469	21.6911	0	6.50704	25.6755	7.51251	0	6.92327	34.5675	8.22607	31.3333	37.367	0	16.4513	50.8231	7.39279	22.6076	2.86325	16.0247	0	15.2292	0	0	9.36792	17.4481	8.17166	14.5318	12.5685	0	0	117.987	0	26.9143	7.08715	0	0	29.8127	0	35.415	0	0	0	0	121.168	29.4004	0
hsa-miR-4658_R-1	GTGAGTGTGGATCCTGGAGGAA	0	0	19.8679	0	0	0	0	0	0	0	0	0	0	0	0	0	0	0	0	0	0	0	0	0	0	0	0	0	0	0	0	0	0	0	0	0	0	0	0	0	0	0	0	0	0	0	0	0
hsa-miR-6775-3p	AGGCCCTGTCCTCTGCCCCAG	11.9522	0	32.5111	4.33822	23.0155	15.6169	0	0	37.644	0	0	0	0	6.79399	30.6822	17.3405	0	41.03	60.04	18.8974	0	0	5.21	91.5399	0	0	17.4481	24.515	26.8838	12.5685	18.1422	0	0	15.2527	0	0	0	0	0	0	0	0	0	0	26.2485	22.1649	0	0
hsa-miR-33a-5p_R-1	GTGCATTGTAGTTGCATTGC	0	0	0	0	14.5608	0	15.5887	0	0	0	74.7104	0	0	0	0	0	0	2.95712	13.3422	0	9.27747	0	10.8208	0	33.9361	9.36792	17.4481	35.1381	0	0	0	0	0	0	0	0	0	0	0	0	0	0	0	90.9616	0	0	0	0
hsa-miR-3688-3p_L-2R+1	TGGAAAGACTTTGCCACTCTT	0	20.6134	4.96698	7.86302	6.341	9.10986	30.2604	8.9211	31.258	0	18.3988	7.40347	12.3434	15.2865	16.6412	27.1224	32.1879	13.307	29.0934	13.4573	36.2665	0	12.0231	0	9.98121	21.4681	3.56893	24.1064	5.44942	0	12.0948	17.9585	5.89933	11.6053	0	16.3005	0	0	0	38.6083	0	17.6603	12.3033	0	0	0	0	59.2258
bta-miR-2478_L+2R-1	TCGTATCCCACTTCTGACACC	0	0	0	0	0	0	0	0	0	0	0	0	0	0	0	0	0	0	0	0	0	0	0	0	0	0	0	0	0	0	0	0	0	0	0	0	0	0	0	0	0	0	0	0	0	0	0	0
mmu-miR-5106_L-5_1ss20CT	TGTAGCTCAGTTGGTAGA	0	14.1039	0	0	0	0	0	0	0	0	0	0	0	0	0	6.2248	0	0	0	0	0	0	0	0	0	0	9.51714	0	0	0	0	0	0	0	0	0	0	0	0	0	0	0	0	0	0	0	0	0
mmu-mir-6240-p5_1ss4TA	TGAATTCTGCCCAGTGCTCTG	0	0	0	0	0	0	0	0	0	0	0	0	0	0	0	0	0	0	0	0	0	0	0	0	0	0	0	0	0	0	0	0	0	5.3053	0	0	0	0	0	0	0	0	0	0	0	0	0	0
hsa-miR-518b	CAAAGCGCTCCCCTTTAGAGGT	0	0	0	0	0	0	0	0	0	0	0	0	0	0	3.64026	0	0	0	0	0	0	0	0	0	0	0	0	0	0	0	0	0	0	0	0	0	0	0	0	0	0	0	0	0	0	0	0	0
ppy-miR-378d_R+2	ACTGGACTTGGAGTCAGAAT	0	0	0	9.21872	0	0	0	0	0	0	42.3731	0	0	0	0	0	0	0	7.04172	0	0	0	5.21	0	0	10.9292	8.72404	0	12.352	0	0	0	0	0	0	0	0	21.6224	0	32.7906	0	0	0	0	0	0	0	59.2258
hsa-miR-146b-5p_R+1	TGAGAACTGAATTCCATAGGCTGT	608.368	576.091	369.363	486.694	504.462	403.437	393.844	193.917	241.997	805.263	642.287	318.349	295.293	360.648	263.659	392.385	432.92	360.398	514.231	297.778	436.884	904.45	487.535	546.822	485.087	578.469	1100.02	543.824	774.181	245.085	364.86	453.273	432.26	865.759	1367.24	833.449	679.675	784.583	1493.26	730.914	1385.61	1607.09	705.204	1179.19	564.344	755.086	839.247	1231.9
hsa-mir-3199-1-p3	TTTCTCCTAAGGCAGTCCCTG	0	0	0	0	0	0	0	0	0	0	0	0	0	0	0	0	0	0	0	0	0	0	0	0	0	0	0	4.08583	0	0	0	0	0	0	0	0	0	0	0	0	0	0	0	0	0	0	0	0
hsa-mir-3199-2-p3	TTTCTCCTAAGGCAGTCCCTG	0	0	0	0	0	0	0	0	0	0	0	0	0	0	0	0	0	0	0	0	0	0	0	0	0	0	0	4.08583	0	0	0	0	0	0	0	0	0	0	0	0	0	0	0	0	0	0	0	0
hsa-miR-17-5p	CAAAGTGCTTACAGTGCAGGTAG	274.304	219.153	215.838	489.225	143.729	171.786	559.818	273.267	188.556	249.238	347.348	1088.31	176.131	251.944	433.971	489.092	233.632	857.44	372.47	672.959	972.447	284.82	1376.04	46.7518	591.886	666.683	987.8	763.641	142.412	710.118	101.798	633.218	522.359	480.461	393.621	716.511	396.196	112.745	361.259	207.85	182.977	93.3474	423.905	196.808	710.898	301.443	418.287	624.832
hsa-miR-106a-5p_1ss1AC	CAAAGTGCTTACAGTGCAGGTAG	274.304	219.153	215.838	489.225	143.729	171.786	559.818	273.267	188.556	249.238	347.348	1088.31	176.131	251.944	433.971	489.092	233.632	857.44	372.47	672.959	972.447	284.82	1376.04	46.7518	591.886	666.683	987.8	763.641	142.412	710.118	101.798	633.218	522.359	480.461	393.621	716.511	396.196	112.745	361.259	207.85	182.977	93.3474	423.905	196.808	710.898	301.443	418.287	624.832
hsa-let-7e-3p_R-1	CTATACGGCCTCCTAGCTTTC	13.1475	0	0	6.50733	0	0	11.9208	31.9282	4.03329	17.3082	53.5239	19.7426	0	0	0	13.7835	20.0212	0	8.89481	24.0513	0	0	7.61461	0	0	0	26.9652	4.903	21.0711	0	0	4.31005	0	17.9054	26.9143	12.7569	0	0	0	72.9856	0	0	11.1848	0	0	0	0	0
mmu-miR-6412_R-2_1ss15AT	TCGAAACCATCCTCTGCTAC	0	0	5.87006	4.06708	0	0	0	5.63438	10.4193	0	0	12.3391	0	0	6.76049	4.00166	0	3.69639	7.78296	4.86752	0	0	3.40654	0	0	3.51297	0	4.903	0	26.708	0	7.54258	6.43563	0	0	0	0	0	0	0	0	0	14.5403	0	0	0	0	0
mmu-mir-6240-p5_1ss4TC_2	TGACTTCTGCCCAGTGCTCTGA	0	4.88213	2.25772	2.98253	7.51526	0	0	10.3297	0	0	0	0	2.37374	3.397	3.64026	0	5.08231	0	0	6.87179	0	0	3.00577	0	0	0	8.3275	4.49441	0	0	0	0	0	0	0	0	0	0	0	0	0	70.6412	0	0	0	0	0	0
mmu-mir-6240-p5_1ss4TC_1	GATCTCTGCCCAGTGCTCT	0	4.88213	2.25772	2.98253	7.51526	0	0	10.3297	0	0	0	0	2.37374	3.397	3.64026	0	5.08231	0	0	6.87179	0	0	3.00577	0	0	0	8.3275	4.49441	0	0	0	0	0	0	0	0	0	0	0	0	0	70.6412	0	0	0	0	0	0
hsa-mir-558-p5	GTGTGTGTGTGTGTGTGT	0	0	0	5.96505	2.34852	23.4254	0	4.69532	0	42.405	0	0	0	0	0	0	0	0	3.33555	0	0	0	0	0	0	0	0	7.35449	0	25.1369	0	0	11.7987	0	0	0	21.5984	0	7.89159	0	0	0	0	0	17.499	0	0	0
hsa-mir-4430-p3_1ss20AG	ACTGCACTCCAACCTGGTGG	0	0	0	0	0	0	0	0	0	0	0	0	0	0	0	0	0	0	0	0	0	0	0	0	0	0	0	0	0	0	0	7.90175	0	0	0	0	0	0	0	0	0	0	0	0	0	0	0	0
hsa-mir-3138-p5_1ss23GA	ACTTCCCCCACCTCACTGCCCGA	0	11.9341	0	4.33822	0	0	0	0	0	17.3082	0	0	0	0	0	0	0	3.32675	0	0	0	0	0	0	0	0	0	0	0	0	0	0	0	0	0	0	0	0	0	0	0	0	0	0	0	0	0	0
hsa-miR-548a-3p_R-2	CAAAACTGGCAATTACTTTT	0	4.33967	0	0	0	0	2.44529	0	0	0	0	2.74202	0	0	2.94688	3.55703	6.0577	2.21784	12.601	4.77208	0	0	0	0	0	5.98506	10.839	0	0	0	7.0553	0	3.93288	6.41057	11.2143	0	0	7.20745	0	0	0	0	0	0	0	0	0	5.92258
hsa-mir-1976-p5_1ss21CA	CAGCAAGGAAGGCAGGGGTCA	49.0041	0	15.3525	15.1838	14.0911	19.5211	12.8378	0	37.644	0	0	9.87129	0	6.79399	16.6412	7.11406	39.1184	28.4622	0	20.6154	0	0	36.47	89.5762	0	10.9292	38.8616	11.4403	43.5954	48.7028	22.1738	31.607	76.1549	0	0	17.0092	44.5467	40.1558	36.8274	10.5776	14.7562	0	46.9763	0	48.1223	29.5533	52.1188	59.2258
hsa-miR-512-3p	AAGTGCTGTCATAGCTGAGGTC	0	0	0	0	0	0	0	0	0	0	0	0	0	0	0	0	0	0	45.2153	5.7265	0	0	0	0	0	7.8066	0	0	0	0	0	0	0	6.63162	0	0	0	0	0	0	0	0	0	0	0	0	0	0
hsa-mir-548w-p5	TGGTGCAAAAGTAACTGCGGTT	0	0	5.59914	0	0	0	0	0	0	0	0	5.75825	0	10.191	0	0	0	0	0	0	0	0	0	0	0	0	7.13785	12.2575	0	0	0	0	0	5.96846	0	0	0	0	0	0	0	0	0	0	0	0	0	19.2484
hsa-miR-30d-3p	CTTTCAGTCAGATGTTTGCTGC	16.7331	0	0	19.522	39.9248	11.7127	0	0	14.1165	0	36.7977	0	19.9394	0	3.12023	9.3372	14.4769	0	14.8247	16.0342	14.3379	0	6.81307	0	43.9173	13.2712	21.4136	0	33.4231	9.42635	15.1185	0	0	25.2002	0	0	0	24.7113	0	64.5235	32.4637	0	35.7915	0	0	0	0	0
hsa-miR-4498_R-2_1ss20CA	TGGGCTGGCAGGGCAAGTGA	0	0	9.03087	11.3878	0	0	0	0	8.06658	0	15.6111	0	0	0	9.36068	4.44629	0	5.91423	0	6.29915	0	0	0	0	0	0	0	0	0	0	0	11.4935	0	0	0	0	0	0	0	0	0	0	0	0	0	0	0	0
hsa-mir-3976-p3_1ss15AT	ACCTTTACTGCAGCTTGAC	0	0	0	18.9797	0	0	11.0038	0	0	13.8465	15.6111	0	0	0	2.60019	0	0	7.76243	22.9783	0	0	0	0	0	39.9248	0	5.55166	0	44.322	15.7106	22.1738	0	0	0	43.0628	0	0	0	0	0	0	30.2748	0	0	0	28.0756	9.35466	0
hsa-miR-6842-5p	TGGGGGTGGTCTCTAGCCAAGG	0	28.2079	0	2.71139	27.7125	0	0	0	0	0	0	24.6782	0	0	0	4.44629	8.3165	13.307	0	0	0	0	0	0	0	7.8066	6.34476	0	0	0	0	0	0	0	0	0	12.1491	24.7113	0	0	0	0	15.6588	0	0	19.2096	0	44.4193
hsa-miR-29b-2-5p_R+1	CTGGTTTCACATGGTGGCTTAGA	16.7331	11.9341	33.4142	18.4374	60.5918	6.50704	28.4265	8.45157	20.8387	81.3484	53.5239	41.1304	39.8788	30.573	22.3616	21.7868	36.3462	41.03	76.3471	17.1795	29.5192	0	61.7184	71.6005	23.9549	23.4198	11.1033	56.3844	0	25.1369	11.0869	13.6485	5.36302	33.8213	0	35.4358	82.3439	30.8891	29.8127	60.2925	23.61	131.191	76.0568	31.4231	96.2446	87.1821	26.7276	38.4968
mmu-mir-1983-p5	GGTTAGCGCGCGGTACTTATA	0	0	0	0	0	0	0	0	0	0	0	0	0	5.66166	0	0	0	0	0	0	0	0	0	0	0	0	0	0	0	0	0	0	0	0	0	0	0	0	0	0	0	0	0	0	0	0	0	0
hsa-miR-940_R+1	AAGGCAGGGCCCCCGCTCCCCT	0	18.4436	0	4.33822	0	0	0	0	4.03329	0	0	0	0	0	0	0	0	0	0	0	0	0	0	0	0	0	11.1033	0	12.352	0	0	0	0	0	0	0	0	15.4445	0	0	0	0	0	0	0	0	0	0
hsa-miR-6809-5p_L+1R-2	TTGGCAAGGAAAGAAGAGGAT	0	0	0	0	0	0	11.9208	0	15.4609	0	0	0	0	0	0	6.66943	10.1646	0	0	0	13.4945	0	0	0	0	0	0	14.709	0	0	0	0	0	0	0	0	0	0	0	0	0	40.3664	0	0	0	0	0	0
hsa-miR-1909-5p_L+1R+1	GTGAGTGCCGGTGCCTGCCCTGT	20.3188	0	0	3.79594	20.1973	0	0	22.5375	0	0	0	0	19.9394	0	0	0	6.77641	10.7195	0	0	0	0	16.4315	0	0	0	0	0	0	23.5659	0	0	0	0	0	0	0	0	0	0	0	0	0	0	0	0	0	0
hsa-miR-3180-5p_R-5	CTTCCAGACGCTCCGCCCCA	0	0	0	0	0	0	0	0	0	0	0	0	0	0	0	7.55869	0	0	0	4.5812	0	0	0	0	0	0	0	0	0	0	0	0	0	0	0	0	0	0	0	0	0	0	0	0	0	0	0	0
hsa-miR-4755-5p	TTTCCCTTCAGAGCCTGGCTTT	23.9045	0	0	15.726	23.0155	18.2197	18.3397	0	41.0051	60.5786	13.381	0	14.2424	47.558	16.6412	28.0116	8.00848	24.3962	14.4541	30.3504	0	0	6.81307	0	0	0	20.6205	0	28.337	0	30.237	7.18341	17.1617	19.2317	0	0	0	0	0	0	0	30.2748	0	0	0	0	0	0
hsa-miR-2277-5p_R-1	AGCGCGGGCTGAGCGCTGCCAGT	0	26.038	0	32.5367	11.2729	0	0	26.2938	7.39436	0	0	0	35.1313	0	13.521	23.5653	4.31226	14.4159	22.237	8.01709	10.9643	0	11.6223	0	65.876	0	15.8619	31.8695	9.44567	17.2816	0	6.46507	21.4521	20.558	106.311	0	51.2962	0	42.0885	0	0	0	0	0	0	0	0	41.458
hsa-mir-4537-p3	CTGGGCTGAGCTGGGCTGAG	0	0	0	0	0	0	0	0	0	0	0	0	0	0	0	0	0	0	0	0	0	0	0	0	0	0	0	0	0	0	0	0	0	7.29479	0	0	0	0	0	0	0	0	0	0	0	0	0	0
hsa-miR-181a-3p_R-1	ACCATCGACCGTTGATTGTAC	101.594	105.237	0	15.1838	65.7586	16.9183	8.25284	41.3188	45.0384	185.197	141.615	26.3234	51.2727	41.8963	50.4436	20.4529	54.8273	49.9013	90.0599	59.5556	79.2802	0	89.7723	0	55.8948	159.255	208.584	40.0411	96.6364	10.9974	72.5688	30.8887	37.5412	61.6741	25.5685	93.5504	118.791	94.2117	24.5516	39.1372	165.27	50.458	26.8436	61.1923	61.2466	11.8213	102.901	38.4968
mmu-miR-3964_L+1_1ss6GA	CATAAAGTAGAAAGCACTAAA	0	0	0	9.21872	0	0	0	19.7203	0	0	0	0	0	0	0	5.33555	0	7.76243	0	0	0	0	0	0	0	0	0	0	0	0	0	0	15.0165	7.95795	28.26	0	0	0	0	0	0	0	22.3697	0	0	0	0	0
hsa-miR-6806-3p	TGAAGCTCTGACATTCCTGCAG	0	0	0	0	0	14.3155	0	0	0	0	0	0	0	0	0	0	0	0	0	0	0	0	0	0	0	0	0	0	0	0	0	6.46507	0	0	0	0	0	0	0	0	0	0	0	0	0	0	0	0
hsa-miR-379-5p	TGGTAGACTATGGAACGTAGG	0	0	18.0617	11.9301	15.9699	7.80845	0	11.2688	0	14.7119	0	0	31.3333	6.79399	12.4809	0	0	0	11.1185	0	0	0	27.2523	0	0	12.4906	0	10.6232	26.8838	21.9948	0	11.4935	0	10.6106	28.26	0	0	0	56.118	0	0	0	0	0	0	0	0	59.2258
mmu-mir-6236-p3_1ss20GC	ATGGATGGCGCTGGAGCGTCGGG	1446.82	984.02	265.508	247.55	345.937	478.918	424.563	362.948	224.52	544.775	656.225	351.253	640.909	1708.69	201.515	258.774	180.807	463.897	135.09	235.932	431.824	3974.7	206.196	652.41	645.784	344.271	285.911	235.752	481.729	344.062	760.964	187.846	191.46	272.56	808.101	516.654	853.137	530.52	744.44	317.858	4515.41	9354.92	744.35	1828.33	3806.04	1753.99	495.129	1260.03
mmu-miR-6538_L-1R+1	GCGGGCTCCGGGGCGGCGG	0	0	0	0	0	0	0	0	0	6.05786	0	0	0	0	0	0	0	0	0	0	0	0	0	0	0	0	0	0	0	0	0	0	0	0	0	0	0	0	0	0	0	0	0	0	0	0	0	17.7677
bta-miR-1246_L+1R+3	AAATGGATTTTTGGAGCAGGGAG	223.507	578.261	255.122	696.013	652.654	447.685	740.922	331.959	599.616	399.386	921.614	319.994	737.283	261.569	352.325	286.563	344.211	536.901	288.34	341.872	563.817	1560.12	614.579	1130.05	682.715	704.545	544.46	186.722	1538.55	496.454	1356.13	926.66	1619.63	332.244	340.465	408.22	615.555	271.824	244.639	993.239	298.076	1072.23	614.606	715.289	384.979	81.2715	166.379	158.429
hsa-miR-3064-5p_L-2	TGGCTGTTGTGGTGTGCAA	0	0	0	0	19.2579	0	0	28.1719	0	0	0	0	0	0	0	4.00166	6.46839	0	0	0	0	0	0	0	0	0	0	4.903	0	0	0	0	0	0	0	0	0	0	0	0	0	0	0	0	0	0	0	0
mmu-mir-6236-p3_1ss7CG	CCGAATGAACTAGCCCTGAAA	1320.72	543.544	74.5047	150.482	149.601	370.901	220.534	288.292	53.105	211.592	520.743	231.153	253.99	1077.98	142.23	160.956	66.378	348.016	122.304	95.3461	162.356	748.671	67.5296	364.271	328.382	157.303	216.911	126.252	326.602	260.796	331.599	140.436	67.0378	149.543	413.807	418.851	536.586	261.785	384.934	253.334	3196.2	7172.61	328.275	607.789	3421.06	1408.95	355.477	463.442
hsa-mir-941-3-p5	TGTGCCCAGGGCCCGGGACAG	0	0	0	0	0	0	0	0	0	0	0	0	0	0	0	0	2.77217	0	0	0	0	0	0	0	0	0	0	0	3.63295	0	0	0	0	0	0	0	0	0	0	0	0	0	0	0	0	0	0	0
hsa-mir-941-1-p5	TGTGCCCAGGGCCCGGGACAG	0	0	0	0	0	0	0	0	0	0	0	0	0	0	0	0	2.77217	0	0	0	0	0	0	0	0	0	0	0	3.63295	0	0	0	0	0	0	0	0	0	0	0	0	0	0	0	0	0	0	0
hsa-miR-6797-5p_R-6	AGGAGGGAAGGGGCTGAGA	0	0	0	5.42278	0	0	0	0	0	0	0	0	0	0	0	0	0	0	0	7.44444	0	0	0	0	0	0	0	0	0	0	0	0	0	0	0	0	0	0	0	0	0	0	0	0	0	0	0	0
mmu-mir-6240-p5_1ss2GA_1	CAATGTGATTTCTGCCCAG	398.009	256.041	209.968	210.946	180.366	264.186	303.521	229.131	63.8604	209.862	444.36	205.652	253.515	421.794	88.1464	120.717	187.121	194.615	80.0533	50.3932	202.418	352.247	54.705	167.974	208.607	216.633	161.791	219.818	89.7338	187.741	252.479	134.33	93.8529	200.607	474.364	413.89	468.416	172.207	583.101	114.767	1767.8	1024.3	405.45	246.423	931.823	654.605	447.019	208.771
mmu-mir-6240-p3_1ss2GA	CAATGTGATTTCTGCCCAG	398.009	256.041	209.968	210.946	180.366	264.186	303.521	229.131	63.8604	209.862	444.36	205.652	253.515	421.794	88.1464	120.717	187.121	194.615	80.0533	50.3932	202.418	352.247	54.705	167.974	208.607	216.633	161.791	219.818	89.7338	187.741	252.479	134.33	93.8529	200.607	474.364	413.89	468.416	172.207	583.101	114.767	1767.8	1024.3	405.45	246.423	931.823	654.605	447.019	208.771
hsa-miR-4734_L-1R+1	CTGCGGGCTGCGGTCAGGGCGA	14.3427	0	0	0	11.7426	0	0	0	4.7055	0	0	0	0	0	0	0	6.16037	0	0	0	0	0	8.81692	0	0	0	0	5.72016	0	0	0	0	0	0	0	0	0	0	0	0	0	0	0	0	0	0	0	0
hsa-mir-1256-p3	CTAAAGAGAAGTCAATGCAT	0	0	0	0	0	0	7.33586	0	0	0	0	0	0	0	5.20038	0	4.31226	0	0	3.4359	0	0	0	0	0	0	0	0	0	0	0	0	0	0	0	0	0	0	0	0	0	0	0	0	0	0	0	0
hsa-miR-3127-3p	TCCCCTTCTGCAGGCCTGCTGG	0	15.1888	15.3525	0	0	0	0	0	6.04993	0	0	0	0	0	0	9.3372	0	0	0	0	0	0	5.61077	0	0	0	0	8.17166	15.2584	0	0	10.7751	0	0	0	0	32.3976	0	0	0	0	0	0	0	0	0	0	0
hsa-mir-7106-p5	TTCTGGGAGGAGGGGATCT	0	0	0	0	0	0	0	0	0	0	0	0	0	0	0	0	0	0	0	0	0	0	2.00384	0	0	0	0	0	0	0	0	0	0	0	0	0	0	0	0	0	0	0	0	0	0	0	0	0
hsa-let-7i-5p_R-1	TGAGGTAGTAGTTTGTGCTGT	17375	23498.2	34987.4	18012.6	17764.2	22731.7	29803.3	27491.1	26276.2	18909.2	25245.4	29699.4	24345.5	29353.4	22497.3	25927	25430.9	26966.9	19077.3	19456.9	18165.7	13378.4	20587.3	12419.2	24917.1	18876	15797.7	28111.7	19411.6	31905	25103.3	21857.7	20056.6	24182.9	12917.5	11322.4	23895.9	18377.5	15602.5	21399.6	24141.2	16974.1	17178.8	22704	19835.1	11104.6	17839.3	13088.9
hsa-miR-1294_R-2	TGTGAGGTTGGCATTGTTGT	33.4662	182.266	132.754	27.6562	96.2893	39.0423	165.057	134.286	159.987	28.5585	20.0715	110.229	78.8081	52.0873	84.7661	116.493	114.275	182.602	111.926	51.5385	155.187	313.884	66.5277	161.026	77.8534	78.066	27.7583	143.821	72.659	128.827	54.4266	133.611	76.1549	85.548	0	68.0367	25.6481	131.279	43.8422	64.5235	32.4637	95.8703	16.7772	87.6539	218.738	26.5979	16.0366	65.1484
hsa-miR-6753-3p_R-2	TGGTCTGTCTCTGCCCTGGC	0	0	0	0	0	0	0	0	0	0	0	0	0	0	0	9.78183	0	0	0	0	0	0	0	0	0	0	0	0	0	0	16.1264	0	0	0	0	0	0	12.3556	0	0	0	0	0	0	0	0	0	0
hsa-mir-937-p3	CCCATCCGCGCTCTGACTCT	22.7092	50.9911	32.5111	0	70.4556	48.1521	13.7547	26.2938	37.644	0	0	0	38.9293	24.9113	32.2423	17.3405	12.3207	34.7461	0	20.0427	31.206	0	5.61077	0	49.906	12.4906	28.5514	14.709	55.2208	73.8397	0	27.297	13.9439	27.8528	0	18.4266	107.992	18.5335	15.7832	0	29.5125	25.229	12.3033	97.577	56.8718	19.2096	0	0
hsa-miR-627-3p	TCTTTTCTTTGAGACTCACT	0	0	0	9.761	6.10615	0	8.25284	0	4.7055	0	0	0	24.6869	0	0	0	0	0	0	4.00855	0	0	3.20615	0	0	7.02594	3.96547	26.1493	0	0	0	0	8.58084	0	0	0	0	0	0	0	0	25.229	0	0	0	0	0	0
hsa-miR-500b-5p_L+1R+3	TAATCCTTGCTACCTGGGTGAG	0	0	8.57932	0	4.93189	0	0	0	0	0	0	0	0	4.52933	0	0	0	0	0	0	6.32555	0	0	0	0	0	0	0	0	0	0	0	0	0	0	12.7569	0	0	0	0	0	0	0	0	0	0	0	0
hsa-miR-1296-5p_R-2	TTAGGGCCCTGGCTCCATCT	114.741	18.4436	111.983	97.0677	46.031	27.3296	148.551	45.075	29.5775	68.3673	110.393	32.9043	18.9899	40.764	35.8826	52.9108	61.2957	38.4425	125.639	92.1966	79.2802	0	43.6838	114.802	15.9699	85.0919	88.0335	108.683	42.1422	26.708	0	97.6944	175.907	75.6005	161.486	14.1743	0	37.0669	42.0885	0	67.8787	0	59.2796	109.154	39.3728	79.7938	24.0548	254.671
mmr-miR-1839	AGGTAGATAGAACAGGTCTTGT	421.914	544.629	1032.23	653.987	589.009	640.293	1319.54	570.011	787.836	425.781	551.965	1309.59	835.555	699.781	798.258	566.012	842.739	762.936	356.534	554.897	427.607	0	514.587	356.794	267.496	475.422	709.82	1180.8	627.773	1219.14	587.606	854.108	596.368	645.257	450.814	415.307	759.994	245.568	585.731	395.603	1074.25	302.748	473.118	438.269	594.967	356.117	487.779	716.632
hsa-miR-3160-5p_L-1R-1	GCTTTCTAGTCTCAGCTCTC	0	0	0	0	0	0	0	0	0	0	0	0	0	0	0	0	0	0	0	0	0	0	0	0	0	0	0	0	0	0	0	0	0	0	0	0	0	0	0	0	0	0	0	0	0	0	0	0
rno-miR-1843b-5p_L+1R-3_1ss19AG	TATGGAGGTCTCTGTCTGGCT	25.0997	17.3587	28.8988	63.9887	8.45467	33.8366	107.287	4.69532	6.72215	32.8855	0	37.8399	0	19.2496	23.9217	31.5686	52.3632	60.2512	19.6427	48.1026	37.1099	0	58.1115	0	33.9361	60.8915	66.62	62.9218	93.0035	14.1395	0	57.4673	32.1781	71.6215	22.8771	32.6009	0	0	43.8422	30.6751	0	30.2748	36.9099	0	0	10.3436	21.3821	0
hsa-miR-6783-3p_L-1	TCCTGGGCTTCTCCTCTGTAG	0	26.038	0	3.25367	12.2123	0	0	0	0	0	0	9.87129	0	0	0	0	0	7.39279	0	3.4359	0	0	6.01153	0	0	8.58726	0	4.08583	0	0	0	7.90175	10.726	0	0	0	0	0	0	0	0	0	0	0	0	0	0	0
ptr-mir-320e-p5_1ss5TA	AAAAAGAAAAGAAAAGAAA	0	0	0	0	0	0	0	0	0	0	0	0	0	0	0	0	0	0	0	0	0	0	0	0	0	0	0	0	0	0	0	0	0	11.2738	0	0	0	0	0	0	0	0	0	0	0	0	0	0
hsa-miR-548ac_L-1	AAAAACCGGCAATTACTTTTG	19.1236	14.1039	0	0	14.0911	0	18.3397	15.025	17.4776	0	0	0	0	10.191	0	0	0	13.307	0	5.15385	23.6154	0	0	0	0	22.6391	10.3102	8.17166	9.44567	10.9974	0	5.02839	0	9.94744	0	0	0	16.989	0	0	0	0	0	0	0	36.9416	0	0
cgr-miR-1260_L+1_1ss14CA	AATCCCACCGCTGACACCA	0	0	0	0	0	0	0	0	0	0	0	0	0	0	0	0	0	0	0	0	0	0	0	0	0	0	0	0	0	0	0	0	0	0	0	0	6.07455	0	0	0	0	0	0	0	0	0	0	0
hsa-miR-365b-3p	TAATGCCCCTAAAAATCCTTAT	2.98806	10.3067	0	55.5834	23.9549	42.2958	16.9642	30.05	7.05826	37.2126	0	28.7913	11.3939	28.3083	21.0615	22.6761	13.5528	45.2808	35.5792	89.6197	45.9656	310.396	25.2484	0	0	28.4941	72.5682	20.4291	25.7939	22.7803	0	32.6845	23.5973	35.4792	38.3528	8.50459	0	16.989	15.7832	0	0	0	0	0	0	10.3436	34.7459	0
hsa-miR-32-3p_R-2	CAATTTAGTGTGTGTGATAT	0	16.2738	0	0	0	10.4113	0	0	0	0	0	0	0	0	0	0	0	0	0	0	0	0	0	0	0	0	0	14.709	0	0	0	0	0	0	0	0	0	0	0	0	0	0	0	0	0	0	10.691	0
bta-miR-12034_L-1_1ss19TG	CCCGGGGAGCCCGGCGGG	0	0	0	2.16911	0	0	0	0	0	0	0	0	0	0	0	0	0	0	0	0	0	0	0	0	0	0	0	0	0	0	0	0	0	0	0	0	0	0	0	0	0	0	0	0	0	0	0	0
hsa-mir-1972-2-p3_1ss10AG	GCCAGGCACGGTGGCTCATG	0	0	0	0	0	0	0	0	0	0	11.1508	0	0	0	0	0	0	0	0	0	0	0	0	0	0	0	0	0	0	0	0	0	0	2.98423	0	0	0	0	0	0	0	8.40967	0	0	0	0	0	0
hsa-mir-5708-p3_1ss10AG	GCCAGGCACGGTGGCTCATG	0	0	0	0	0	0	0	0	0	0	11.1508	0	0	0	0	0	0	0	0	0	0	0	0	0	0	0	0	0	0	0	0	0	0	2.98423	0	0	0	0	0	0	0	8.40967	0	0	0	0	0	0
mmu-miR-541-5p	AAGGGATTCTGATGTTGGTCACACT	0	0	0	0	0	0	0	0	0	15.5774	0	0	0	0	0	0	0	0	0	0	0	0	0	0	0	0	0	7.35449	0	0	0	0	0	0	0	0	0	0	0	0	0	0	0	0	0	0	0	0
mmu-miR-5126_L-4_1ss18CT	GCGGGGCCGGGGGTGGGG	38.2471	27.1229	36.1235	9.761	12.2123	7.80845	20.1736	10.3297	16.8054	0	16.7262	26.3234	33.2323	20.382	17.6813	28.9009	4.62028	12.1981	0	4.00855	14.3379	409.211	2.80538	8.30808	25.9511	17.9552	0	25.3321	87.1908	0	0	0	11.7987	33.1581	0	0	12.1491	38.6114	82.4233	34.9062	26.5612	105.962	105.137	291.077	170.616	29.5533	22.7185	0
hsa-miR-301a-5p	GCTCTGACTTTATTGCACTACT	0	0	0	0	0	0	0	0	0	11.2503	0	0	0	0	0	4.89092	0	0	0	4.5812	0	0	0	0	0	0	0	0	16.7116	0	0	0	7.50823	10.6106	0	0	0	0	0	0	0	0	0	0	0	0	0	26.6516
hsa-miR-205-3p_1ss21CT	GATTTCAGTGGAGTGAAGTTT	0	0	0	0	0	0	0	0	0	0	0	0	0	0	0	0	0	0	0	0	0	0	0	0	0	0	0	0	0	0	0	0	0	0	0	0	0	0	14.0295	0	0	0	0	0	0	0	0	0
hsa-miR-7113-3p_R-3	CCTCCCTGCCCGCCTCTCTG	0	0	0	0	0	0	0	0	0	0	0	0	0	0	4.1603	0	0	0	0	0	0	0	0	0	0	0	0	0	0	0	0	0	12.8713	0	0	0	0	0	0	0	0	0	0	0	0	0	0	0
mmu-mir-6236-p5_1ss9CG	ACAACTCAGCTGCCGAAT	0	0	0	0	0	0	0	0	0	0	0	0	0	0	4.1603	0	0	0	0	0	0	0	0	0	0	0	0	0	0	0	0	0	0	0	0	0	0	0	0	0	0	0	0	0	0	0	0	0
hsa-miR-664b-3p	TTCATTTGCCTCCCAGCCTACA	0	0	0	4.33822	0	0	0	0	0	0	0	0	0	0	0	0	0	0	0	0	0	0	0	0	0	0	0	10.6232	0	0	18.1422	0	0	28.516	0	0	0	0	0	0	0	0	0	0	0	0	0	0
hsa-miR-486-5p	TCCTGTACTGAGCTGCCCCGAG	1.02641e+06	1.06803e+06	1.19319e+06	500167	1.0748e+06	1.0384e+06	1.01435e+06	919512	1.53421e+06	646644	658087	1.10047e+06	815805	853724	914950	840797	660985	1.42679e+06	651132	858881	572897	427275	382776	546213	396000	424922	701126	763621	557787	981631	1.01021e+06	735326	578184	616235	694582	735326	1.10698e+06	1.05204e+06	624379	1.03376e+06	1.19993e+06	1.02297e+06	501301	463477	839995	745338	800518	468763
hsa-miR-30b-3p_R-2	CTGGGAGGTGGATGTTTACT	0	0	0	5.96505	7.04556	0	9.16983	0	0	0	0	0	0	35.1023	0	28.9009	0	8.50171	0	11.453	0	0	12.4238	0	31.9399	8.58726	0	0	10.1723	0	23.1817	10.0568	10.726	11.9369	0	17.0092	0	0	0	0	0	0	0	76.077	0	0	24.0548	0
hsa-miR-6852-3p_R+2	TGTCCTCTGTTCCTCAGTT	14.3427	17.3587	0	0	0	0	0	0	0	0	0	0	0	0	0	0	0	0	0	6.29915	0	0	0	0	0	0	0	0	0	0	0	0	0	0	0	0	0	0	0	0	0	0	0	0	0	0	0	0
hsa-miR-132-3p	TAACAGTCTACAGCCATGGTCG	47.8089	49.9062	101.146	59.6505	55.8948	71.5775	58.6869	16.9031	38.9885	118.561	56.8691	47.7112	53.1717	45.2933	42.6431	91.5935	131.832	35.855	75.2353	83.6068	64.9423	0	74.9438	0	59.8873	110.854	118.171	49.8471	0	31.4212	0	57.4673	92.244	62.3373	22.8771	87.8807	0	0	24.5516	0	0	0	87.2417	0	65.6213	82.7491	50.7824	0
hsa-miR-411-3p_R-1	TATGTAACACGGTCCACTAAC	0	0	0	3.79594	0	0	0	0	0	0	0	0	0	0	0	14.2281	0	0	0	3.4359	0	0	0	0	0	7.02594	0	0	0	0	0	0	0	11.2738	0	0	0	0	0	0	0	0	25.7251	0	61.2466	0	0	0
hsa-mir-548l-p3_1ss22CT	CAAAAACTGCAGTTACTTGTGT	0	0	0	0	0	0	0	0	0	0	0	0	0	0	0	0	0	0	0	0	0	0	0	0	0	0	0	0	0	0	0	0	0	0	0	0	0	0	0	0	0	0	0	0	0	0	0	0
ssc-mir-4335-p3_1ss11TC	AGCCCCACGTCGGGCGCCA	0	0	0	0	0	0	0	0	0	0	0	0	0	0	0	0	0	0	0	0	0	0	0	0	0	0	0	0	0	0	0	0	0	0	0	0	0	0	0	0	0	0	0	0	0	0	0	0
oga-miR-100_R+2	AACCCGTAGATCCGAACTTGTGAA	0	0	0	0	16.4396	0	0	0	0	0	0	8.22607	0	0	7.28053	0	0	0	0	0	0	0	0	0	0	7.02594	0	0	13.8052	18.8527	0	0	5.36302	0	0	0	0	0	0	0	0	0	0	9.92308	0	0	0	0
mmu-miR-3968_L-1_1ss14AT	GAATCCCACTCCTGACACCA	0	0	0	0	0	0	0	0	0	0	0	0	3.79798	0	0	0	5.69834	0	0	0	0	0	0	0	0	0	0	2.4515	0	0	9.57505	0	0	0	0	0	0	0	0	0	0	0	0	0	0	0	0	16.2871
hsa-miR-4723-3p_R-1	CCCTCTCTGGCTCCTCCCCAA	14.3427	5.42459	0	0	7.51526	0	0	0	8.06658	0	0	11.5165	0	0	7.28053	12.4496	0	4.80531	0	0	0	0	2.40461	0	0	0	0	0	0	0	0	0	0	0	0	0	0	0	0	20.0975	29.5125	0	0	0	0	0	36.0823	38.4968
bta-miR-2478_L-2_1ss7CT	ATCCTACTTCTGACACCA	0	0	0	0	0	0	0	0	0	0	0	0	0	9.62482	0	0	0	0	0	0	0	0	0	0	0	0	0	0	0	0	0	0	0	0	0	0	0	0	0	0	0	0	13.981	0	0	0	0	0
hsa-mir-3196-p5_1ss4GT	GGGTCGGGGCGGCAGGGGCC	92.0322	147.549	73.15	4.33822	15.5002	58.5634	100.868	40.3797	35.6274	46.7321	79.1707	37.8399	49.3737	53.2196	10.4008	29.7901	11.0887	22.1784	33.3555	5.7265	0	385.961	24.8477	192.747	91.8271	21.8585	30.1376	70.2763	56.674	26.708	87.6873	10.7751	61.1385	37.1371	29.6057	117.647	16.1988	44.7892	31.5664	151.26	64.9275	65.5954	41.3839	196.808	87.4951	75.3608	125.62	74.0322
hsa-miR-616-3p	AGTCATTGGAGGGTTTGAGCAG	7.17134	22.7833	0	5.96505	0	0	0	0	6.72215	0	0	0	0	0	3.12023	0	5.85235	0	0	9.16239	12.6511	0	14.0269	0	11.9775	17.9552	7.93095	0	19.6179	7.85529	0	7.18341	9.65344	8.62111	0	0	0	0	0	0	0	0	0	0	0	0	0	0
mmu-mir-6240-p3_1ss16GT	TGTGATTTCTGCCCATTGC	0	0	0	0	0	0	0	0	0	0	0	0	0	0	0	0	0	0	0	0	0	0	0	0	0	0	0	0	0	0	0	0	0	0	0	0	0	0	0	0	0	0	0	0	0	0	0	0
hsa-miR-6769b-3p	CCCTCTCTGTCCCACCCATAG	0	0	0	0	0	0	0	0	0	0	0	0	0	0	0	0	0	0	0	5.15385	0	0	0	0	0	0	0	0	0	0	0	0	0	0	0	0	0	0	0	0	0	0	0	0	0	0	0	0
hsa-miR-361-5p	TTATCAGAATCTCCAGGGGTAC	669.325	465.43	214.935	663.748	549.084	516.659	556.608	924.977	352.241	918.199	827.39	684.409	499.434	473.315	427.471	656.717	630.206	205.52	763.471	922.538	562.552	0	678.903	0	413.222	629.992	935.852	410.217	321.153	691.265	349.741	631.422	563.118	820.995	562.508	735.647	98.5427	205.412	191.152	211.552	256.759	0	864.587	99.2308	74.3709	676.77	510.497	225.058
mmu-miR-8117_L-1R-1_1ss15GA	CTCGTGTGGAACAAAAGGG	0	110.662	0	5.42278	9.86378	7.80845	19.2566	34.7453	0	9.5195	0	62.5182	0	15.8527	2.60019	0	7.39245	7.76243	0	10.3077	0	0	0	0	81.8459	0	7.93095	0	5.81272	0	0	0	0	0	0	0	48.5964	40.1558	0	0	1089.01	0	125.27	47.9616	0	0	54.7916	0
mmu-mir-6236-p5	CCCTGAAAATGGATGGCGCTG	1212.55	982.393	139.978	249.99	292.626	361.792	355.789	353.557	140.157	440.926	716.44	373.464	553.081	1162.34	197.354	295.9	181.423	400.319	166.036	185.825	371.099	2613.37	142.674	1215.7	410.228	338.806	254.187	214.506	460.658	275.721	542.25	198.981	200.041	274.881	787.242	648.475	701.273	548.281	729.534	289.298	4415.07	9132.9	628.028	1113.87	3617.92	831.186	515.175	721.074
hsa-miR-339-5p_R-3	TCCCTGTCCTCCAGGAGCTC	1569.33	1505.87	696.28	892.589	1313.76	1583.81	513.51	963.479	1743.05	1066.18	1343.67	792.993	597.232	1110.82	959.989	1512.63	682.569	881.59	1293.08	1626.32	1034.02	771.921	1305.71	2536.38	1000.12	1547.27	2227.01	953.633	1281.7	1258.42	1281.04	1134.98	1900.66	1136.66	1460.1	1305.45	535.911	1356.03	890.873	1200.56	1044.74	872.924	646.483	1334.65	507.472	1026.98	685.563	1853.77
hsa-miR-3177-5p_R-2	TGTGTACACACGTGCCAGGCG	0	0	0	0	0	0	0	0	0	0	0	0	0	0	0	0	0	0	0	0	0	0	0	0	0	0	0	0	0	0	0	0	0	0	0	0	0	0	0	0	0	0	0	0	0	0	0	0
rno-miR-328b-3p_R+2_1ss18AT	CTGGCCCTCTCTGCCCTTCT	0	0	0	0	11.7426	0	0	0	14.1165	0	0	0	0	10.191	18.2013	7.11406	5.23632	8.50171	0	0	0	0	0	0	0	0	0	0	0	0	0	0	0	0	0	0	0	0	0	29.6173	0	60.5496	0	0	0	0	0	0
ssc-mir-4332-p5_1ss15CT_1	GGCCGGGGGTGGGGTCGGCGGGG	31.6734	103.61	77.2139	31.4521	38.046	73.5296	43.5567	29.5805	45.3745	61.8767	76.383	14.8069	64.5656	51.5211	23.9217	45.1298	22.9474	51.1951	37.4323	12.8846	68.7376	285.983	46.6896	112.537	70.8666	53.0849	21.8101	43.7184	79.1983	48.7028	34.7725	34.8395	52.0213	71.6215	25.5685	48.1927	31.7227	35.5225	27.1821	97.843	36.8906	35.3206	58.1611	475.481	89.6825	44.3299	76.1737	57.7451
ssc-mir-4332-p5_1ss15CT_2	GGCCGGGGGTGGGGTCGGCGGGGG	31.6734	103.61	77.2139	31.4521	38.046	73.5296	43.5567	29.5805	45.3745	61.8767	76.383	14.8069	64.5656	51.5211	23.9217	45.1298	22.9474	51.1951	37.4323	12.8846	68.7376	285.983	46.6896	112.537	70.8666	53.0849	21.8101	43.7184	79.1983	48.7028	34.7725	34.8395	52.0213	71.6215	25.5685	48.1927	31.7227	35.5225	27.1821	97.843	36.8906	35.3206	58.1611	475.481	89.6825	44.3299	76.1737	57.7451
hsa-miR-340-3p_R+1	TCCGTCTCAGTTACTTTATAGCC	19.1236	0	0	0	0	0	23.8415	0	7.39436	0	16.7262	0	0	10.191	7.80056	0	0	7.76243	0	0	0	0	0	0	0	17.1745	0	7.35449	10.1723	0	0	0	0	0	0	0	12.1491	50.967	0	0	20.6587	0	0	0	0	56.1512	0	0
cfa-miR-429	TAATACTGTCTGGTAATGCCGT	0	0	0	0	0	0	0	0	0	0	0	0	0	13.588	0	0	0	0	23.3489	0	0	0	0	0	0	0	0	0	0	0	0	0	0	0	0	0	0	0	0	0	0	0	0	0	0	0	0	0
mmu-miR-2137_L-2R-1_1ss16AG	CGGCGGGAGCCCCGGGGA	34.0638	18.9861	12.6432	8.94758	9.62893	8.45916	18.3397	9.39063	7.39436	22.0679	44.6032	4.93564	11.8687	24.3451	4.94036	6.2248	16.325	3.51157	0	6.01282	7.16895	274.358	6.61269	72.8089	0	19.5165	7.13785	9.80599	40.689	0	4.53555	3.23254	16.6254	25.5318	23.55	33.3096	0	10.039	9.64528	11.6354	17.7075	17.6603	20.6919	36.3846	41.5602	28.0756	22.0503	71.0709
hsa-miR-212-3p	TAACAGTCTCCAGTCACGGCC	0	0	0	0	0	0	0	5.63438	0	0	0	0	0	0	0	2.66777	0	0	0	0	0	0	0	0	0	0	0	0	0	0	0	0	0	0	0	0	0	0	0	0	0	0	0	0	0	0	0	0
hsa-miR-548ar-3p_R-1	TAAAACTGCAGTTATTTTTG	8.36656	0	0	0	0	0	0	0	0	0	0	0	0	0	0	4.00166	0	18.8516	0	2.86325	0	0	0	0	0	7.8066	0	0	0	0	0	10.0568	0	15.9159	0	0	0	0	0	0	0	0	0	0	0	0	0	41.458
hsa-miR-663a_L-1R-3	GGCGGGGCGCCGCGGGAC	0	0	0	0	7.51526	0	0	0	0	0	0	0	0	0	0	0	0	0	0	0	0	0	0	0	0	0	0	0	0	0	0	0	8.58084	0	0	0	0	0	0	0	0	0	0	0	0	0	0	0
hsa-miR-642a-3p_R-1	AGACACATTTGGAGAGGGAAC	0	26.038	14.4494	49.0761	21.6064	0	33.9284	47.8922	45.7106	9.9522	83.6311	0	20.8889	54.3519	7.28053	30.6794	89.3254	21.4391	101.178	23.4786	10.9643	0	17.2331	87.0082	29.9436	56.9882	40.4478	0	23.9775	36.1343	0	22.9869	8.58084	6.63162	0	43.9404	117.441	89.5784	10.5221	9.51986	14.7562	90.8245	25.7251	0	253.736	90.1375	17.3729	0
hsa-miR-101-3p_R+1	TACAGTACTGTGATAACTGAAG	2253.59	4424.84	4177.23	4689.89	2829.26	2432.98	4595	5469.1	1998.16	3002.54	4208.32	16318.9	2014.35	6253.87	5336.37	5697.03	7085.2	5676.74	7164.4	6981.74	9170.78	647.53	7434.06	359.815	7695.51	6956.46	9383.5	11033	822.136	13530.7	862.762	6627.77	4558.03	7747.06	2019.24	1619.41	716.797	813.927	988.202	903.329	1928.64	411.233	2149.17	945.173	1894.27	1770.98	3505.99	3143.41
hsa-miR-12114_R+4	CAGGTGGAGGTGTGAGGTCCTGA	0	0	0	0	0	0	0	0	0	0	0	0	0	0	0	0	0	0	0	0	0	0	0	0	0	0	0	0	0	0	0	3.59171	0	0	0	0	0	0	0	0	0	0	0	0	0	0	0	0
hsa-miR-3158-5p_R+1	CCTGCAGAGAGGAAGCCCTTCT	5.97611	0	0	11.3878	0	7.80845	0	0	0	0	0	0	0	0	0	0	0	0	0	0	0	0	7.41423	0	0	0	0	0	0	0	0	0	0	0	0	10.6307	0	0	0	0	13.2806	0	0	0	0	0	4.67733	0
hsa-miR-1343-3p_R-1	CTCCTGGGGCCCGCACTCTCG	10.757	0	0	2.71139	23.4852	27.3296	21.0906	17.8422	4.7055	0	0	9.87129	37.0303	0	7.28053	32.0133	1.54009	44.3567	18.1602	5.7265	32.8928	0	20.4392	0	0	17.1745	17.4481	9.80599	31.9699	0	0	23.7053	8.58084	49.7372	0	0	0	32.4335	0	42.3105	0	35.3206	30.199	0	0	0	0	0
mmu-mir-6236-p5_1ss3GT	CTTAAAATGGATGGCGCT	0	0	0	0	2.81822	0	0	0	0	0	0	0	0	0	0	0	0	0	0	0	0	0	0	0	0	0	0	0	0	0	0	0	0	0	0	0	0	0	0	0	0	0	0	0	0	0	0	0
cgr-miR-1843_R+1_1ss12AC	TCTGATCGTTCCCCTCCATACAA	0	0	0	0	0	0	0	0	0	0	0	0	0	0	0	0	0	0	0	0	0	0	0	0	0	3.9033	0	0	0	0	0	0	0	0	0	0	0	0	0	0	0	0	0	0	0	0	0	0
mmu-miR-1843a-3p_R+1_1ss12AC	TCTGATCGTTCCCCTCCATACAA	0	0	0	0	0	0	0	0	0	0	0	0	0	0	0	0	0	0	0	0	0	0	0	0	0	3.9033	0	0	0	0	0	0	0	0	0	0	0	0	0	0	0	0	0	0	0	0	0	0
hsa-miR-3130-3p	GCTGCACCGGAGACTGGGTAA	0	0	0	1.89797	0	12.3634	0	0	0	17.3082	0	0	4.74747	10.7572	0	1.33389	0	0	52.9982	2.57692	9.69917	0	0	0	16.9681	0	12.293	3.26866	0	0	0	0	3.21781	8.62111	0	0	0	5.40559	0	0	0	60.5496	0	0	0	0	10.0229	0
hsa-miR-526b-5p_R-2	CTCTTGAGGGAAGCACTTTCT	0	0	0	0	0	0	0	0	8.06658	0	0	0	0	0	0	0	0	0	0	0	0	0	0	0	0	0	0	0	0	0	0	0	0	0	0	0	0	0	0	0	0	0	0	0	0	0	0	0
hsa-miR-11400_1ss20TC	TCGGCTGTGTATCTCTGTGCC	9.56178	7.59442	6.32161	7.59189	0	0	0	0	0	0	0	0	12.3434	13.588	0	0	4.9283	0	28.1669	0	0	0	27.2523	0	0	22.6391	20.6205	7.35449	10.1723	0	0	15.8035	8.58084	0	0	18.4266	0	0	42.0885	0	0	0	34.673	0	74.3709	13.299	0	142.142
mmu-mir-6240-p3_1ss14TC_1	TTCTGCCCAGTGCCCTGA	4.78089	0	0	8.4053	0	0	0	0	0	0	0	0	0	2.83083	0	0	0	0	0	0	0	0	0	0	0	0	0	0	0	0	0	0	0	0	0	0	0	0	0	0	0	0	0	0	0	0	0	0
mmu-mir-6240-p5_1ss14TC_1	TTCTGCCCAGTGCCCTGA	4.78089	0	0	8.4053	0	0	0	0	0	0	0	0	0	2.83083	0	0	0	0	0	0	0	0	0	0	0	0	0	0	0	0	0	0	0	0	0	0	0	0	0	0	0	0	0	0	0	0	0	0
mmu-mir-6240-p5_1ss14TC_2	TTCTGCCCAGTGCCCTGAA	4.78089	0	0	8.4053	0	0	0	0	0	0	0	0	0	2.83083	0	0	0	0	0	0	0	0	0	0	0	0	0	0	0	0	0	0	0	0	0	0	0	0	0	0	0	0	0	0	0	0	0	0
mmu-mir-6240-p3_1ss14TC_2	TTCTGCCCAGTGCCCTGAA	4.78089	0	0	8.4053	0	0	0	0	0	0	0	0	0	2.83083	0	0	0	0	0	0	0	0	0	0	0	0	0	0	0	0	0	0	0	0	0	0	0	0	0	0	0	0	0	0	0	0	0	0
mmu-mir-5108-p5_1ss3TG	GGGGGTAGAGCACTGGAT	0	7.05196	0	4.33822	0	18.8704	44.9321	5.63438	10.7554	10.3849	34.5675	0	0	0	9.36068	4.6686	0	0	0	5.15385	0	0	6.21192	45.4678	0	9.36792	4.75857	19.612	53.7676	0	29.2291	0	0	0	0	12.0482	133.64	16.2168	0	30.6751	0	128.668	0	0	400.29	0	8.01828	0
hsa-miR-548at-5p_R-2	AAAAGTTATTGCGGTTTTGG	0	0	0	0	0	0	0	0	0	0	0	0	0	0	0	0	0	3.69639	0	0	15.1813	0	11.2215	0	0	0	20.6205	0	0	0	0	0	0	0	0	0	0	0	0	0	0	0	0	0	0	0	0	0
hsa-miR-148a-3p	TCAGTGCACTACAGAACTTTGT	5117.94	8492.73	5841.17	10392.7	9806.95	11334	7945.65	10573.4	9442.6	6926.73	9634.3	12745.5	6339.78	9264.18	8944.65	5939.8	10258.3	5291.39	11860.1	7650.03	11350.6	1894.93	6304.7	3067.34	9949.27	5605.92	6273.38	12460.6	7028.67	14640.7	7469.55	6730.14	9758.56	11110.3	5950.74	3756.19	4534.32	3081.19	4624.47	5747.88	8644.21	3410.96	3921.4	2188.04	3066.7	5093.51	7861.92	6313.47
hsa-mir-3137-p3_1ss16CA	TCCTGGGCTACAAACATG	0	0	0	0	0	0	0	0	0	0	0	0	0	0	0	0	0	0	0	0	0	0	0	0	0	0	0	0	0	0	0	0	0	0	0	0	0	0	0	0	0	0	0	0	0	0	0	0
eca-mir-8969-p3_1ss14GT	GGTGGTTCAGTGGTAGAA	0	0	0	0	0	0	0	0	0	0	0	0	0	0	0	0	0	0	0	0	0	0	0	0	0	0	0	5.72016	0	0	0	13.6485	0	0	0	0	0	16.989	0	0	0	0	0	0	0	0	0	0
hsa-mir-6726-p5	GGCGGGAGCTGGGGTCTGCA	0	0	0	0	0	0	10.0868	0	0	0	0	0	0	0	0	11.1157	0	0	0	0	20.2418	0	0	0	0	0	0	0	0	0	0	0	0	0	0	0	0	0	0	0	0	25.229	0	0	0	0	0	0
hsa-miR-6515-5p_R+1	TTGGAGGGTGTGGAAGACATCA	0	26.038	0	8.13416	0	0	0	0	0	0	0	9.87129	0	0	0	8.44795	0	0	0	0	0	0	11.2215	0	0	0	0	4.08583	0	17.2816	0	0	7.50823	0	0	0	33.7475	0	0	0	0	0	0	0	0	38.4192	0	0
pal-miR-9993a-3p_L+1_2	GATCTCGGTGGGACCTCCA	0	0	0	0	0	0	0	0	0	0	0	0	0	10.191	0	3.33472	0	0	0	0	0	0	0	0	0	0	0	0	0	0	0	0	0	0	0	0	0	0	0	0	0	20.1832	0	0	0	0	0	23.6903
pal-miR-9993a-3p_L+1_1	AATCTCGGTGGGACCTCCA	0	0	0	0	0	0	0	0	0	0	0	0	0	10.191	0	3.33472	0	0	0	0	0	0	0	0	0	0	0	0	0	0	0	0	0	0	0	0	0	0	0	0	0	20.1832	0	0	0	0	0	23.6903
hsa-miR-377-3p	ATCACACAAAGGCAACTTTTGT	0	0	0	2.71139	3.28793	7.80845	0	0	0	0	0	0	0	0	0	0	0	0	0	0	0	0	3.20615	0	0	0	0	0	0	0	0	0	0	0	0	0	0	0	0	32.7906	0	0	17.8957	0	0	0	0	0
cgr-miR-92a-3p_L+5R-1	GGTGGTATTGCACTTGTCCCGGCCTG	5.97611	0	0	0	0	0	0	0	0	0	0	0	0	0	3.12023	0	0	0	0	0	0	0	0	0	0	7.8066	0	0	0	0	0	0	0	0	0	0	0	0	0	0	0	0	0	0	0	0	0	0
hsa-miR-944_L+1	GAAATTATTGTACATCGGATGAG	0	0	0	0	0	0	0	0	0	0	0	0	0	0	0	0	0	0	0	0	0	0	0	0	0	0	0	0	0	0	0	0	0	0	0	0	0	0	0	0	0	0	0	0	0	0	0	0
hsa-miR-34c-3p_1ss16GA	AATCACTAACCACACAGCCAGG	0	0	0	0	0	0	0	0	0	0	0	0	0	0	0	0	0	0	0	0	0	0	0	0	0	0	0	0	0	0	0	0	0	0	40.3714	0	0	0	0	0	0	0	0	0	0	0	0	0
hsa-miR-6797-3p_R-1	TGCATGACCCTTCCCTCCCCA	0	0	0	0	0	0	0	0	0	0	0	0	0	0	0	3.55703	0	21.8087	0	4.00855	0	0	0	0	0	0	0	5.72016	0	0	0	0	0	0	0	0	0	0	0	0	0	0	0	0	0	0	0	0
hsa-miR-92a-3p	TATTGCACTTGTCCCGGCCTGT	316877	424383	553360	290056	231222	307029	505972	417353	282087	381087	334329	657708	246812	393693	246560	465017	453148	560228	404493	377822	378192	70411.1	219153	90613.4	280664	313092	338023	496100	117577	600415	166709	499761	450765	349913	167498	132716	92004.5	105750	85134.2	136174	181679	111349	228175	61604.1	124223	163410	237883	112945
hsa-mir-3909-p5	GAGCAGGCTCCGGGGGACAGG	15.5379	0	0	5.42278	0	0	0	0	6.72215	8.65409	16.7262	9.87129	0	10.191	9.88071	0	0	13.307	0	3.4359	29.5192	0	0	0	0	0	12.6895	4.903	13.0786	0	53.4187	0	10.726	4.64214	33.6428	26.9312	0	12.3556	36.8274	23.2708	0	0	31.3175	105.846	0	0	13.3638	0
hsa-miR-3128_R-3	TCTGGCAAGTAAAAAACTCT	0	0	0	0	0	0	0	0	0	0	0	0	0	0	0	0	8.00848	0	0	0	0	0	0	0	0	0	0	0	0	0	0	0	0	0	0	0	0	0	0	0	0	0	0	0	0	0	0	0
hsa-miR-516b-5p	ATCTGGAGGTAAGAAGCACTTT	0	0	0	0	0	0	0	0	0	15.5774	0	6.58086	0	0	2.86021	0	0	0	0	0	0	0	0	0	0	0	0	0	0	0	0	0	0	0	0	0	0	0	0	0	0	0	0	0	0	0	0	0
hsa-miR-221-3p_R-1	AGCTACATTGTCTGCTGGGTTT	7311.18	6812.2	6131.96	10641.7	7189.76	5722.29	7847.54	6534	6894.24	8856.59	10436	5748.38	8394.48	5605.04	5004.32	6183.01	10964.2	5473.62	9780.58	7206.22	7569.57	6147.47	10194	10933.6	10424.4	11564.7	9823.27	7494.23	11669.8	5424.86	9022.72	7329.95	9571.93	7840.57	11554.3	8228.19	10342.9	8451.25	8554.48	10712	7221.71	9849.41	9955.62	9875.12	8185.17	11546.5	6553.61	14717.6
hsa-miR-340-5p	TTATAAAGCAATGAGACTGATT	196.017	96.5577	84.8902	354.649	61.0615	70.2761	381.465	384.077	66.5493	319.336	269.85	435.982	27.5354	244.584	98.2871	229.428	404.736	259.857	594.84	121.974	255.552	830.048	246.473	65.5583	263.504	193.604	276.79	551.587	61.7601	672.413	44.3476	355.579	267.079	608.12	162.831	189.936	0	37.0669	159.585	78.2744	82.635	60.5496	184.55	0	0	404.88	240.548	544.877
mmu-mir-6240-p3_1ss5TA_2	GTGAATTCTGCCCAGTGCTCTG	0	0	0	0	0	5.20563	0	0	0	0	0	0	0	0	0	0	0	0	0	0	0	0	0	0	0	0	5.15512	0	0	54.2015	12.5987	0	0	5.3053	0	0	0	0	0	0	0	0	0	0	0	0	0	0
mmu-mir-6240-p3_1ss5TA_1	GTGAATTCTGCCCAGTGCT	0	0	0	0	0	5.20563	0	0	0	0	0	0	0	0	0	0	0	0	0	0	0	0	0	0	0	0	5.15512	0	0	54.2015	12.5987	0	0	5.3053	0	0	0	0	0	0	0	0	0	0	0	0	0	0
hsa-miR-4677-3p_R-3	TCTGTGAGACCAAAGAACT	0	0	0	2.71139	0	0	0	5.63438	4.7055	0	18.9564	0	18.0404	0	7.80056	3.55703	12.0127	0	10.7479	5.15385	0	0	6.01153	0	0	0	7.93095	0	0	0	0	12.2118	9.65344	0	0	0	0	0	0	22.213	0	0	0	0	0	0	0	0
cja-miR-548y_R-1_1ss14GT	TGAAAGTAATTGCTGTTTTTG	0	0	0	0	0	0	0	0	0	0	0	0	0	0	0	0	0	0	0	0	0	0	0	0	0	0	0	0	0	0	0	0	0	0	0	0	0	0	0	0	0	0	0	0	0	0	0	0
hsa-miR-5193	TCCTCCTCTACCTCATCCCAGT	0	15.1888	0	0	0	0	0	0	0	0	0	0	0	0	0	0	0	0	0	0	0	0	0	0	0	0	0	0	0	0	0	0	0	0	0	0	0	0	0	0	0	0	0	0	0	0	0	0
hsa-miR-4788_R-1	TTACGGACCAGCTAAGGGAGG	0	0	0	0	0	0	0	0	0	0	0	0	0	0	0	0	0	0	0	0	0	0	0	0	0	0	0	0	0	0	0	0	0	0	0	0	0	0	0	0	0	0	0	0	0	0	0	0
hsa-miR-3200-3p_R-1	CACCTTGCGCTACTCAGGTCT	0	7.59442	31.608	43.3822	29.5913	18.2197	37.5963	35.6844	45.7106	40.6742	23.4167	0	44.6263	109.836	52.0038	49.7984	36.9622	15.5249	63.3755	36.6496	98.6785	302.258	66.9284	0	103.805	16.3939	39.6547	15.5262	10.8988	29.8501	0	47.4105	33.2508	64.3268	0	22.6789	64.7952	37.0669	28.059	30.6751	56.0737	0	0	100.885	69.9961	44.3299	72.1645	23.6903
hsa-miR-1207-5p_L-3_1ss5AG	CGGGGAGGCTGGGAGGGG	0	13.019	0	0	0	0	0	0	0	0	0	0	0	0	0	0	0	0	0	0	0	0	0	0	0	0	0	0	0	0	0	0	0	0	0	0	0	0	0	29.6173	0	0	20.1327	0	0	0	0	0
hsa-miR-3960_1ss12AC	GGCGGCGGCGGCGGCGGGGG	474.503	491.468	632.612	289.305	226.397	232.301	425.938	302.848	624.488	395.492	410.907	225.394	243.545	338.567	122.729	176.295	267.668	296.081	44.1034	76.735	565.504	2494.79	205.995	1809.73	525.012	520.7	252.601	236.978	557.294	229.374	296.323	98.4127	160.891	431.387	271.161	442.947	620.954	260.241	399.841	258.094	280.369	991.5	723.658	1764.65	1229.31	523.832	781.782	2194.31
hsa-mir-4325-p3_1ss7GA	GAGAAGACAGATCCTTTG	0	0	0	0	0	0	0	0	0	0	0	0	0	0	0	0	0	0	0	0	0	0	0	0	0	0	0	0	0	0	0	0	0	0	0	0	0	0	0	0	0	0	0	0	0	0	0	0
hsa-miR-27a-5p	AGGGCTTAGCTGCTTGTGAGCA	15.5379	0	15.3525	29.283	38.9854	0	0	23.4766	19.4942	0	32.3373	8.22607	19.9394	13.588	16.1212	28.4562	0	20.6998	54.8513	31.4957	14.3379	0	38.0731	0	25.9511	25.7618	0	0	39.9624	0	27.2133	0	16.0891	10.6106	0	0	0	81.8561	24.5516	34.9062	0	65.5954	40.2654	109.154	0	60.5842	54.7916	44.4193
hsa-miR-7152-3p	TCTGGTCCTGGACAGGAGGC	0	0	0	0	0	0	0	0	0	0	0	0	0	0	0	0	0	0	0	0	0	0	0	0	0	0	0	0	0	0	0	0	0	0	0	0	0	0	0	0	0	0	0	0	0	0	0	0
hsa-miR-487a-3p_R+1	AATCATACAGGGACATCCAGTTT	0	0	0	0	0	0	0	0	0	0	0	0	0	0	0	0	0	0	0	0	0	0	0	0	0	0	0	0	0	0	0	0	0	0	0	0	0	0	0	0	0	0	0	0	0	0	0	0
hsa-miR-423-3p	AGCTCGGTCTGAGGCCCCTCAGT	19224	13696	8913.47	8736.09	12793.8	18399.3	9542.12	14518.9	22039.2	11220	10736	10746.5	7617.8	8199.22	9496.41	10482.6	5983.57	11975.2	10344.7	13607.9	7359.56	11883.4	7997.75	13811	5086.42	8938.55	12358.8	7293.21	19907.1	8758.65	21775.7	9463.43	15733	10627.2	16575.1	18360	16383.7	20817.7	12018	22959.8	17559.9	15707.6	9342.69	11280.9	12332.4	20974	11464.8	17726.3
hsa-miR-6758-5p_L-1R+2	AGAGAGGGGAAGGATGTGATGTGA	0	0	0	0	0	0	0	0	0	0	0	0	0	0	0	0	0	0	0	0	0	0	0	0	0	0	0	0	0	0	0	6.46507	0	0	0	0	0	0	0	0	0	0	0	0	0	0	0	0
mmu-mir-6240-p5_1ss10AT	TTTCTGCCCTGTGCTCTGA	0	3.25475	0	0	0	0	0	0	0	0	0	0	0	6.22783	0	0	0	0	0	0	0	0	0	0	0	0	0	0	0	0	0	0	0	0	0	0	3.37475	0	0	0	0	0	0	0	0	0	0	0
hsa-miR-181c-3p_L-1	ACCATCGACCGTTGAGTGGAC	5.97611	17.3587	0	28.7407	0	16.9183	0	0	12.0999	39.8088	23.4167	24.6782	0	38.4993	11.9609	6.2248	14.7849	14.0463	47.439	38.3675	7.59066	462.688	47.6915	187.309	115.782	7.8066	17.4481	8.17166	97.363	34.5633	0	13.6485	0	38.4634	0	9.92202	82.3439	64.8671	24.5516	27.5018	73.7812	0	100.663	74.4231	0	0	0	183.6
hsa-miR-4664-3p_R-1	CTTCCGGTCTGTGAGCCCCGT	5.97611	0	0	0	0	0	0	0	0	0	0	0	0	0	0	0	0	0	0	4.00855	0	0	5.61077	0	0	0	0	7.35449	0	0	0	0	0	0	0	0	0	0	0	0	0	0	0	0	0	0	0	0
hsa-miR-122-3p_R-1	AACGCCATTATCACACTAAAT	8.36656	6.5095	8.12778	7.04961	7.51526	0	0	0	0	0	0	0	0	0	0	0	7.08443	0	0	0	0	0	6.4123	0	0	0	0	0	0	0	0	0	0	0	0	0	0	0	0	0	0	0	0	0	0	0	0	0
hsa-miR-3685_L-1	TTCCTACCCTACCTGAAGACT	0	0	8.12778	0	0	0	0	0	6.72215	0	0	0	0	11.3233	0	0	0	0	0	0	0	0	0	0	0	0	0	0	0	0	0	0	0	0	0	0	0	0	0	0	0	0	0	0	0	0	0	0
hsa-miR-2277-3p_R+2	TGACAGCGCCCTGCCTGGCTCGA	0	0	0	0	11.7426	0	0	0	18.822	0	0	0	0	0	6.76049	20.0083	9.24056	0	0	9.16239	0	0	4.80923	111.177	27.9474	0	12.6895	5.72016	0	10.9974	48.3792	5.02839	0	0	0	0	0	0	70.1475	0	0	0	0	0	0	0	0	0
hsa-mir-653-p5	TTGAAACAATCTCTACTGAAC	13.1475	0	0	0	0	0	0	0	0	0	0	0	0	0	0	0	0	0	0	0	0	0	0	0	0	0	0	0	0	0	0	0	0	0	0	0	0	0	0	0	0	0	0	0	0	0	0	0
cpo-miR-328-3p_R-1_1ss21GT	CTGGCCCTCTCTGCCCTTCTT	0	0	0	0	16.9093	0	0	0	0	0	0	0	0	0	0	0	0	0	0	0	0	0	0	0	0	0	0	0	0	20.4238	0	0	0	11.2738	0	0	0	0	0	0	0	0	0	0	0	0	0	0
hsa-miR-378b_R+3_1ss14GT	ACTGGACTTGGAGTCAGAAAGA	0	0	0	0	0	0	0	0	0	0	0	0	0	0	0	0	0	0	0	0	0	0	0	0.75528	0	0	0	0	0	0	0	0	0	0	0	0	0	0	0	0	0	0	0	0	0	0	0	0
hsa-miR-665_R+2	ACCAGGAGGCTGAGGCCCCTCT	0	0	0	8.13416	0	6.50704	14.6717	0	0	0	0	0	0	0	10.9208	0	8.3165	0	0	0	0	0	27.6531	91.2378	0	0	0	0	14.5318	0	0	0	0	0	0	0	0	0	0	0	0	0	0	0	0	0	0	0
hsa-miR-654-5p	TGGTGGGCCGCAGAACATGTGC	7.17134	0	0	8.67644	6.57586	0	28.4265	0	16.1332	28.5585	61.3295	0	65.5151	10.191	7.28053	20.4529	15.7089	8.13207	67.0817	5.15385	25.3022	0	0	367.821	47.9098	4.68396	5.55166	15.5262	0	0	39.3081	5.02839	6.43563	21.2212	0	0	0	0	12.2758	21.1552	0	0	17.8957	0	0	36.9416	30.7367	91.7999
hsa-miR-6762-3p_L+1R-4	CTGGCTGCTTCCCTTGGTCT	0	0	0	0	0	0	0	0	0	0	0	0	0	0	0	4.44629	0	0	0	0	0	0	8.81692	0	0	0	0	0	0	0	0	0	0	0	0	0	0	0	0	0	0	0	0	0	0	0	0	0
hsa-miR-19a-3p	TGTGCAAATCTATGCAAAACTGA	247.411	433.967	517.469	492.388	389.385	381.313	464.91	432.908	268.214	474.244	448.263	1255.3	306.687	432.551	430.071	647.38	393.648	786.593	858.72	817.744	1659.82	0	1760.58	179.757	994.128	1256.08	1291.95	1210.22	94.4567	1292.98	165.296	724.806	575.989	948.985	285.291	165.839	49.9463	30.8891	108.729	46.5415	218.392	0	199.09	110.808	310.608	189.141	277.967	148.064
mmu-miR-6238_L-1R-3_1ss12TC	TATTAGTCAGCGGAGGAA	0	0	0	0	0	0	2.29246	0	0	0	0	0	0	0	0	0	0	0	0	0	0	0	0	0	0	3.51297	0	0	0	0	0	0	0	0	0	0	0	0	0	0	0	0	0	0	0	0	0	0
hsa-miR-6819-3p	AAGCCTCTGTCCCCACCCCAG	0	0	0	4.33822	0	0	0	0	0	0	0	0	0	0	0	0	0	5.54459	0	0	0	0	0	0	0	0	0	0	0	0	0	0	0	0	0	0	0	0	0	0	0	0	0	0	0	0	0	0
hsa-miR-4800-3p_R+1	CATCCGTCCGTCTGTCCACC	0	0	0	0	0	0	0	0	0	0	0	0	0	0	0	0	0	0	0	0	0	0	0	0	0	10.9292	0	0	0	0	0	0	0	0	0	0	0	0	0	0	0	0	0	0	0	0	0	0
bta-miR-1246_L+1R+4	AAATGGATTTTTGGAGCAGGGAGT	0	9.76426	0	3.25367	0	0	0	0	0	0	0	0	0	0	0	0	0	0	0	0	0	0	0	0	0	0	0	0	5.81272	0	0	0	0	0	0	0	0	0	0	0	0	0	0	0	0	0	0	0
hsa-miR-136-5p_R-1	ACTCCATTTGTTTTGATGATGG	0	0	0	0	6.10615	0	0	0	0	0	0	0	0	11.3233	0	0	0	0	0	0	0	0	4.00769	0	0	0	7.13785	0	12.352	0	0	4.31005	0	5.96846	0	0	0	0	0	0	0	0	19.0142	69.4616	0	0	0	177.677
hsa-mir-4472-2-p3_1ss11CT	AGTCTTGCTCTGTCGCCCAG	21.514	19.5285	14.4494	8.13416	28.6519	6.50704	39.4302	0	28.233	0	0	27.9686	0	0	10.9208	2.22314	0	50.271	0	33.2137	63.2555	0	5.61077	0	0	0	14.2757	31.0523	0	0	0	16.5218	7.50823	15.9159	0	0	0	29.3446	0	0	38.3662	0	7.82938	0	0	22.1649	13.3638	0
pal-miR-10018-5p_L-1_1ss2GA	ACTCTAGTCTGGCATTGTA	0	0	0	0	0	0	19.2566	0	0	0	0	9.87129	0	0	0	0	0	0	0	0	0	0	0	0	0	0	0	0	0	0	0	4.31005	0	0	0	0	0	7.72227	0	0	0	0	0	0	43.7476	0	0	0
hsa-miR-378c_R-5	ACTGGACTTGGAGTCAGAAG	201.993	383.518	476.98	485.61	401.205	270.259	308.717	305.196	227.769	207.698	223.016	272.831	191.481	251.944	301.102	151.915	203.087	245.317	183.826	222.57	322.322	3133.8	450.398	798.985	471.778	235.239	202.768	289.004	252.127	425.495	351.925	172.043	195.393	176.733	401.471	222.773	807.691	533.352	298.127	773.753	371.857	327.136	266.572	830.507	850.161	215.985	355.7	461.467
hsa-mir-6840-p5	ACCACCCCCGGGCAAAGACCTG	0	0	23.4803	0	9.39408	0	0	0	3.36107	0	0	0	0	6.79399	4.68034	8.00332	9.24056	4.43567	0	0	0	0	0	95.4673	0	0	0	4.08583	0	0	0	0	6.43563	0	0	0	0	0	0	0	0	0	0	0	0	0	28.064	0
mmu-mir-6240-p3_1ss9CT	TTTCTGCCTAGTGCTCTGA	0	0	0	0	0	0	0	13.1469	0	0	0	0	10.4444	3.397	0	0	0	0	0	0	0	0	0	0	0	0	5.94821	0	0	0	0	0	0	0	0	0	0	0	0	3.70217	0	0	0	0	0	0	0	0
mmu-mir-6240-p5_1ss9CT_2	TTTCTGCCTAGTGCTCTGA	0	0	0	0	0	0	0	13.1469	0	0	0	0	10.4444	3.397	0	0	0	0	0	0	0	0	0	0	0	0	5.94821	0	0	0	0	0	0	0	0	0	0	0	0	3.70217	0	0	0	0	0	0	0	0
hsa-miR-4722-5p_R-2	GGCAGGAGGGCTGTGCCAGGT	0	0	0	0	0	0	0	0	0	0	0	0	0	0	3.64026	0	0	18.482	0	0	0	0	0	0	0	0	0	0	0	0	0	0	0	0	0	0	0	0	0	0	0	0	0	0	0	0	0	0
hsa-miR-487a-5p	GTGGTTATCCCTGCTGTGTTCG	0	27.1229	0	0	0	0	0	0	0	0	0	0	7.59596	0	0	0	0	0	10.7479	0	0	0	0	0	11.9775	0	0	0	0	0	0	0	0	0	0	0	0	0	0	0	0	0	0	13.2308	0	0	0	0
hsa-miR-4749-5p_R-1	TGCGGGGACAGGCCAGGGCAT	10.757	27.1229	0	0	0	0	0	9.39063	0	0	0	0	0	0	0	0	0	4.80531	0	0	0	0	0	0	0	0	0	4.08583	0	0	0	0	9.65344	0	0	0	0	0	0	0	0	0	0	0	0	10.3436	0	0
hsa-miR-320e_L+1R+3_1ss17AG	AAAAGCTGGGTTGAGAGGGTGA	55.5779	85.7085	75.8743	47.3318	51.0333	33.9017	65.7171	36.1539	48.0298	25.0969	71.1793	37.3464	27.7727	43.3117	66.0534	60.5733	65.993	35.6764	29.7544	37.1936	21.5069	400.764	52.3805	81.6633	34.0692	33.8026	17.3159	42.6288	88.9709	25.9225	69.6963	46.7281	44.7276	13.6611	31.9607	18.781	125.338	62.9365	105.513	79.7553	53.8603	58.0267	56.4834	101.298	92.9636	18.4708	51.1165	75.6609
hsa-miR-1250-5p	ACGGTGCTGGATGTGGCCTTT	9.56178	0	12.6432	0	32.8793	0	0	0	0	0	0	0	0	0	7.28053	0	0	0	0	12.0256	0	0	8.01538	0	0	21.0778	0	8.98882	0	0	0	0	0	7.95795	0	0	74.2445	0	0	16.9242	0	0	0	0	34.9981	0	0	0
ptr-mir-618-p3	TCAGGAGACAAGCAGGGTTAC	0	0	0	20.0643	22.0761	0	0	16.9031	0	0	0	13.1617	0	0	11.4408	9.3372	15.0929	8.87135	0	6.29915	0	0	8.01538	0	0	0	15.8619	0	0	0	22.1738	0	7.50823	15.9159	0	31.1835	0	0	0	0	0	0	22.3697	0	0	16.2543	0	47.3806
mdo-miR-31-5p_L-2R-1_1ss14TC	AGGCAAGATGTCGGCATAGCT	0	0	0	0	0	0	0	0	0	0	0	0	0	0	0	0	0	0	0	0	0	0	0	0	0	0	0	0	0	0	0	0	0	0	0	0	0	0	0	0	0	0	0	0	0	0	0	0
hsa-miR-6829-5p_R+1	TGGGCTGCTGAGAAGGGGCAG	0	0	0	0	12.2123	0	0	0	0	19.9044	27.877	0	0	0	0	0	0	0	0	0	0	0	4.00769	0	0	0	0	0	0	0	0	0	0	0	0	0	0	0	0	0	0	0	0	0	0	0	0	0
mmu-mir-6240-p5_1ss13GC	TTTCTGCCCAGTCCTCTGA	0	0	0	0	0	0	0	0	0	0	0	0	0	8.49249	0	0	0	0	0	0	0	0	0	0	0	0	0	0	0	0	0	0	0	0	0	0	0	0	0	0	0	0	0	0	0	0	0	0
hsa-miR-375-3p	TTTGTTCGTTCGGCTCGCGTGA	320.32	918.925	988.88	3744.43	890.089	557.003	726.25	624.477	323.335	1202.05	478.37	834.124	2498.12	979.467	1418.66	2863.85	1291.52	1006.16	6536.94	1059.4	3543.99	1264.84	1456.8	919.024	2361.55	1243.59	844.646	548.318	739.668	430.47	1536.04	1726.89	4898.59	899.911	1422.42	202.693	1224.36	2032.5	315.664	3430.32	625.665	368.344	366.862	416.769	218.738	212.784	768.419	373.122
hsa-miR-103a-1-5p	GGCTTCTTTACAGTGCTGCCTTG	0	0	0	0	0	0	0	0	0	0	0	0	0	0	0	0	3.85023	0	0	0	0	0	0	0	0	0	0	0	0	0	0	0	0	0	0	0	0	0	0	0	0	0	0	0	0	0	0	0
hsa-miR-125b-2-3p_L-2	ACAAGTCAGGCTCTTGGGAC	17.9283	16.2738	39.7358	75.9189	77.5012	23.4254	57.7699	0	16.1332	66.6365	39.0278	42.7756	0	47.558	45.2433	50.6877	16.017	16.2641	78.2002	51.5385	15.1813	0	32.8631	0	0	41.375	34.1031	49.03	66.8463	111.545	0	29.452	57.9207	38.4634	61.9028	41.1055	0	0	57.8717	43.3683	17.7075	0	0	0	0	0	0	59.2258
hsa-miR-455-3p_R+1	GCAGTCCATGGGCATATACACT	0	0	0	3.25367	0	0	0	0	0	0	0	0	0	0	4.1603	5.78017	0	5.54459	27.7963	0	0	0	0	0	0	0	0	0	0	0	0	0	0	5.96846	0	0	0	21.6224	0	0	0	0	0	56.2308	0	0	0	0
hsa-miR-605-3p	AGAAGGCACTATGAGATTTAGA	0	0	0	0	0	0	0	0	0	0	0	0	0	0	0	0	0	0	0	0	0	0	0	0	0	0	0	0	0	0	0	0	0	0	0	0	0	0	0	0	0	0	0	0	0	0	0	0
bta-miR-378_L-1R+1_1ss2CT	TTGGACTTGGAGTCAGAAGGCT	0	0	0	0	0	0	0	0	0	0	0	0	0	0	0	0	0	1.10892	0	0	0	0	0	0	0	0	0	0	0	0	0	0	0	0	0	0	0	0	0	0	0	0	0	0	0	0	0	0
hsa-miR-424-3p	CAAAACGTGAGGCGCTGCTAT	383.666	372.127	434.385	350.854	328.323	356.586	381.465	406.614	189.565	320.201	294.381	348.786	300.99	137.012	508.597	240.1	203.292	358.55	417.685	423.761	335.676	0	372.715	0	261.508	427.802	574.994	312.975	281.917	282.79	320.512	332.592	367.903	361.424	153.411	202.693	153.889	222.401	152.571	97.3141	141.66	126.145	384.758	281.154	74.3709	209.828	141.656	248.748
ppy-mir-601-p3_1ss15CA	TCAGAAAAATTACCACAGGG	5.97611	0	8.12778	0	0	0	0	0	0	0	0	0	0	0	0	0	0	0	0	0	0	0	0	0	0	0	0	0	0	0	0	0	0	0	0	0	0	0	0	0	0	0	0	0	0	0	0	0
ppy-mir-601-p5_1ss15CA	TCAGAAAAATTACCACAGGG	5.97611	0	8.12778	0	0	0	0	0	0	0	0	0	0	0	0	0	0	0	0	0	0	0	0	0	0	0	0	0	0	0	0	0	0	0	0	0	0	0	0	0	0	0	0	0	0	0	0	0
hsa-mir-3929-p3_1ss22AT	TCCCAGCACTTTGGGAGGCTGT	0	0	0	0	0	0	0	0	0	0	0	0	0	0	0	5.78017	0	0	0	0	0	0	0	0	0	0	0	0	0	0	0	0	0	0	0	0	0	0	12.2758	0	0	0	0	0	0	0	0	0
hsa-miR-550a-3p_R-2	TGTCTTACTCCCTCAGGCAC	9.96019	19.8902	15.6535	13.7377	13.3083	16.0507	8.86416	7.82553	13.4443	6.6348	17.4696	18.6458	5.69697	5.28422	15.9478	14.2281	10.678	33.514	0	24.0513	17.9927	0	9.48487	0	0	8.58726	18.2412	20.4291	5.32832	10.4737	19.1501	20.353	8.2233	15.0317	9.86856	6.1422	32.3976	23.6816	0	31.7329	8.85375	0	0	46.859	64.1631	0	12.9183	13.8193
hsa-miR-4746-5p_R-1	CCGGTCCCAGGAGAACCTGCAG	0	0	15.3525	3.25367	0	0	28.4265	23.4766	26.8886	12.9811	0	0	11.3939	14.7203	40.5629	48.0199	7.39245	19.2213	40.0266	34.359	31.206	0	16.4315	0	0	0	9.51714	22.0635	0	32.9922	0	8.62009	0	22.5475	0	0	0	0	0	0	38.3662	85.7787	0	0	0	0	0	0
bta-mir-191b-p3	GCTGCTTTTGGGATTCCGTTGCC	0	0	0	0	0	0	0	0	0	0	0	0	0	0	0	0	0	0	0	0	0	0	0	0	0	0	0	0	0	0	0	6.46507	0	0	0	0	0	0	0	0	0	0	0	0	0	0	0	0
hsa-miR-582-5p_R-1	TTACAGTTGTTCAACCAGTTAC	0	0	0	3.79594	15.5002	0	0	64.7954	24.1997	0	0	8.22607	0	0	24.4418	4.44629	5.85235	0	0	2.86325	0	0	0	0	0	0	15.0688	0	10.8988	0	0	3.59171	0	47.0845	0	0	37.7972	0	0	0	17.7075	0	16.7772	0	0	0	13.3638	0
hsa-miR-144-3p_R-1	TACAGTATAGATGATGTAC	3327.5	3772.26	4081.05	7855.43	2376.7	4275.13	5390.02	5456.9	2506.69	5360.34	4115.76	3839.93	1792.65	4130.75	2230.96	5643.23	5677.4	2699.85	2739.23	2662.25	7010.39	399.911	2273.96	683.83	4822.92	3600.4	3612.55	6882.99	919.863	5420.15	928.276	5599.47	3179.2	5197.87	1512.58	3141.03	815.34	974.551	894.38	1734.73	1871.09	1579.34	5481.69	1622.42	2738.6	3135.6	3167.22	3195.23
hsa-miR-25-3p	CATTGCACTTGTCTCGGTCTGA	25913.6	30854	52990.4	46650.5	47898.5	32925.6	65310.2	42756.5	74880.7	37785.5	29244.1	90207.1	45774.2	65786.2	85414.1	92531.7	48897.9	141493	89162.7	88137.8	88452.2	28842.4	91281.5	42328.6	69760.7	67344.1	70253.9	125169	35849	101765	48150.4	120707	87549.2	92476.7	15584.7	22301.9	18666.4	18548.9	14101.4	19151.8	25186	15887.6	22911	17115.7	20452	17802.9	22229.3	18860.4
mmu-mir-6240-p5_1ss11CT	TGATTTCTGCTCAGTGCTC	0	0	0	0	0	0	0	0	0	0	0	0	0	0	0	0	0	0	0	0	0	0	0	0	0	0	3.96547	0	0	0	0	0	0	0	0	0	0	0	0	0	0	0	0	0	0	0	0	17.7677
hsa-miR-518c-3p_R-2	CAAAGCGCTTCTCTTTAGAGT	0	0	0	5.96505	0	0	0	0	0	0	0	0	0	0	0	0	0	0	0	0	0	0	0	0	0	0	0	0	0	0	0	0	0	0	0	0	0	0	0	0	0	0	0	0	0	0	0	0
mmu-miR-5106_L-4_1ss20CT	CTGTAGCTCAGTTGGTAGA	0	0	6.32161	0	0	16.9183	0	0	0	0	0	0	0	0	0	0	6.46839	0	0	0	0	0	0	0	0	0	0	0	0	0	0	5.74673	0	0	0	0	0	0	0	0	0	0	0	0	0	0	0	0
pal-miR-10014-5p_1ss19AG	TGGAGTGTGACAATGGAAG	0	0	0	0	0	0	0	0	0	0	0	0	0	0	0	0	0	0	0	0	0	0	2.605	0	0	0	0	0	0	0	0	0	0	0	0	0	0	0	0	0	0	0	0	0	0	0	0	0
cja-miR-9933_L-2_1ss12AT	CTATCACCCTTGACTGATGGCT	0	0	0	0	0	0	0	0	0	0	0	4.93564	0	0	0	0	0	0	0	0	0	0	0	0	0	0	0	0	1.81647	0	0	0	0	0	0	0	0	0	0	0	0	0	0	0	0	0	0	0
hsa-miR-1913	TCTGCCCCCTCCGCTGCTGCCA	0	0	0	0	0	20.8225	0	0	0	0	0	8.22607	0	0	0	0	0	0	0	0	0	0	0	0	0	9.36792	0	0	0	0	0	0	0	0	0	0	0	0	0	0	0	0	0	0	0	0	0	0
hsa-miR-30e-5p_R+2	TGTAAACATCCTTGACTGGAAGCT	13461.8	15955.9	16986.6	24076	9948.8	16229.9	22697.6	14778	13002.3	20575.1	16807.6	35284.1	15512.8	21433.9	22932.4	28163.5	20939.4	35115	49588.9	23814.8	24846.7	657.993	25641.8	3540.52	20571.3	24462.4	30952.1	43942.3	7797.4	38655.9	6830.54	37327.2	28827.9	38966.1	10516.7	11637.1	4045.65	4660.39	6306.26	2311.21	7286.64	3804.54	11931.4	2776.81	7734.57	8062.13	12461.7	14012.8
cgr-miR-1260_R+2_1ss18AT	ATCCCACCGCTGCCACCTAA	7.17134	0	0	0	0	5.85634	0	8.45157	0	0	0	0	0	5.66166	3.12023	0	0	0	0	0	0	0	0	0	0	0	0	0	0	0	0	0	0	0	0	0	0	0	0	0	0	0	0	0	0	0	0	0
hsa-miR-1293_L-2R-2_1ss7GT	GGTGTTCTGGAGATTTGT	0	0	0	3.79594	0	0	0	0	0	0	0	0	0	0	0	0	0	0	0	0	0	0	0	0	0	0	0	0	0	0	0	0	0	0	0	0	0	23.1668	0	0	0	0	0	0	0	0	0	0
hsa-miR-1277-3p_R-1	TACGTAGATATATATGTATTT	0	0	0	0	0	0	0	0	0	0	24.5318	0	0	0	0	0	0	0	17.0484	0	0	0	0	0	0	10.1486	0	0	0	9.42635	0	0	0	9.94744	0	0	0	0	0	0	0	0	0	0	0	0	17.3729	0
hsa-miR-122-5p_R-1	TGGAGTGTGACAATGGTGTTT	14664.2	20368.2	13115.5	84570.3	87435.4	10912.3	14268.2	9030.03	5669.46	18354.5	13382.1	15504.5	25342	10642.8	29969.8	13159.7	27673.6	32098.4	25656	12891.5	104735	101433	42599.3	34570.8	31672.4	31263.9	6650.1	6477.67	57564.8	23041.1	33275.8	6024.01	20917.9	16796.6	14002.1	12086.4	53798.9	22422.4	21973.7	91676.3	12840.9	20955.2	9118.99	17340.6	4064.15	11961.7	32971.2	9828.52
hsa-miR-1236-5p_L+1R-1	GTGAGTGACAGGGGAAATGGGG	0	0	0	0	0	0	0	0	0	0	0	0	0	0	0	0	0	0	0	0	0	0	0	0	0	0	0	0	0	0	0	0	0	0	0	0	0	0	0	0	0	0	30.199	0	48.1223	0	0	0
hsa-miR-4741_R-3	CGGGCTGTCCGGAGGGGTCG	0	0	0	4.8805	0	0	0	0	0	9.5195	0	11.5165	0	0	0	0	4.9283	12.1981	0	0	0	0	0	0	0	0	0	6.53733	17.4382	0	0	20.1136	15.0165	0	0	0	0	0	0	0	0	0	0	0	0	36.9416	0	0
hsa-miR-1246_L-2R+1	TGGATTTTTGGAGCAGGG	74.1038	75.9442	27.5441	135.027	58.2433	58.5634	81.153	44.136	33.9468	96.4931	50.1786	55.9373	57.9192	43.0286	26.5219	71.5852	91.6355	57.6638	48.3655	79.0256	225.611	1063.72	96.3849	259.212	123.767	93.6792	166.153	80.4908	68.6627	21.2093	152.193	71.4749	518.068	83.89	108.33	70.1628	66.1451	132.051	0	99.9586	82.635	73.1641	102.9	97.577	240.612	0	3.34095	245.787
hsa-miR-708-3p_R-2	CAACTAGACTGTGAGCTTCT	0	17.3587	0	2.71139	0	0	0	7.51251	0	0	0	0	0	0	0	0	0	0	0	0	0	0	0	0	0	0	0	0	0	0	0	0	0	0	0	0	35.0974	24.7113	0	0	0	0	0	0	96.2446	0	0	38.4968
hsa-miR-6807-5p_R-1	GTGAGCCAGTGGAATGGAGAG	5.97611	0	0	3.25367	15.9699	0	0	12.2078	3.36107	0	39.0278	0	0	7.92633	0	0	0	0	0	0	0	0	0	96.8268	0	0	0	0	0	0	0	0	0	0	0	0	0	0	0	66.639	0	0	17.8957	0	0	0	0	0
hsa-miR-6833-5p_L-1R+1	TGTGGAAGATGGGAGGAGAAAA	0	0	12.6432	0	8.92438	0	0	0	0	0	0	0	0	0	0	0	22.7934	0	0	0	0	0	0	0	0	0	0	4.08583	0	0	0	0	9.65344	0	0	0	0	0	0	0	0	0	0	0	0	0	0	0
hsa-miR-6873-3p_L-1R-3	TCTCTCTGTCTTTCTCTCT	0	0	0	0	0	0	0	0	0	0	0	0	0	0	0	0	0	0	0	4.5812	0	0	0	0	0	0	0	0	0	0	0	0	0	0	0	0	0	10.8112	0	0	0	0	0	0	0	0	0	0
hsa-miR-7854-3p	TGAGGTGACCGCAGATGGGAA	22.7092	21.6983	0	31.4521	33.8187	23.4254	7.33586	9.39063	42.3495	34.6163	0	0	20.8889	38.4993	4.1603	8.00332	19.4052	37.3336	34.838	18.8974	10.9643	0	24.0461	0	47.9098	30.4457	22.9998	8.98882	39.9624	17.2816	22.1738	48.1289	23.5973	16.5791	60.5571	14.1743	8.0994	0	38.5811	0	0	55.5038	81.6493	0	0	33.9863	18.7093	0
hsa-miR-500b-3p_L+2R-1	GTGCACCCAGGCAAGGATTCT	8.36656	6.5095	21.6741	7.04961	12.2123	0	0	0	12.7721	0	0	0	0	5.66166	0	0	14.7849	0	0	11.453	22.772	0	2.80538	0.528696	0	0	7.5344	0	0	0	0	11.4935	0	0	0	0	0	0	8.76843	35.9639	32.4637	0	0	0	0	0	0	0
hsa-miR-6883-3p_R-1	TTCCCTATCTCACTCTCCTCA	0	0	0	0	0	0	0	0	0	0	0	0	0	0	0	12.005	0	0	12.601	2.86325	0	0	0	0	0	0	0	8.17166	15.2584	0	0	0	0	0	0	0	0	0	0	0	0	0	0	0	0	0	0	0
hsa-miR-211-5p	TTCCCTTTGTCATCCTTCGCCT	0	0	0	0	0	0	0	0	0	0	0	0	0	0	0	0	0	0	0	0	0	0	0	0	0	0	0	0	0	0	0	0	6.43563	15.2527	0	0	0	0	0	0	0	0	0	0	0	0	0	0
mmu-miR-5100_L-1R-1_1ss15TG	CGAATCCCAGCGGGGCCTC	0	0	0	0	0	0	0	5.16485	0	0	6.69049	0	0	5.0955	0	0	0	0	0	2.00427	6.32555	215.068	0	0	0	0	0	3.26866	0	0	11.0869	0	0	0	0	0	0	0	0	0	0	0	0	0	61.2466	0	0	0
hsa-miR-758-5p_L-1R+1	ATGGTTGACCAGAGAGCACACG	0	0	0	0	0	0	0	0	0	0	0	0	0	0	0	0	0	0	0	0	0	0	0	0	0	0	0	0	0	0	0	0	5.36302	0	0	0	0	0	0	17.982	0	0	0	0	0	0	0	0
hsa-miR-6779-5p_L+1R-2	TCTGGGAGGGGCTGGGTTTG	0	0	0	0	0	0	0	0	6.04993	0	30.1072	0	0	0	0	0	0	0	4.07679	0	0	0	5.21	0	0	0	0	0	0	0	0	0	0	11.2738	0	0	0	0	0	0	0	0	0	0	0	8.86598	0	0
hsa-miR-493-5p	TTGTACATGGTAGGCTTTCATT	0	0	0	11.3878	0	0	14.6717	0	4.03329	9.5195	15.6111	0	116.788	0	14.041	18.2298	1.84811	6.65351	32.6143	4.5812	0	0	20.0384	0	11.9775	0	0	0	17.4382	0	0	14.3668	0	45.7582	26.9143	25.5138	0	0	66.6401	0	0	25.229	0	0	0	0	0	65.1484
eca-miR-8920_L-4_1ss20TC	CCCGCGGGCCCGGGCCCT	0	0	0	0	0	0	0	0	0	0	0	0	0	0	0	0	0	0	0	0	0	0	0	0	0	0	0	0	0	0	0	0	0	0	0	0	0	0	0	0	0	0	0	0	0	0	0	0
dno-miR-146a-5p_L-5	ACTGAATTCCATGGGTTT	0	0	16.2556	0	0	0	0	0	0	0	0	0	0	0	0	0	0	0	0	0	0	0	0	0	0	0	0	0	13.0786	0	0	0	0	0	0	0	0	0	0	0	0	0	0	0	0	0	0	50.3419
bta-miR-339a_R+2	TCCCTGTCCTCCAGGAGCTCACTT	0	0	0	3.79594	0	0	0	0	0	10.3849	0	9.87129	0	9.05866	0	0	0	0	0	0	0	0	0	0	0	10.1486	0	0	0	0	0	0	0	0	0	0	0	0	0	0	0	0	0	0	0	0	0	0
mmu-mir-6240-p5_1ss9CT_1	GATTTCTGTCCAGTGCTCTGA	0	0	0	0	0	0	0	0	0	0	0	0	0	3.397	0	0	0	0	0	0	0	0	0	0	0	0	5.94821	0	0	0	0	0	0	0	0	0	0	0	0	3.70217	0	0	0	0	0	0	0	0
hsa-miR-7706_R-1	TGAAGCGCCTGTGCTCTGCCGAG	99.2035	189.861	143.591	97.0677	165.806	40.3437	37.5963	72.3079	157.298	44.1358	35.6826	202.361	0	23.779	141.45	188.523	129.984	181.123	221.629	306.94	81.8104	1053.25	69.7338	428.697	151.714	49.1816	122.137	240.247	114.801	318.925	118.932	226.996	127.64	74.9374	30.9514	31.1835	113.392	33.978	0	157.607	29.5125	60.5496	36.9099	233.192	26.2485	22.1649	85.5283	29.6129
hsa-miR-4674	CTGGGCTCGGGACGCGCGGCT	0	0	0	0	0	0	0	0	4.03329	0	0	0	0	0	0	0	0	0	0	0	0	0	0	0	0	0	0	0	0	0	0	0	0	0	0	0	0	0	0	0	0	0	0	0	0	0	0	0
hsa-mir-4284-p5_1ss11TA	AAGTGGGGACACATGGGG	0	0	0	0	0	0	0	0	0	0	0	0	0	0	0	0	0	0	0	0	0	0	0	0	0	0	0	0	0	0	0	0	0	0	0	0	0	0	0	0	0	0	0	0	0	0	0	0
eca-mir-8986a-p5_1ss1GA	ATCGAGGCTAGAGTCACGCTTG	0	0	83.9871	24.4025	31.0005	28.631	25.6755	0	60.4993	24.2314	0	44.4208	10.4444	12.4557	24.9618	50.2431	17.5571	31.789	15.5659	13.7436	58.195	0	42.8823	0	0	14.0519	27.7583	57.2016	0	0	13.1027	19.3952	8.58084	0	47.1	0	32.3976	0	42.0885	67.6968	0	0	0	0	52.4971	0	0	0
hsa-miR-941_R-2	CACCCGGCTGTGTGCACATGT	88.4465	4.33967	177.908	99.5079	114.608	93.7014	121.042	239.931	68.902	160.533	245.875	71.5668	42.2525	40.1978	312.543	226.983	32.65	150.074	139.167	496.201	102.896	176.705	89.5719	44.2594	66.8741	56.9882	109.844	85.3938	199.086	164.176	246.432	120.681	131.394	138.269	37.0071	60.2408	53.3211	71.0449	125.389	281.365	63.4519	103.439	30.199	128.173	72.1835	84.9656	60.1371	66.629
mmu-mir-6236-p3_1ss4CT_1	AATTAACTAGCCCTGAAA	0	0	0	0	0	0	0	0	7.39436	0	18.3988	0	0	0	1.30009	0	0	0	0	0	5.48214	0	0	0	0	0	0	0	0	0	0	28.7336	0	13.2632	0	54.5711	14.8489	67.956	0	0	0	0	10.0663	0	0	0	0	45.9
mmu-mir-6236-p3_1ss4CT_3	GCCTTGAAAATGGATGGCG	0	0	0	0	0	0	0	0	7.39436	0	18.3988	0	0	0	1.30009	0	0	0	0	0	5.48214	0	0	0	0	0	0	0	0	0	0	28.7336	0	13.2632	0	54.5711	14.8489	67.956	0	0	0	0	10.0663	0	0	0	0	45.9
mmu-mir-6236-p3_1ss4CT_2	AGCTCTGAAAATGGATGGCG	0	0	0	0	0	0	0	0	7.39436	0	18.3988	0	0	0	1.30009	0	0	0	0	0	5.48214	0	0	0	0	0	0	0	0	0	0	28.7336	0	13.2632	0	54.5711	14.8489	67.956	0	0	0	0	10.0663	0	0	0	0	45.9
mmu-mir-6240-p3_1ss6GT_2	TTTCTTCCCAGTGCTCTGAA	0	0	0	0	0	0	0	0	0	0	0	0	0	0	0	0	0	0	0	0	0	0	0	0	0	0	0	0	0	0	0	0	0	0	0	0	0	0	0	0	0	0	0	0	0	0	0	0
hsa-miR-524-5p_R-1	CTACAAAGGGAAGCACTTTCT	0	0	0	0	0	13.0141	0	0	0	0	0	0	0	0	0	0	0	0	0	0	0	0	0	0	0	0	0	0	0	0	0	0	0	0	0	0	0	0	0	0	0	0	0	0	0	0	0	0
mmu-miR-337-5p_R-1	CGGCGTCATGCAGGAGTTGAT	0	0	0	0	0	0	0	0	0	0	0	0	0	0	0	0	0	0	0	0	0	0	0	0	0	0	0	0	0	0	0	0	0	0	0	0	0	0	0	0	26.5612	0	0	0	0	0	0	0
eca-mir-9065-p3_1ss19AC	CTCGGGGTCGTGGGACTGC	0	0	0	0	0	0	0	0	0	0	0	0	0	0	0	0	0	0	0	0	0	0	0	0	0	0	0	0	0	0	0	0	0	0	0	0	0	0	0	0	0	0	0	0	0	0	0	0
hsa-miR-518e-5p_R-1	CTCTAGAGGGAAGCGCTTTCT	0	0	0	1.71721	3.05308	0	0	0	0	3.02893	0	0	0	0	0	0	0	0	0	0	0	0	0	0	0	1.3011	0	0	0	0	0	0	0	0	0	0	0	0	0	0	0	0	0	0	0	0	0	0
hsa-miR-1303_L+1R-4	TTTTAGAGACGGGGTCTTG	11.9522	0	14.4494	78.6302	34.7581	42.9465	33.0114	42.2578	20.8387	65.7711	0	64.1634	42.7273	14.7203	109.208	63.5819	59.4476	143.79	126.38	93.3419	125.668	0	52.9015	0	37.9286	42.1556	29.3445	109.5	0	157.106	10.079	168.81	107.26	97.4849	0	35.4358	0	0	26.3053	61.3502	59.025	0	21.2512	0	0	0	64.1463	0
hsa-mir-3680-1-p5	CACTCACAGGATTGTGCAAATG	0	0	0	0	0	0	0	0	0	0	0	0	0	0	0	0	0	0	0	6.87179	0	0	0	0	0	0	0	8.98882	0	0	0	0	0	0	0	0	0	0	0	0	0	0	0	0	0	0	0	0
bta-miR-11987_R-1_1ss8TA	CGAGGAAACTCTGGTGGAGG	0	0	0	0	0	0	0	0	0	0	0	0	0	0	0	0	0	0	0	0	0	0	0	0	0	0	0	0	0	0	0	0	0	0	0	0	0	0	0	0	0	0	0	0	0	0	0	0
hsa-miR-188-5p_R+1	CATCCCTTGCATGGTGGAGGGT	0	20.6134	0	11.9301	0	0	0	0	5.37772	0	0	0	0	7.92633	9.88071	9.78183	19.0972	0	12.9716	12.5983	18.5549	0	11.6223	0	0	12.4906	7.93095	0	0	0	0	6.46507	13.9439	34.4844	0	0	0	0	0	0	0	35.3206	24.6066	0	52.4971	0	0	0
mmu-mir-6240-p3_1ss3GC	ATCTGATTTCTGCCCAGTG	0	0	0	0	0	0	0	0	0	0	0	0	0	0	0	0	0	0	0	0	0	0	0	0	0	0	2.37928	0	0	0	0	0	0	0	0	0	0	0	0	0	0	0	0	0	0	16.2543	0	10.3645
mmu-mir-6240-p5_1ss3GC	ATCTGATTTCTGCCCAGTG	0	0	0	0	0	0	0	0	0	0	0	0	0	0	0	0	0	0	0	0	0	0	0	0	0	0	2.37928	0	0	0	0	0	0	0	0	0	0	0	0	0	0	0	0	0	0	16.2543	0	10.3645
hsa-miR-16-5p	TAGCAGCACGTAAATATTGGCG	3389.05	2821.87	4910.08	5030.71	2462.42	3668.02	7050.22	5454.55	2730.87	4893.89	3553.76	10479.2	3738.64	6393.71	5602.1	10156.7	7172.98	6767.17	6313.71	6085.26	6331.03	939.326	7849.06	407.247	4199.09	6599.7	5452.13	11840.7	1440.83	11078.3	935.331	8491.87	5718.06	8344.57	1572.47	1194.19	436.693	514.303	886.489	633.6	1314.78	360.775	2644.09	490.366	2699.22	1604	1959.8	1120.85
hsa-miR-30c-1-3p_R-2	CTGGGAGAGGGTTGTTTACT	5.97611	27.1229	23.4803	5.96505	0	0	0	0	0	25.0969	25.6469	0	0	0	10.9208	6.66943	0	7.76243	7.41234	4.00855	0	0	19.6377	0	0	31.2264	7.13785	0	9.44567	0	0	12.2118	21.4521	21.2212	0	0	0	23.1668	0	25.3863	0	0	0	0	0	0	33.4095	0
hsa-miR-342-3p	TCTCACACAGAAATCGCACCCGT	313.148	297.267	293.503	346.515	611.555	482.823	573.114	341.819	197.631	700.116	411.465	788.058	497.535	472.183	350.505	324.134	271.056	374.814	852.79	591.547	724.486	0	422.01	465.705	385.275	697.129	1977.19	404.497	692.44	344.062	170.335	556.714	276.732	594.857	683.622	812.188	353.674	861.806	512.076	386.083	787.984	393.573	687.867	421.731	113.744	675.292	756.391	432.348
hsa-miR-22-5p_R-1	AGTTCTTCAGTGGCAAGCTTT	164.941	296.182	350.398	238.602	278.534	443.78	287.016	202.838	394.59	252.699	105.933	240.201	170.909	328.376	201.775	248.992	179.267	272.424	284.634	211.88	309.53	0	280.939	182.627	199.624	243.566	302.962	373.445	280.464	193.24	179.406	291.647	250.99	319.644	197.82	283.486	407.67	455.614	233.24	433.683	177.075	317.886	342.256	491.193	468.099	297.01	260.594	352.393
hsa-miR-6764-5p	TCCCAGGGTCTGGTCAGAGTTG	0	0	0	0	7.51526	0	0	0	4.7055	10.3849	0	0	0	0	0	4.44629	12.3207	7.39279	0	10.8803	0	0	0	0	0	0	16.655	0	0	0	0	9.33844	0	0	0	0	0	0	0	0	0	0	0	0	0	0	0	0
mmu-miR-6990-5p_R-3_1ss14AG	CCCAGGGTGAGTCGGGGC	0	0	0	0	0	0	0	0	0	0	0	0	0	0	0	0	0	0	0	0	0	0	0	0	0	0	0	0	0	0	0	0	0	0	0	0	0	0	0	0	0	0	0	0	0	0	0	0
hsa-mir-7850-p3_1ss22CT	AGCCACACTACATCCAAACTTT	0	0	0	0	0	0	0	0	0	0	0	0	0	0	0	0	0	0	0	0	0	0	0	0	0	0	0	0	0	0	0	0	0	0	0	0	0	0	0	0	0	0	0	0	0	0	0	0
hsa-miR-498-5p_R-2	TTTCAAGCCAGGGGGCGTTTT	0	0	0	0	0	0	0	0	0	0	0	0	0	0	0	0	0	0	0	0	0	0	0	0	0	0	0	0	0	0	0	0	0	0	0	0	0	0	0	0	0	0	0	0	0	0	0	0
hsa-miR-1234-3p_R-1	TCGGCCTGACCACCCACCCCA	0	0	0	8.67644	11.7426	33.8366	32.0944	8.45157	22.1831	23.366	0	0	0	0	12.4809	0	0	46.9442	0	53.2564	23.6154	0	0	0	0	18.7358	30.1376	27.7836	26.1572	10.9974	36.2844	17.2402	5.36302	11.9369	0	31.1835	0	0	33.32	0	0	0	27.9621	0	0	0	0	0
hsa-miR-380-5p_L+1R-1	ATGGTTGACCATAGAACATGCG	0	0	0	0	0	0	0	0	0	0	0	0	0	0	0	8.00332	0	0	0	0	0	0	0	0	0	0	0	0	0	0	0	0	0	0	0	0	0	0	0	0	0	0	0	0	0	0	0	0
hsa-miR-4739_L-1R-3	AGGGAGGAGGAGCGGAGGGGC	0	0	0	0	0	0	0	0	0	0	0	0	0	0	0	0	7.39245	0	0	6.87179	0	0	0	0	0	0	0	0	0	0	0	0	0	0	0	0	0	0	0	30.6751	0	0	0	0	0	0	0	0
hsa-miR-6509-3p_R-3	TTCCACTGCCACTACCTAA	0	0	0	0	0	0	0	0	0	0	0	0	0	0	0	0	0	0	0	0	0	0	7.21384	0	0	0	3.96547	0	0	0	0	0	9.65344	0	0	0	0	0	0	0	0	0	0	0	0	0	13.3638	0
hsa-miR-450a-1-3p	ATTGGGAACATTTTGCATGTAT	0	0	0	0	0	0	0	0	0	0	0	0	0	0	0	3.55703	10.7807	0	0	8.58974	0	0	0	0	0	0	7.13785	9.80599	0	23.5659	0	0	0	9.94744	0	0	0	0	0	0	0	0	0	0	0	0	0	0
hsa-miR-3622a-5p_R-1	CAGGCACGGGAGCTCAGGTGA	0	0	0	0	0	0	8.25284	0	5.37772	0	0	0	0	0	0	0	0	0	0	0	0	0	0	0	0	8.58726	0	0	0	0	0	5.74673	0	0	0	0	0	0	0	0	0	0	0	0	0	0	0	0
mmu-mir-6236-p5_1ss18GC	GAAAATGGATGGCGCTGCA	0	0	0	0	16.2048	7.15775	0	0	0	0	0	0	0	0	0	0	0	0	0	0	0	0	0	0	7.98497	0	0	3.26866	0	0	0	0	0	0	0	0	0	0	0	0	0	0	19.0142	0	0	0	0	0
hsa-mir-4779-p5	TGCTTTTACTGTTCCCTCCTAG	0	0	0	0	0	0	0	0	0	0	0	0	0	0	0	0	0	0	0	0	0	0	0	0	0	0	0	0	0	0	0	9.33844	0	0	0	0	0	0	0	0	0	0	0	0	0	0	0	0
hsa-miR-338-5p_R-1	AACAATATCCTGGTGCTGAGT	138.646	0	72.2469	72.6652	58.2433	184.8	81.6114	116.444	40.3329	125.484	112.623	77.3251	120.586	58.8813	41.603	65.3604	83.165	13.6767	193.462	116.248	145.066	0	54.1038	169.334	109.793	53.8655	65.8269	45.7613	60.3069	86.4082	93.7347	63.214	106.188	77.59	57.8657	76.5413	116.091	23.1668	64.8864	29.6173	56.0737	80.7328	30.199	71.1154	0	122.646	93.5466	245.787
hsa-miR-2355-3p_L-2R+2	TGTCCTTGCTGTTTGGAGATAA	0	21.6983	0	18.4374	21.6064	45.5493	0	98.6016	13.4443	40.6742	31.2223	19.7426	0	5.66166	26.5219	6.2248	29.8778	7.02315	21.4958	26.3419	0	0	12.4238	0	0	66.3561	15.8619	23.6978	49.4081	0	37.2923	14.3668	7.50823	68.9689	0	0	0	30.8891	26.3053	30.6751	0	30.2748	0	0	0	103.436	0	62.1871
hsa-miR-1180-3p_R-2	TTTCCGGCTCGCGTGGGTGT	1699.61	2296.77	2776.99	1271.64	1451.85	1607.24	1387.39	1193.55	2526.86	1427.92	1073.82	1008.52	1241.94	1774.36	1408.26	1885.23	1409.8	1311.48	1260.84	1682.44	1613.44	3852.63	1487.25	2039.25	1067.99	1043.74	609.097	1752	1458.99	1673.18	1348.57	1647.16	1490.92	1307.09	1489.7	1656.98	2930.63	1522.83	1767.72	2596.81	1859.29	2230.24	1671.01	2416.27	1959.89	1850.03	1188.04	1202.28
hsa-miR-3140-5p	ACCTGAATTACCAAAAGCTTT	0	0	0	0	0	0	0	0	0	0	0	0	0	0	0	0	0	0	0	0	0	0	4.80923	0	0	0	0	0	0	0	0	0	0	0	0	0	0	0	0	0	0	0	0	90.9616	0	20.6873	0	0
mdo-mir-7325-p3_1ss1AC	CTTCAGAGTGGCAGTGGAA	0	0	0	0	0	0	0	14.0859	0	0	0	0	0	0	0	0	0	0	0	0	5.06044	0	0	0	0	0	0	0	0	0	0	0	0	0	0	0	0	0	0	0	0	0	22.3697	0	0	0	0	0
hsa-miR-624-5p_R-1	TAGTACCAGTACCTTGTGTTC	0	31.4626	11.7401	0	4.69704	0	27.5095	0	0	24.2314	0	62.5182	15.1919	18.1173	0	22.6761	8.00848	17.0034	0	9.16239	59.8818	0	6.81307	0	0	14.8325	0	12.2575	0	28.279	0	23.7053	22.5247	24.537	17.4943	0	0	0	0	0	0	0	0	0	0	0	0	0
mmu-miR-219c-5p_L-1_1ss13GT	GACGTCCAGACTCAACTCTCG	0	0	11.7401	0	0	0	14.6717	0	0	0	0	0	0	0	0	0	0	2.21784	0	6.87179	0	0	0	0	0	0	0	0	0	0	0	0	0	0	0	0	0	0	0	0	0	0	0	0	0	25.1203	0	0
hsa-miR-4489	TGGGGCTAGTGATGCAGGACG	0	0	0	6.50733	0	0	10.0868	0	20.1664	0	0	18.0974	34.1818	0	3.64026	3.1124	2.77217	9.24099	22.237	6.29915	26.1456	0	0	0	0	0	3.96547	14.709	7.2659	0	0	0	0	0	0	0	0	0	19.2906	0	20.6587	0	0	0	0	0	0	0
mmu-mir-6240-p3_1ss19GT	TCTGCCCAGTGCTCTGAATG	3108.77	2493.14	873.737	759.46	781.587	1738.68	1169.15	1679.51	433.915	1493.7	1864.97	2315.64	1807.36	4299.47	607.144	868.805	508.693	817.642	692.313	709.799	1063.96	4860.55	371.914	2262.21	2656	837.648	1099.63	1160.38	712.784	699.121	1106.17	683.861	458.539	706.268	2216.39	2171.5	4409.45	1541.37	3994.9	1440.67	20428.6	12692.7	1563.08	2630.44	9668.21	4710.05	2696.82	3195.23
mmu-miR-7069-5p_L-2R-3_1ss12GA	GGGGGCCTGAGAGGGTGA	0	0	0	0	0	0	0	0	0	0	0	0	0	0	0	0	0	0	0	0	0	0	0	0	0	0	0	0	0	12.5685	0	0	0	0	0	0	0	0	0	0	0	0	0	0	0	0	0	0
mdo-miR-203_R+1	GTGAAATGTTTAGGACCACTTGT	0	0	0	5.96505	0	45.5493	0	0	0	0	0	0	0	0	0	0	6.77641	0	0	4.5812	0	0	0	0	0	5.46462	0	0	0	0	0	5.74673	0	0	0	0	0	0	0	0	0	0	0	0	0	0	0	0
hsa-miR-193a-3p_R-2	AACTGGCCTACAAAGTCCCA	0	0	0	0	0	0	0	0	0	0	0	0	0	0	0	0	0	0	0	0	16.8681	0	0	0	0	0	0	0	0	0	0	0	9.65344	18.5685	0	0	0	0	0	0	0	0	0	0	0	0	13.3638	0
mmu-mir-3084-2-p3_1ss4TG	AATGCTGCCAGTCTCCTTCA	0	0	0	0	0	0	0	0	0	0	0	0	0	0	0	0	7.70047	0	0	0	0	0	0	0	0	0	0	0	0	0	0	0	0	0	0	28.3486	0	0	0	0	0	0	0	0	0	0	0	0
hsa-miR-4449_L-2R+1	TCCCGGGGCTGCGCGAGGCAT	0	0	0	15.726	36.1672	0	0	20.6594	20.8387	0	0	0	26.5859	6.79399	0	5.33555	8.00848	8.13207	0	9.73504	23.6154	0	20.4392	0	0	0	7.13785	29.418	15.985	0	0	15.0852	12.8713	27.8528	0	0	0	0	0	32.7906	0	0	0	0	0	11.8213	0	0
hsa-miR-4724-5p_R-1	AACTGAACCAGGAGTGAGCTTC	0	0	0	0	0	0	0	0	0	0	0	0	0	0	0	0	0	0	0	0	0	0	0	0	0	0	0	8.98882	0	0	0	9.33844	0	0	0	0	33.7475	0	0	0	0	0	0	0	0	0	0	0
hsa-miR-6813-5p_L-1R-1	AGGGGCTGGGGTTTCAGGTTC	0	14.1039	0	3.25367	4.22734	0	0	56.3438	4.7055	0	0	0	0	0	14.041	0	17.249	0	0	10.3077	6.74725	0	5.61077	96.6758	0	17.1745	9.51714	0	11.6254	10.9974	87.6873	5.74673	11.7987	0	0	28.3486	16.1988	0	0	25.3863	0	0	0	0	0	0	21.3821	0
pal-miR-10014-5p_1ss17AT	TGGAGTGTGACAATGGTAA	0	16.2738	0	5.42278	8.92438	0	0	12.2078	0	0	0	0	24.6869	0	0	6.2248	0	5.54459	8.15357	0	34.5797	0	6.4123	0	0	0	10.3102	0	0	14.1395	0	0	0	0	0	0	0	0	0	63.4657	0	0	0	0	0	0	0	0
hsa-miR-363-5p_L-1	GGGTGGATCACGATGCAATTT	11.9522	0	0	11.9301	0	7.80845	0	14.0859	26.8886	0	0	29.6139	0	7.92633	21.8416	11.1157	0	39.9211	0	25.7692	0	0	57.31	104.682	39.9248	17.9552	36.4824	17.1605	13.0786	31.4212	6.0474	14.3668	22.5247	11.9369	0	25.5138	0	55.6004	19.2906	0	0	0	0	0	0	0	0	0
hsa-miR-18a-5p_R-3	TAAGGTGCATCTAGTGCAGA	14.3427	40.1419	0	74.292	0	20.8225	50.434	41.3188	0	84.81	28.9921	90.4868	31.3333	24.9113	48.8835	32.9025	22.7934	69.4922	39.2854	24.6239	34.5797	0	83.5603	0	47.9098	55.0365	71.3785	154.444	0	28.279	0	41.6638	25.2062	107.432	0	109.142	80.994	0	0	0	0	0	107.374	0	78.7456	147.766	28.064	0
bta-miR-2478_L-1_1ss2TG	GATCCCACTTCTGACACCA	0	0	0	0	0	0	0	0	0	0	0	0	0	7.92633	0	0	0	0	0	0	0	0	0	0	11.9775	0	0	0	0	0	0	0	0	0	0	0	0	0	0	0	10.3294	0	0	0	0	0	0	0
hsa-miR-548ar-5p_R-1_1ss10TC	AAAAGTAATCGCAGTTTTTG	0	1.51888	5.59914	1.62683	0	0	0	0	0	0	0	0	4.03535	0	0.780056	0	0	0.369639	0	0.858974	0	0	0.255035	0	2.32895	0	0	0	0	0	0	0.718341	0	0	0	0	0	1.08112	0	0	0	0	0	0	0	0	0	0
hsa-miR-548g-5p_L-3_1ss13TC	AAAAGTAATCGCAGTTTTTG	0	1.51888	5.59914	1.62683	0	0	0	0	0	0	0	0	4.03535	0	0.780056	0	0	0.369639	0	0.858974	0	0	0.255035	0	2.32895	0	0	0	0	0	0	0.718341	0	0	0	0	0	1.08112	0	0	0	0	0	0	0	0	0	0
hsa-miR-548h-5p_R-2_1ss13GA	AAAAGTAATCGCAGTTTTTG	0	1.51888	5.59914	1.62683	0	0	0	0	0	0	0	0	4.03535	0	0.780056	0	0	0.369639	0	0.858974	0	0	0.255035	0	2.32895	0	0	0	0	0	0	0.718341	0	0	0	0	0	1.08112	0	0	0	0	0	0	0	0	0	0
hsa-mir-548f-1-p5_1ss11AG	AAAAGTAATCGCAGTTTTTG	0	1.51888	5.59914	1.62683	0	0	0	0	0	0	0	0	4.03535	0	0.780056	0	0	0.369639	0	0.858974	0	0	0.255035	0	2.32895	0	0	0	0	0	0	0.718341	0	0	0	0	0	1.08112	0	0	0	0	0	0	0	0	0	0
hsa-miR-181a-5p_R-2	AACATTCAACGCTGTCGGTGA	3123.12	2147.32	3182.48	3162.29	2773.37	2649.67	3055.39	3787.24	2450.56	3481.11	2904.23	3219.69	2670.45	2270.89	4289.01	2526.6	2494.49	2593.02	3671.89	3107.2	2885.71	2701.73	2651.29	2793.02	2638.03	3888.47	4624.93	2109.92	3912.32	2032.16	2959.7	2362.62	2486.83	2273.98	3557.39	4333.8	2838.17	3801.67	2071.98	3487.18	3274.41	3509.36	4373.83	3411.06	2745.16	2817.16	3261.44	3383.27
hsa-miR-509-3p	TGATTGGTACGTCTGTGGGTAG	1.99204	0	7.52572	0	0	0	0	0	0	0	0	3.83883	0	0	0	0	0	0	0	0	3.65476	0	0	0	0	0	0	0	0	0	0	0	0	0	0	0	0	0	0	0	0	0	0	0	0	0	2.2273	0
pal-miR-9993b-3p_L+1_1ss2AT	TTTCTCGCTGGGGCCTCCA	0	0	0	0	0	0	0	0	0	0	0	0	0	0	0	0	0	0	0	0	0	0	0	0	0	0	0	0	15.2584	0	0	0	0	0	0	5.66972	0	0	0	0	0	0	0	0	0	0	0	0
bta-miR-2478_L-2_1ss16CT	ATCCCACTTCTGATACCA	0	0	0	0	0	0	3.66793	0	0	0	0	0	3.79798	0	0	0	0	0	0	0	0	0	0	0	0	0	0	0	0	0	0	0	0	0	0	0	0	0	0	0	0	0	0	0	0	0	0	0
hsa-miR-1233-3p_L+1R-2	CTGAGCCCTGTCCTCCCGC	0	0	0	0	0	0	0	0	0	0	0	0	0	0	0	0	0	0	0	0	0	0	0	0	0	0	0	0	0	0	0	0	0	0	0	0	0	0	0	0	0	0	0	0	0	0	0	0
hsa-miR-3183	GCCTCTCTCGGAGTCGCTCGGA	0	0	0	6.50733	7.98497	0	0	0	0	0	0	0	0	5.66166	0	0	0	0	0	0	0	0	0	0	0	0	0	0	0	0	0	0	0	12.6001	0	0	0	0	0	0	0	0	0	0	0	0	0	0
hsa-miR-429_R-1	TAATACTGTCTGGTAAAACCG	0	0	0	7.04961	0	0	0	0	0	0	0	0	0	7.92633	0	8.44795	13.5528	8.50171	0	11.453	32.0494	0	5.61077	0	0	12.4906	18.2412	9.80599	0	0	0	26.5786	67.5741	14.5896	0	0	0	0	0	0	0	0	0	0	0	0	54.7916	0
mmu-let-7j_1ss8TG	TGAGGTAGTAGTTTGTGCTGTTAT	23.9045	60.7554	16.2556	30.9098	27.2428	48.1521	37.5963	77.0032	28.233	59.7132	100.357	34.5495	14.2424	37.367	59.2843	74.253	32.65	65.0565	68.1935	101.932	0	0	84.1615	0	125.763	99.1438	89.6197	85.8024	15.985	48.7028	0	127.146	89.0262	110.085	61.9028	46.7752	0	78.7672	28.059	47.5993	79.6837	0	8.94786	130.654	0	69.4502	57.4643	0
hsa-miR-4714-5p_R-1	AACTCTGACCCCTTAGGTTGA	0	0	0	6.50733	0	7.80845	0	0	0	0	0	0	18.0404	12.4557	3.64026	0	0	0	0	6.29915	23.6154	0	13.2254	0	0	0	0	0	0	14.1395	0	0	0	0	0	0	0	0	0	0	0	0	0	0	0	0	0	0
cja-mir-9954-p5_1ss7GC	CCTCGGCCTCCCAAAGTGC	0	9.76426	0	0	0	0	0	23.4766	6.72215	0	23.4167	0	0	0	0	4.00166	12.3207	10.7195	0	0	0	0	0	0	0	0	0	0	25.4306	0	0	0	186.633	0	0	0	0	0	0	38.0794	0	0	0	59.5385	0	0	0	0
hsa-mir-607-p5	GATCTGGATTGGAACCCAGGGA	0	0	0	4.33822	14.0911	0	28.4265	6.57344	4.03329	0	0	0	0	12.4557	0	0	0	0	0	8.58974	0	0	11.6223	0	0	13.2712	0	5.72016	0	14.1395	0	0	0	0	40.3714	0	0	26.2557	0	0	0	0	33.5545	0	0	0	0	0
hsa-mir-6126-p5_1ss5TG	AGGGGGAAGGCCCGGCGG	0	0	0	0	0	0	0	0	5.37772	0	0	0	0	0	0	0	0	0	0	0	0	0	0	0	0	0	0	0	0	0	0	0	0	0	0	0	0	0	0	0	0	0	0	0	0	0	0	0
bta-miR-2478_L-1	TATCCCACTTCTGACACCA	2.98806	0	0	0	0	0	0	0	0	0	0	0	0	23.2128	0	0	0	0	0	0	0	0	0	0	0	0	0	0	0	0	0	1.79585	4.29042	0	0	0	0	0	7.89159	0	0	0	0	0	0	0	0	0
hsa-miR-4632-5p_R-4	GAGGGCAGCGTGGGTGTGG	0	10.8492	0	0	0	0	0	0	3.36107	0	21.1865	0	0	0	0	0	0	2.58748	0	0	0	0	0	0	0	0	0	0	0	0	0	0	0	0	0	0	0	27.8002	0	22.213	0	0	0	0	0	0	0	0
hsa-miR-3138_L-4R+2	GACAGTGAGGTAGAGGGAGTGC	37.0519	0	58.7006	14.0992	0	46.8507	21.0906	28.1719	20.1664	0	0	0	56.9697	29.4406	8.84064	32.0133	9.54858	21.4391	0	9.73504	0	0	14.8285	63.2924	0	8.58726	9.51714	40.8583	21.0711	42.4186	30.237	19.3952	25.7425	7.95795	0	0	28.3479	0	22.7979	0	53.1225	0	0	0	74.3709	0	26.7276	0
hsa-miR-1323	TCAAAACTGAGGGGCATTTTCT	0	0	16.2556	13.0147	0	16.9183	11.9208	0	22.1831	0	0	11.5165	0	15.8527	0	4.44629	0	0	33.7262	0	0	0	45.6877	0	25.9511	0	0	0	5.81272	18.8527	0	7.18341	0	15.9159	67.2857	39.6881	0	0	38.5811	0	0	0	0	56.2308	0	0	0	0
mmu-mir-6240-p5_1ss1GT_3	TATTTCTGCCCAGTGCTCT	0	0	0	0	0	0	0	0	0	0	0	0	0	9.62482	2.08015	0	0	0	0	0	0	0	0	0	0	0	0	0	0	0	0	0	0	0	0	0	0	0	0	0	0	0	0	0	0	0	0	0
mmu-mir-6240-p5_1ss1GT_1	TATGTGATTTCTGCCCAGT	0	0	0	0	0	0	0	0	0	0	0	0	0	9.62482	2.08015	0	0	0	0	0	0	0	0	0	0	0	0	0	0	0	0	0	0	0	0	0	0	0	0	0	0	0	0	0	0	0	0	0
mmu-mir-6240-p3_1ss1GT_1	TATGTGATTTCTGCCCAGT	0	0	0	0	0	0	0	0	0	0	0	0	0	9.62482	2.08015	0	0	0	0	0	0	0	0	0	0	0	0	0	0	0	0	0	0	0	0	0	0	0	0	0	0	0	0	0	0	0	0	0
mmu-mir-6240-p3_1ss1GT_2	TATTTCTGCCCAGTGCTCTG	0	0	0	0	0	0	0	0	0	0	0	0	0	9.62482	2.08015	0	0	0	0	0	0	0	0	0	0	0	0	0	0	0	0	0	0	0	0	0	0	0	0	0	0	0	0	0	0	0	0	0
mmu-mir-6240-p5_1ss1GT_4	TATTTCTGCCCAGTGCTCTG	0	0	0	0	0	0	0	0	0	0	0	0	0	9.62482	2.08015	0	0	0	0	0	0	0	0	0	0	0	0	0	0	0	0	0	0	0	0	0	0	0	0	0	0	0	0	0	0	0	0	0
mmu-mir-6240-p5_1ss1GT_2	TATGTGATTTCTGCCCAGTGCT	0	0	0	0	0	0	0	0	0	0	0	0	0	9.62482	2.08015	0	0	0	0	0	0	0	0	0	0	0	0	0	0	0	0	0	0	0	0	0	0	0	0	0	0	0	0	0	0	0	0	0
hsa-miR-3690_R-2	ACCTGGACCCAGCGTAGACAA	0	0	0	0	0	0	0	0	0	0	0	8.22607	0	0	0	0	0	0	0	0	0	0	0	0	0	6.24528	0	0	0	0	0	0	0	13.9264	0	0	0	0	0	0	0	0	0	0	0	0	0	0
hsa-miR-548ae-5p	AAAAGTAATTGTGGTTTTTG	7.6576	10.3971	8.97066	17.5879	16.5962	14.3775	23.8415	18.1552	22.4632	1.73082	14.3474	21.3695	38.7394	11.3233	11.5485	27.6231	18.5787	16.4428	5.92987	14.9557	15.9966	0	20.506	0	28.4227	13.0761	16.4964	29.1495	10.6653	21.5085	12.5987	26.8181	19.575	22.2159	0	14.1743	2.6998	2.8315	0	0	4.13175	0	3.72828	0	11.666	12.8064	10.2456	13.3258
ppy-miR-548a	AAAAGTAATTGTGGTTTTTG	7.6576	10.3971	8.97066	17.5879	16.5962	14.3775	23.8415	18.1552	22.4632	1.73082	14.3474	21.3695	38.7394	11.3233	11.5485	27.6231	18.5787	16.4428	5.92987	14.9557	15.9966	0	20.506	0	28.4227	13.0761	16.4964	29.1495	10.6653	21.5085	12.5987	26.8181	19.575	22.2159	0	14.1743	2.6998	2.8315	0	0	4.13175	0	3.72828	0	11.666	12.8064	10.2456	13.3258
hsa-miR-6820-3p	TGTGACTTCTCCCCTGCCACAG	0	0	0	4.8805	11.7426	9.10986	0	0	0	0	0	0	0	0	0	0	0	9.24099	0	5.7265	0	0	9.21769	0	19.9624	0	0	0	14.5318	0	0	0	0	11.9369	0	0	0	0	0	0	0	0	0	0	0	0	0	0
hsa-miR-4632-3p	TGCCGCCCTCTCGCTGCTCTAG	0	0	0	0	0	0	0	0	0	0	0	0	0	0	0	0	0	0	0	0	0	0	0	0	0	17.9552	0	0	0	0	0	0	0	0	0	0	0	0	0	0	0	0	0	0	0	0	0	0
hsa-miR-3620-3p_L-1R-1_1ss14CT	CACCCTGCATCCTGCACCCA	0	0	0	0	0	0	22.9246	0	0	0	0	0	0	0	3.64026	0	0	12.1981	11.4891	0	0	0	0	0	0	0	0	0	0	0	0	0	0	0	0	0	0	0	0	0	0	0	0	0	0	0	0	0
hsa-miR-671-3p	TCCGGTTCTCAGGGCTCCACC	47.8089	49.9062	23.4803	28.7407	21.1367	26.0282	52.268	20.6594	36.2996	45.0013	0	16.4521	0	6.79399	14.041	25.3438	19.7132	30.6801	78.2002	43.5214	28.6758	0	66.5277	0	0	96.8018	33.31	6.53733	59.5804	0	0	42.3821	32.1781	10.6106	57.8657	11.3394	0	0	28.059	27.5018	97.3912	232.107	19.0142	0	0	100.481	0	59.2258
mmu-mir-6236-p3_1ss16GC	ATGGCGCTGGAGCGTCGGG	2.98806	5.96705	7.67624	0	0	0	0	7.51251	3.02497	0	0	0	0	16.985	0	0	4.15825	2.03302	0	0	0	0	4.00769	26.8124	0	1.95165	0	3.67725	0	0	0	0	11.2624	0	0	0	0	0	15.7832	16.3953	0	20.1832	8.94786	50.4423	76.5582	0	6.6819	20.729
hsa-miR-6734-5p_R-1	TTGAGGGGAGAATGAGGTGGAG	40.6376	147.549	13.5463	51.5164	23.4852	20.8225	56.8529	59.161	15.4609	53.6553	0	26.3234	8.54545	13.588	69.685	50.2431	29.2618	60.9905	10.3773	44.094	113.86	455.713	122.635	249.091	15.9699	46.0589	3.96547	90.7054	87.9174	103.69	184.446	57.4673	56.8481	74.2742	0	0	163.338	15.4445	0	0	0	0	23.4881	0	0	0	21.3821	26.6516
rno-miR-450a-5p	TTTTGCGATGTGTTCCTAATGT	0	0	0	0	0	0	0	0	0	0	0	0	0	7.92633	0	0	0	4.43567	0	0	0	0	0	0	0	0	0	0	0	0	0	0	0	0	0	0	0	0	0	0	0	0	0	0	0	0	0	0
hsa-miR-191-3p_L-1R+1	CTGCGCTTGGATTTCGTCCCCT	0	0	37.9296	0	7.51526	0	16.5057	19.7203	26.8886	0	0	9.87129	20.8889	16.985	13.521	0	19.4052	27.3533	0	18.3248	39.6401	0	11.6223	22.9605	0	14.8325	30.9307	7.35449	38.5093	0	31.2449	44.5372	24.6699	25.8633	0	0	28.3479	15.4445	0	0	29.5125	0	0	0	0	0	0	0
cja-mir-519b-p3_1ss20GT	GGGTCACTGCCTGAGAAAAT	0	0	0	0	0	0	0	0	0	0	0	0	0	0	0	0	0	0	0	0	9.27747	0	0	0	0	0	0	0	0	0	0	0	0	0	0	0	0	0	0	0	0	0	0	0	21.8738	0	0	0
hsa-miR-539-3p	ATCATACAAGGACAATTTCTTT	0	16.2738	0	0	0	0	0	0	0	11.2503	0	0	0	6.79399	0	0	0	0	0	0	0	0	0	0	19.9624	5.46462	0	0	0	0	19.1501	5.02839	0	22.5475	0	0	0	0	0	0	0	0	0	0	0	0	0	35.5355
hsa-miR-1468-5p_R+1	CTCCGTTTGCCTGTTTCGCTGA	0	0	0	12.4724	13.1517	0	15.5887	38.5016	36.2996	0	0	0	0	6.79399	16.1212	0	4.9283	14.4159	14.0834	14.3162	0	0	18.8361	0	0	36.691	22.9998	0	8.71908	20.4238	35.2765	35.9171	6.43563	0	0	11.3394	0	0	26.3053	0	0	0	0	0	0	17.732	0	0
hsa-miR-3176_R+2	ACTGGCCTGGGACTACCGGGG	34.6615	18.4436	50.5729	11.3878	31.9399	20.8225	35.7623	8.45157	25.5442	0	0	0	12.3434	61.1459	42.6431	17.7852	12.3207	17.0034	20.7546	4.5812	0	0	72.1384	0	47.9098	28.8844	7.93095	32.6866	36.3295	15.7106	58.4582	30.1703	30.0329	0	0	0	89.0934	24.7113	0	0	118.05	25.229	30.199	72.7693	0	0	38.755	41.458
hsa-mir-4757-p5	CCCGAGGCCTCTGTGACGTCA	0	0	0	0	0	0	0	0	5.37772	0	0	0	0	0	0	0	0	0	0	4.00855	0	0	0	0	0	0	0	12.2575	0	0	0	0	0	0	0	0	0	0	0	0	0	0	0	0	0	0	0	0
hsa-miR-766-5p_R-1	AGGAGGAATTGGTGCTGGTCT	14.3427	0	27.0926	16.8106	11.2729	15.6169	12.8378	9.39063	33.6107	0	88.0914	0	0	11.3233	6.76049	3.55703	18.4811	8.87135	14.8247	17.1795	34.5797	0	11.6223	65.2562	0	17.9552	27.7583	18.7948	25.4306	0	0	16.5218	8.58084	11.9369	21.5314	0	66.1451	0	0	24.3285	0	80.7328	0	0	0	32.5086	0	62.1871
hsa-miR-326_R+1	CCTCTGGGCCCTTCCTCCAGT	52.5898	14.1039	122.82	132.858	124.002	83.2901	74.2756	26.2938	188.892	40.6742	122.659	42.7756	58.8687	62.2783	79.5657	89.815	43.1226	77.9939	61.5224	136.291	50.6044	441.762	197.98	203.321	27.9474	145.203	153.067	61.2874	348.763	0	122.964	96.2577	102.97	97.4849	152.066	26.9312	0	41.7003	61.379	205.206	47.22	176.603	133.099	95.9231	78.7456	237.904	65.4826	340.548
hsa-miR-1306-5p_R-2	CCACCTCCCCTGCAAACGTC	77.6895	136.7	191.454	39.5863	34.2884	83.2901	237.498	131.469	35.6274	169.62	0	125.036	94	121.16	48.3635	198.304	122.899	420.28	283.151	77.8803	144.222	360.385	57.31	235.949	141.733	143.641	233.17	121.758	95.1832	94.2635	130.019	132.175	117.987	129.317	30.9514	0	67.495	77.2227	0	0	91.4887	65.5954	158.825	0	26.2485	31.0309	14.7002	0
cpo-miR-328-3p_1ss21GT	CTGGCCCTCTCTGCCCTTCTTT	0	24.9531	0	0	0	0	0	0	0	0	0	0	0	0	0	6.66943	0	0	0	0	0	0	0	0	0	0	0	8.98882	0	0	0	0	0	0	0	0	0	0	0	0	0	0	0	0	0	0	12.0274	0
mmu-mir-6240-p5_1ss4CT	TTTTTGCCCAGTGCTCTGAA	0	0	0	0	0	0	0	0	0	0	0	0	0	6.79399	0	0	0	0	0	0	0	0	0	0	0	0	0	0	0	0	9.0711	0	0	0	0	0	0	0	0	0	0	0	0	0	0	0	0	0
bta-miR-2478_L-1_1ss2TA	AATCCCACTTCTGACACCA	0	8.13688	5.87006	2.16911	0	0	0	6.57344	0	15.1447	0	0	3.79798	73.6016	0	3.33472	0	0	7.22703	1.71795	11.386	0	0	0	0	0	5.55166	4.08583	0	0	14.1106	7.54258	0	0	0	0	0	0	21.0442	0	45.7444	32.7977	0	38.8654	26.2485	0	10.0229	11.8452
bta-mir-2887-1-p5_1ss20AT	ACCGGGGTCCGGTGCGGAGTG	7.76895	18.4436	9.03087	30.0964	7.28041	3.25352	16.9642	11.2688	3.36107	12.9811	15.6111	10.6939	21.3636	6.22783	0	0	0	4.99013	14.0834	6.87179	13.4945	0	0	0	0	6.63561	5.94821	14.709	13.4419	5.4987	0	0	28.9603	14.9212	0	10.6307	34.4225	11.5834	27.1821	0	29.5125	17.6603	37.4692	134.789	120.306	0	0	108.087
bta-mir-2887-1-p3_1ss20AT	ACCGGGGTCCGGTGCGGAGTG	7.76895	18.4436	9.03087	30.0964	7.28041	3.25352	16.9642	11.2688	3.36107	12.9811	15.6111	10.6939	21.3636	6.22783	0	0	0	4.99013	14.0834	6.87179	13.4945	0	0	0	0	6.63561	5.94821	14.709	13.4419	5.4987	0	0	28.9603	14.9212	0	10.6307	34.4225	11.5834	27.1821	0	29.5125	17.6603	37.4692	134.789	120.306	0	0	108.087
hsa-mir-1285-1-p5_1ss12AG	AGGCTGGTCTCGAACTCC	0	19.5285	0	9.21872	0	0	7.33586	0	9.41101	12.9811	16.7262	0	0	6.79399	0	17.3405	0	0	7.78296	10.8803	0	0	14.8285	0	35.9324	0	11.8964	5.72016	15.2584	0	0	10.0568	10.726	53.053	0	0	0	0	0	0	0	35.3206	0	0	0	0	0	0
hsa-miR-33a-3p_R-3	CAATGTTTCCACAGTGCAT	0	0	0	0	0	0	0	0	0	0	0	0	0	0	0	0	4.9283	0	0	3.4359	0	0	0	0	0	7.8066	0	0	0	0	0	0	0	0	0	0	0	0	0	0	0	0	0	0	0	0	0	0
hsa-miR-4436b-5p_L-1R-1	TCCACTTCTGCCTGCCCTGC	0	0	0	0	0	0	0	0	0	0	0	0	0	0	0	0	0	0	0	0	0	0	0	0	0	0	0	0	0	0	0	0	0	0	0	0	0	0	0	0	0	0	0	0	0	0	0	0
hsa-miR-3680-3p_L-1R-1	TTTGCATGACCCTGGGAGTAG	0	0	0	8.67644	0	0	0	0	0	0	0	0	21.8384	0	6.76049	2.66777	12.3207	7.76243	0	0	0	0	8.01538	0	0	0	20.6205	0	0	0	0	5.74673	6.43563	0	0	0	0	0	0	0	0	35.3206	0	0	0	19.2096	0	0
hsa-miR-4697-3p_R-2	TGTCAGTGACTCCTGCCCCTTG	7.17134	0	0	0	0	0	0	0	0	0	0	0	0	0	0	0	0	0	0	0	0	0	0	0	0	0	0	0	0	7.85529	0	0	0	0	0	0	0	0	0	0	0	0	0	0	0	0	0	0
bta-miR-185_L+2	TCTGGAGAGAAAGGCAGTTCCTGA	0	0	0	0	0	0	0	0	0	0	0	0	0	0	0	0	0	0	0	0	0	0	0	2.71901	0	0	0	22.0635	0	0	0	0	0	0	0	0	0	0	0	0	0	0	0	0	65.6213	0	0	0
hsa-miR-548ap-3p_R+2	AAAAACCACAATTACTTTTGA	0	0	8.35355	0	0	0	0	0	0	5.84151	0	0	0	0	0	0	0	0	0	0	0	0	0	0	0	0	0	0	0	0	0	0	0	0	0	0	0	0	0	0	0	0	0	0	0	0	0	0
hsa-mir-3678-p5_1ss16GA	TGTGTTGAATGATTGATGAG	0	0	0	7.04961	0	0	0	0	0	0	0	0	0	0	0	0	0	0	0	0	0	0	0	0	0	0	0	0	0	0	0	0	0	0	0	0	0	0	0	0	0	0	0	0	0	0	0	0
hsa-miR-182-3p_R-1	TGGTTCTAGACTTGCCAACT	0	17.3587	0	5.96505	0	19.5211	17.4227	19.7203	0	0	0	0	12.3434	0	9.36068	0	6.46839	4.06603	0	0	0	0	8.81692	0	35.9324	0	0	7.35449	0	0	0	5.74673	12.8713	9.28427	0	0	0	0	0	0	0	0	0	99.2308	65.6213	0	0	0
mmu-mir-3968-p3_1ss11AT_1	ATCCCACTCCTGACACCAT	123.706	94.3878	74.9562	161.328	218.647	227.746	192.108	144.616	297.791	70.9635	170.607	112.697	179.455	104.741	157.571	83.3679	72.0764	81.1359	141.205	156.047	70.4244	167.405	130.25	445.086	178.664	110.073	180.033	156.079	372.014	102.119	238.872	110.265	166.254	156.175	164.177	139.617	215.309	115.834	75.4085	435.269	132.806	146.328	219.223	93.4423	78.7456	190.619	74.8373	72.5516
mmu-mir-3968-p3_1ss11AT_2	ATCCCACTCCTGACACCATG	123.706	94.3878	74.9562	161.328	218.647	227.746	192.108	144.616	297.791	70.9635	170.607	112.697	179.455	104.741	157.571	83.3679	72.0764	81.1359	141.205	156.047	70.4244	167.405	130.25	445.086	178.664	110.073	180.033	156.079	372.014	102.119	238.872	110.265	166.254	156.175	164.177	139.617	215.309	115.834	75.4085	435.269	132.806	146.328	219.223	93.4423	78.7456	190.619	74.8373	72.5516
hsa-miR-4433b-3p_L+1_1ss9GC	ACAGGAGTCGGGGGTGGGACGT	70.5181	0	0	0	0	0	0	0	0	0	0	0	0	0	0	0	0	0	0	0	0	0	0	0	49.906	0	0	0	0	0	0	0	0	19.8949	0	0	71.5447	0	0	27.5018	0	0	0	8.26923	0	93.0928	41.4278	0
hsa-miR-181a-2-3p_R-3	ACCACTGACCGTTGACTGT	115.937	113.916	109.274	138.281	173.321	157.47	132.962	71.3688	127.721	82.2138	167.262	47.7112	169.01	169.85	198.654	233.43	161.402	175.209	161.589	104.222	128.198	313.884	111.815	155.588	41.9211	142.861	616.235	180.594	172.928	73.8397	121.956	65.369	71.8645	143.906	152.066	116.229	122.841	180.701	138.541	110.007	180.026	95.8703	231.526	0	21.8738	87.1821	108.247	32.5742
bta-miR-12058_L-2R-1_1ss18GA	TCTTCCAGTAGTCATATG	0	0	0	0	0	0	0	0	0	0	0	9.87129	0	0	0	0	0	0	0	0	0	0	2.80538	0	0	0	0	0	0	0	0	7.18341	0	0	0	0	0	0	0	0	0	0	0	0	0	0	0	0
mmu-miR-1187_R-2_1ss8GA	TATGTGTATGTGTATGTGTGT	0	0	0	16.8106	9.86378	0	0	0	8.73879	0	0	0	0	0	0	5.33555	0	0	0	0	0	0	0	0	0	0	0	0	0	0	0	0	0	16.5791	0	0	0	0	0	0	0	0	21.2512	0	0	0	0	0
hsa-miR-219a-5p	TGATTGTCCAAACGCAATTCT	0	0	0	1.35569	0	0	0	0	0	0	0	0	0	0	0	0	0	0	0	0	0	0	0	44.486	0	0	4.36202	0	0	10.9974	0	0	7.50823	0	0	0	0	0	0	0	0	0	0	0	0	0	0	0
mmu-mir-6236-p5_1ss17GA_1	AAAATGGATGGCGCTGAAGCG	1927.3	812.061	215.386	243.211	317.285	463.952	416.31	437.134	223.511	359.145	739.856	347.963	838.404	1472.6	214.515	283.673	181.577	554.459	205.878	196.705	381.641	3813.11	172.13	1492.51	523.015	345.832	224.446	241.473	411.976	379.41	884.936	172.761	213.448	336.223	858.565	534.371	721.522	554.459	633.081	218.428	4012.22	14138.3	564.834	1340.44	2786.72	2355.4	501.143	1049.78
mmu-mir-6236-p3_1ss17GA_2	AAAATGGATGGCGCTGAAGCG	1927.3	812.061	215.386	243.211	317.285	463.952	416.31	437.134	223.511	359.145	739.856	347.963	838.404	1472.6	214.515	283.673	181.577	554.459	205.878	196.705	381.641	3813.11	172.13	1492.51	523.015	345.832	224.446	241.473	411.976	379.41	884.936	172.761	213.448	336.223	858.565	534.371	721.522	554.459	633.081	218.428	4012.22	14138.3	564.834	1340.44	2786.72	2355.4	501.143	1049.78
mmu-mir-6236-p5_1ss17GA_2	GAAAATGGATGGCGCTAGAG	1927.3	812.061	215.386	243.211	317.285	463.952	416.31	437.134	223.511	359.145	739.856	347.963	838.404	1472.6	214.515	283.673	181.577	554.459	205.878	196.705	381.641	3813.11	172.13	1492.51	523.015	345.832	224.446	241.473	411.976	379.41	884.936	172.761	213.448	336.223	858.565	534.371	721.522	554.459	633.081	218.428	4012.22	14138.3	564.834	1340.44	2786.72	2355.4	501.143	1049.78
hsa-miR-4767_L+1R-5	CCGCGGGCGCTCCTGGCCG	0	0	0	5.42278	0	0	0	23.4766	0	19.039	0	0	0	0	0	0	13.2448	0	16.3071	3.4359	0	0	0	88.6698	0	8.58726	0	0	0	0	0	12.2118	0	0	0	0	0	0	0	0	0	0	0	0	0	0	0	0
hsa-mir-636-p5_1ss1AG	GGCGCGCGGGCGGGGCCGG	0	0	0	0	0	0	12.8378	0	0	0	0	0	0	0	0	0	0	0	0	0	0	0	6.01153	0	149.718	0	0	0	0	0	0	0	0	0	0	0	0	0	0	0	0	0	0	0	0	0	0	35.5355
hsa-miR-18b-5p_R-2	TAAGGTGCATCTAGTGCAGTT	0	0	0	3.25367	7.04556	0	0	0	0	0	0	0	0	0	0	0	0	7.76243	0	1.71795	6.74725	0	3.00577	0	21.9587	28.4941	0	0	0	4.71317	0	0	3.75412	0	0	0	0	0	0	0	0	0	0	0	0	41.3746	0	0
mmu-mir-6240-p3_1ss20CT	ATGTGATTTCTGCCCAGTGT	0	0	0	0	0	0	0	0	0	0	0	0	0	0	0	1.11157	0	0	0	0	0	0	0	0	0	0	0	0	0	0	0	0	0	0	0	0	0	0	0	0	0	0	0	0	0	0	0	0
hsa-miR-216b-5p	AAATCTCTGCAGGCAAATGTGA	0	0	0	0	0	0	0	0	0	0	0	0	0	0	0	6.66943	8.62452	0	0	0	0	0	0	0	0	0	0	0	0	0	0	0	0	12.6001	0	0	0	0	0	0	0	0	0	0	0	0	0	0
hsa-miR-379-3p_R-1	TATGTAACATGGTCCACTAAC	0	0	0	0	0	0	0	0	0	0	0	0	0	0	0	4.44629	7.70047	0	0	0	0	0	0	0	0	0	0	0	0	0	0	0	0	14.5896	0	0	0	0	0	0	0	0	0	0	0	0	0	0
mmu-miR-5106_R-4	AGGTCTGTAGCTCAGTTGG	0	0	0	0	0	5.20563	6.87737	0	0	0	0	6.58086	0	0	0	0	0	0	0	0	0	0	0	0	0	0	6.34476	0	0	0	0	0	0	0	0	0	0	0	0	0	0	0	0	52.9231	0	0	0	0
hsa-miR-6774-5p_R-4	ACTTGGGCAGGAGGGACCCTG	0	0	0	0	0	0	0	0	0	0	0	0	0	0	0	0	7.39245	0	0	0	0	0	0	0	0	0	0	0	0	0	0	0	0	0	0	0	0	0	0	0	0	0	0	0	0	0	0	0
hsa-mir-6800-p3	TCCTCACACCTCTCCTGGCATCG	0	0	14.4494	0	0	0	0	0	0	0	0	0	0	0	4.1603	0	0	6.28387	0	0	0	0	0	89.5762	0	0	0	0	0	0	33.2607	0	10.726	0	0	0	0	0	0	0	0	0	0	0	0	0	0	0
rno-mir-3553-p5	TTATGGCCCTTCGGTAATTCA	0	0	0	0	0	0	0	0	4.7055	0	0	0	0	0	0	0	0	0	0	0	0	0	0	0	0	0	0	0	0	0	0	0	0	0	0	0	0	0	0	0	0	0	0	0	0	0	0	0
hsa-miR-4646-3p_R-1	ATTGTCCCTCTCCCTTCCCA	0	27.1229	0	0	0	0	0	0	0	0	0	0	0	0	0	0	4.00424	11.4588	0	0	0	0	0	0	0	10.1486	0	0	0	0	0	0	0	0	0	0	0	0	0	0	0	0	0	0	0	0	0	0
hsa-miR-323b-3p_R-1	CCCAATACACGGTCGACCTCT	0	59.6705	22.5772	40.6708	92.062	45.5493	90.7813	52.5875	28.233	71.8289	42.3731	0	132.929	67.9399	58.2442	65.3604	84.7051	0	47.0684	0	0	0	24.4469	262.233	33.9361	29.6651	0	46.5785	39.9624	0	33.2607	37.3537	31.1055	24.537	88.8171	0	33.7475	0	21.0442	0	17.7075	35.3206	62.635	74.4231	0	57.6289	0	29.6129
hsa-miR-4747-3p_R-1	AAGGCCCGGGCTTTCCTCCCA	0	0	0	4.8805	0	0	0	0	0	0	0	0	0	0	0	0	0	0	0	0	21.0852	0	0	0	0	0	0	0	0	0	0	0	0	0	0	0	0	0	0	0	0	0	0	0	0	0	0	0
hsa-miR-6772-3p_R+1	TTGCTCCTGACTCTGTGCCCACAG	0	0	0	0	0	0	0	0	0	0	0	0	0	0	0	0	0	0	0	0	0	0	0	0	0	0	10.3102	0	0	0	0	0	0	0	0	0	0	0	0	0	0	0	0	0	0	0	0	0
bta-miR-2887_R+5	CGGGACCGGGGTCCGGTGCGGAGTG	0	18.4436	0	31.9944	8.45467	0	30.7189	11.2688	3.36107	2.59623	0	6.58086	29.9091	6.79399	0	5.33555	3.54221	1.66338	0	6.01282	0	208.093	3.60692	0	7.98497	3.51297	0	14.709	15.985	0	27.2133	0	12.335	8.28953	0	10.6307	34.4225	37.0669	64.0096	0	53.1225	25.229	25.7251	134.789	72.1835	0	0	62.1871
hsa-miR-525-5p_R+1	CTCCAGAGGGATGCACTTTCTC	0	0	0	0	0	0	0	0	4.03329	0	0	0	0	0	0	0	0	0	0	0	0	0	0	0	0	0	0	0	0	0	21.1659	0	0	0	30.9514	0	0	0	0	0	0	0	0	0	0	0	0	0
hsa-miR-5189-3p	TGCCAACCGTCAGAGCCCAGA	0	0	12.6432	0	14.0911	29.9324	10.0868	0	0	0	0	0	0	0	15.6011	4.89092	0	0	0	3.4359	0	0	9.61846	0	23.9549	19.5165	40.4478	20.4291	15.985	0	26.2054	12.2118	6.43563	17.9054	0	0	0	0	0	0	20.6587	0	0	0	0	0	0	0
mmu-mir-5108-p3_1ss15TA	GGTAGAGCACTGGAAGGT	0	0	0	0	0	0	0	0	0	0	0	0	0	0	0	0	0	0	0	0	0	0	0	0	0	0	0	0	0	0	0	0	0	0	0	17.0092	0	0	0	0	0	0	0	0	74.3709	0	14.7002	0
hsa-miR-5585-3p	CTGAATAGCTGGGACTACAGGT	0	0	0	0	0	0	0	0	0	0	0	0	0	0	0	0	0	0	0	0	0	0	0	0	0	0	15.0688	0	0	0	0	0	0	0	0	0	0	0	0	0	0	0	0	0	0	0	0	0
hsa-mir-3135a-p3_1ss11TC	ACTGCAGCCTCGACCTCCTGG	0	0	0	0	0	0	0	0	0	0	16.1687	0	0	0	0	0	0	0	0	0	0	0	0	0	0	0	0	0	0	0	0	10.0568	0	0	0	0	0	0	0	0	0	0	0	0	0	0	0	0
hsa-mir-3135b-p3_1ss14AC	ACTGCAGCCTCGACCTCCTGG	0	0	0	0	0	0	0	0	0	0	16.1687	0	0	0	0	0	0	0	0	0	0	0	0	0	0	0	0	0	0	0	0	10.0568	0	0	0	0	0	0	0	0	0	0	0	0	0	0	0	0
hsa-mir-548ap-p5_1ss6GA	TTGGTACAAAAGTAATTGCGGT	2.68925	0	0	0	0	0	0	0	2.35275	0	3.82313	0	0	0	0	0	0	0	0	0	0	0	3.40654	0	2.32895	0	4.36202	0	0	0	0	0	0	0	0	0	0	0	0	0	0	32.7977	0	0	0	0	0	0
hsa-miR-4508_L+2R-1	AAGCGGGGCTGGGCGCGC	2370.13	3979.48	1853.13	1570.98	2421.79	1386	2130.15	1424.56	5404.61	2837.68	1845.46	1230.62	2122.12	2051.79	936.588	1677.14	1424.89	1285.98	301.312	718.675	2035.98	30858.3	1710.08	6505.98	2764.79	2431.76	783.578	1929.33	1730.01	1594.62	2689.08	928.815	1080.11	1931.13	3035.93	2819.27	4352.08	874.161	6283.46	2674.02	2098.34	3849.95	2283.94	23168.7	9108.24	4308.87	2319.96	1634.63
hsa-miR-636_R-1_1ss22CA	TGTGCTTGCTCGTCCCGCCCGA	17.9283	115.001	115.595	23.3179	58.713	14.3155	18.3397	0	114.277	24.2314	0	60.8729	142.424	81.5279	40.0429	41.3505	18.4811	85.3867	91.5424	79.5983	86.8708	132.529	37.2715	114.047	0	25.7618	41.2409	44.127	92.2769	0	146.145	74.7075	15.0165	52.3898	0	39.6881	29.6978	114.29	0	104.718	44.2687	60.5496	57.0426	0	21.8738	0	10.691	0
pal-miR-9995-3p_1ss4TC	ATCCCGGTGGAACCTCCA	43.028	5.42459	18.9648	20.0643	54.016	0	42.1812	15.9641	12.0999	25.0969	100.357	8.22607	56.0202	48.6903	14.5611	31.124	47.7429	26.614	14.8247	8.58974	95.3049	0	7.21384	0	89.8309	51.5235	24.5859	12.2575	31.9699	48.7028	123.972	23.7053	12.8713	32.495	24.2228	69.4541	91.7932	80.3116	50.8569	24.3285	0	161.466	76.0568	13.2308	96.2446	215.739	26.7276	100.684
mmu-mir-6236-p5_1ss15GT	TGAAAATGGATGGCTCTGG	0	0	0	0	0	0	10.5453	0	2.01664	0	0	0	0	0	0	0	0	0	0	0	0	0	0	0	0	0	0	0	0	0	0	0	0	0	0	0	0	0	0	0	0	0	5.59241	0	0	0	0	0
hsa-miR-3622a-3p_L-1	CACCTGACCTCCCATGCCTGT	0	0	0	0	0	0	0	0	0	0	0	0	0	0	0	0	0	0	0	0	0	0	0	0	0	0	0	0	0	0	0	0	0	0	0	0	0	0	0	0	0	0	0	0	0	0	0	0
hsa-miR-3667-3p_R-2	ACCTTCCTCTCCATGGGTCT	0	0	0	0	0	0	0	0	0	0	0	0	0	0	0	0	0	0	0	0	21.0852	0	0	0	0	0	0	0	0	0	0	0	0	0	0	0	0	0	21.0442	0	0	0	0	0	0	0	0	0
hsa-mir-1469-p5_1ss4GC	GCGCGGCGCGGGCTCCGGG	0	13.019	0	0	0	16.9183	44.0152	0	0	30.2893	0	19.7426	0	0	0	0	0	0	0	0	0	0	0	0	0	0	0	0	0	0	0	0	0	0	0	0	0	0	0	0	29.5125	0	0	0	0	0	8.01828	0
hsa-miR-452-5p	AACTGTTTGCAGAGGAAACTGA	21.514	21.6983	0	27.6562	41.8037	50.7549	0	0	22.8553	45.8667	41.258	39.4852	58.8687	16.985	6.76049	28.4562	46.5108	36.5943	32.2437	15.4615	49.761	0	22.4431	0	59.8873	40.5943	57.1028	49.8471	27.6104	37.7054	41.3239	17.9585	82.5906	0	0	34.0183	52.6461	18.5335	0	0	14.7562	0	0	0	48.1223	0	20.0457	41.458
mmu-mir-5108-p5_1ss4TA	TGGAGGTAGAGCACTGGA	0	0	0	0	0	0	8.25284	9.39063	0	0	14.4961	9.87129	0	0	0	0	0	4.06603	0	0	0	0	0	0	0	0	0	0	0	0	0	0	0	0	0	0	0	0	14.0295	0	29.5125	0	0	0	0	0	0	0
hsa-miR-6889-5p_R-2	TCGGGGAGTCTGGGGTCCGGA	0	0	0	0	0	0	0	0	0	0	0	0	0	0	0	0	0	0	0	0	0	0	0	0	0	0	0	0	0	0	0	0	0	0	0	0	0	12.3556	0	0	0	0	0	0	0	0	0	0
hsa-miR-3200-5p	AATCTGAGAAGGCGCACAAGGT	21.514	0	0	5.96505	0	19.5211	0	18.7813	14.1165	0	0	36.1947	0	0	15.6011	5.78017	4.00424	16.2641	0	0	99.5219	0	2.00384	0	37.9286	29.6651	0	48.2128	23.2509	0	0	12.9301	5.36302	0	0	0	0	0	0	0	0	0	35.7915	0	56.8718	0	0	0
hsa-miR-374a-5p_R-1	TTATAATACAACCTGATAAGT	86.056	46.6515	72.2469	139.365	10.3335	55.9606	136.63	82.6376	12.0999	80.483	95.897	77.3251	11.3939	5.66166	6.76049	85.8134	73.0004	103.869	177.155	37.2222	172.055	0	56.9092	168.427	51.9023	96.0212	86.4473	118.489	29.7902	124.114	0	90.511	75.0823	184.359	25.5685	189.936	25.6481	0	0	19.0397	79.6837	55.5038	163.299	0	0	88.6598	151.011	168.793
hsa-miR-6763-3p_R-1_1ss6CT	CTCCCTGGCCTCTGCCCCCA	0	0	0	0	0	0	0	0	0	0	0	0	0	10.191	0	0	0	0	0	0	0	0	0	0	0	0	0	6.53733	0	0	0	0	0	0	0	0	0	0	0	0	0	0	0	0	0	0	0	0
mmu-mir-5112-p5_1ss3GA	GTATAGCTCAGCGGGAGAG	0	0	0	0	0	0	0	0	0	0	0	0	0	0	0	0	0	0	0	0	0	0	0	0	0	0	0	0	0	0	0	5.02839	0	0	0	0	0	0	0	0	0	0	0	0	0	0	0	0
mmu-mir-6240-p3_1ss4TC	TGACTTCTGCCCAGTGCTC	0	0	0	0	0	0	0	0	0	0	0	0	0	0	0	0	0	0	0	0	0	0	0	0	0	0	0	0	0	0	0	0	0	0	0	0	0	0	0	0	0	0	0	0	0	0	0	0
hsa-mir-4436b-2-p3	GGCAGGGCAGGAAGAAGTGG	16.7331	0	0	0	0	0	0	0	0	0	0	0	0	0	0	0	0	0	0	0	0	0	0	0	0	0	0	0	0	0	0	0	0	0	0	0	0	0	0	0	0	0	0	0	0	0	0	0
hsa-miR-15a-3p_1ss22AT	CAGGCCATATTGTGCTGCCTCT	0	0	0	6.50733	15.0305	11.7127	57.7699	0	8.06658	0	36.7977	9.87129	0	0	22.3616	0	16.941	26.9837	17.0484	20.0427	16.0247	0	34.8669	0	21.9587	0	9.51714	4.08583	0	78.5529	0	26.5786	0	0	0	14.1743	0	24.7113	0	0	0	0	0	0	0	0	0	0
hsa-miR-518d-3p_L+1_1ss22CA	CCAAAGCGCTTCCCTTTGGAGA	0	0	0	0	0	0	0	0	0	0	0	0	0	0	0	0	0	7.02315	0	0	0	0	0	0	0	0	0	0	0	0	0	0	0	0	0	0	0	0	0	0	0	0	0	0	0	0	0	0
hsa-miR-455-5p	TATGTGCCTTTGGACTACATCG	0	0	0	3.25367	2.81822	0	0	13.1469	0	0	0	0	0	0	4.68034	7.11406	0	8.50171	0	8.58974	0	0	0	0	0	0	0	9.80599	0	0	0	9.33844	0	0	0	0	0	30.8891	0	0	0	0	0	86	0	0	0	0
hsa-miR-3179_R-1	AGAAGGGGTGAAATTTAAACG	0	0	0	0	0	16.9183	0	0	0	0	0	0	9.49495	6.79399	3.64026	9.3372	0	14.0463	0	4.00855	18.5549	0	5.21	0	0	0	11.1033	0	0	0	0	0	0	0	0	0	0	40.1558	0	0	0	0	0	0	0	0	0	0
mmu-mir-5108-p3_1ss3TA	GGAGGTAGAGCACTGGAT	0	0	0	0	0	0	0	0	0	0	0	0	16.1414	0	0	0	0	0	0	0	0	0	0	0	0	10.1486	0	0	0	0	0	0	0	0	0	21.2615	0	0	0	0	0	0	0	0	26.2485	16.2543	0	0
hsa-miR-378g_R+2	ACTGGGCTTGGAGTCAGAAGGC	0	0	0	6.23619	0	0	0	0	2.68886	0	22.3016	0	8.54545	0	0	0	0	1.10892	0	0	0	0	9.81884	4.30509	0	0	0	4.08583	0	10.2119	0	3.23254	0	0	14.8028	0	37.7972	0	0	0	0	0	0	0	0	0	0	0
mdo-miR-200a-3p_R+2	TAACACTGTCTGGTAACGATGTTT	0	0	0	0	0	0	0	0	0	0	0	0	0	0	0	0	9.24056	0	40.0266	0	0	0	6.01153	0	0	0	0	0	0	0	0	0	0	0	0	0	0	0	0	0	0	0	0	0	0	0	0	0
hsa-miR-1908-5p_R-1	CGGCGGGGACGGCGATTGGT	463.746	443.731	636.676	383.932	492.719	533.577	364.042	491.13	534.411	500.206	440.457	259.944	520.323	207.217	275.62	503.764	368.39	784.005	420.28	355.615	403.992	1736.82	440.044	2665.99	213.598	721.33	342.617	563.027	442.493	270.222	491.855	334.747	545.956	456.919	199.166	223.954	757.294	585.348	259.546	609.271	360.052	408.71	408.246	919.539	323.732	400.447	243.221	461.961
hsa-miR-654-3p_R-2	TATGTCTGCTGACCATCACC	0	22.7833	31.608	30.9098	36.6369	0	44.9321	12.2078	32.9385	15.5774	54.639	26.3234	159.515	45.2933	31.7223	32.0133	36.9622	33.6372	45.9565	22.3333	0	0	20.4392	0	13.9737	43.7169	26.1721	25.3321	7.99249	47.1317	11.0869	27.297	19.3069	59.0215	64.5942	35.4358	0	0	21.0442	130.105	0	0	0	0	0	32.5086	29.4004	174.716
hsa-miR-508-3p_R-4	TGATTGTAGCCTTTTGGAG	0	0	14.4494	0	0	0	0	0	0	0	0	0	0	0	0	0	0	0	0	0	0	0	0	0	19.9624	0	0	0	0	0	0	0	0	0	0	0	0	0	0	0	0	0	0	0	0	0	0	0
hsa-miR-4721_R-2	TGAGGGCTCCAGGTGACGGT	0	0	0	0	0	0	0	0	0	0	0	0	0	0	0	0	0	0	0	4.5812	0	0	0	0	0	0	0	0	0	0	0	0	0	0	0	0	0	0	0	0	0	0	0	0	0	0	0	0
mdo-miR-22-3p_1ss21GC	AAGCTGCCAGTTGAAGAACTCC	0	6.5095	0	0	0	0	0	0	0	0	0	0	0	11.3233	0	0	0	0	0	0	0	0	0	0	0	0	0	0	0	0	0	10.7751	0	0	0	0	0	0	0	0	0	0	0	0	0	0	0	0
bta-mir-2904-2-p3_3	GTTGGCCTCGGATAGCCGGTCCCCCG	93.2274	97.6426	13.5463	52.0586	32.8793	0	52.268	61.0391	38.3162	77.8868	103.703	24.6782	7.59596	0	22.8817	43.129	45.2787	49.162	13.3422	17.1795	53.1346	465.013	17.2331	66.6157	55.8948	96.8018	38.0686	0	132.239	31.4212	0	17.2402	21.4521	21.8844	166.868	17.0092	41.8469	98.8451	84.177	0	91.4887	0	118.559	276.192	459.349	110.825	52.1188	1871.53
bta-mir-2904-2-p3_2	CGCCGCGGGAGCCTCGGTT	93.2274	97.6426	13.5463	52.0586	32.8793	0	52.268	61.0391	38.3162	77.8868	103.703	24.6782	7.59596	0	22.8817	43.129	45.2787	49.162	13.3422	17.1795	53.1346	465.013	17.2331	66.6157	55.8948	96.8018	38.0686	0	132.239	31.4212	0	17.2402	21.4521	21.8844	166.868	17.0092	41.8469	98.8451	84.177	0	91.4887	0	118.559	276.192	459.349	110.825	52.1188	1871.53
hsa-miR-369-5p_R-1	AGATCGACCGTGTTATATTCG	0	0	0	0	0	0	0	0	0	0	0	0	19.9394	0	0	0	0	0	0	0	0	0	6.81307	0	0	0	0	0	0	0	0	0	0	0	0	0	0	0	0	0	0	0	0	0	0	0	0	0
hsa-miR-656-3p	AATATTATACAGTCAACCTCT	0	0	0	5.96505	19.7276	0	0	0	0	6.92327	0	0	0	9.05866	0	0	7.08443	0	25.202	4.00855	0	0	0	0	0	0	0	0	0	29.8501	0	3.59171	0	7.29479	0	26.9312	0	0	0	0	0	0	0	0	0	0	0	0
hsa-miR-6765-5p_R-4	GTGAGGCGGGGCCAGGAGGGT	0	0	0	8.13416	0	13.0141	0	0	5.37772	0	0	0	19.9394	0	0	0	7.08443	0	0	0	0	0	0	0	0	0	0	0	0	0	0	0	0	0	0	0	0	9.26673	0	0	0	0	0	0	0	0	0	0
hsa-miR-33b-5p_R-1	GTGCATTGCTGTTGCATTG	0	0	0	0	0	0	0	0	0	0	0	0	0	0	0	0	0	0	0	0	0	0	0	0	0	0	0	0	0	0	0	0	0	0	0	14.1743	0	0	0	0	0	0	0	0	0	0	0	0
hsa-mir-4418-p3_1ss4TG	TGGGGGTTGTGGGAGTCA	0	0	0	0	0	0	8.25284	0	0	0	0	0	0	0	0	0	0	0	0	0	0	0	0	0	0	7.8066	0	0	0	0	0	0	0	0	0	0	0	0	0	0	0	0	0	0	0	0	0	0
mdo-miR-885_R-1	AGGCAGCGTGGTGTAGTGGAT	0	0	0	0	0	0	0	0	0	0	0	0	0	0	0	0	0	0	0	0	0	0	0	0	0	0	0	0	0	0	0	0	0	0	0	0	0	0	0	0	0	0	0	0	0	0	0	0
hsa-miR-4286_R+1	ACCCCACTCCTGGTACCA	60.9564	9.76426	40.6389	42.2976	120.714	44.2479	0	79.8204	65.8771	33.7509	24.5318	13.1617	26.5859	40.764	31.2023	16.0066	50.8231	27.3533	12.9716	58.4103	31.206	0	25.2484	107.099	21.9587	66.3561	52.3443	23.6978	102.449	18.8527	201.58	67.5241	36.4686	61.0109	0	41.1055	12.1491	40.1558	31.5664	23.2708	41.3175	55.5038	29.0806	0	0	17.732	34.7459	41.458
hsa-miR-584-3p_R-1	TCAGTTCCAGGCCAACCAGGC	0	0	0	8.13416	0	0	0	0	0	0	0	0	0	0	0	0	0	4.80531	0	0	0	0	0	0	0	0	0	0	0	0	0	7.90175	0	0	0	0	0	0	0	0	0	0	0	0	0	0	0	0
hsa-miR-371a-5p_R+2	ACTCAAACTGTGGGGGCACTTT	0	0	0	4.8805	0	0	0	0	6.72215	0	0	0	0	6.79399	5.72041	0	0	0	0	0	12.6511	0	0	0	0	0	0	0	0	0	0	0	0	0	0	29.7661	0	0	29.8127	0	0	60.5496	0	0	0	0	8.01828	0
mmu-mir-6236-p5_1ss4TC	CCCCGAAAATGGATGGCGC	0	0	0	0	0	0	0	0	0	0	0	0	0	4.52933	0	0	0	0	5.37395	0	6.32555	0	0	0	0	0	0	0	0	0	0	0	0	0	0	0	0	0	11.399	0	0	37.8435	0	0	0	0	0	0
hsa-miR-643	ACTTGTATGCTAGCTCAGGTAG	0	0	0	5.42278	0	0	11.9208	23.4766	0	0	0	0	0	0	7.80056	0	0	0	0	0	0	0	0	0	0	14.8325	0	6.53733	0	0	0	7.90175	0	0	0	0	0	16.989	0	0	0	0	23.4881	0	0	0	0	0
hsa-miR-598-3p	TACGTCATCGTTGTCATCGTCA	10.757	41.2269	22.5772	63.9887	40.8642	0	12.8378	15.025	48.3995	15.5774	25.6469	120.101	56.0202	35.1023	21.3215	88.4811	41.8905	88.7135	63.0049	77.3077	54.8214	0	33.2638	0	19.9624	58.5495	111.826	80.0823	10.8988	59.7002	10.079	53.1572	55.7755	53.053	37.68	0	0	0	0	0	56.0737	0	61.5166	0	0	0	34.7459	0
hsa-miR-450a-5p_R-2	TTTTGCGATGTGTTCCTAAT	9.56178	14.6464	8.57932	29.5541	50.9629	40.3437	21.0906	52.5875	29.2413	54.5207	42.3731	44.4208	34.6566	8.49249	45.5033	15.3397	30.4938	39.5514	27.055	93.0556	81.3887	0	43.8842	11.1026	19.9624	58.9398	71.3785	46.1699	47.5916	29.8501	188.981	51.0022	34.3234	75.6005	39.6985	26.2225	0	92.6673	32.4432	51.8304	20.6587	17.6603	0	69.4616	19.6864	54.6735	54.7916	0
hsa-miR-190a-5p_R-1	TGATATGTTTGATATATTAGG	0	0	18.0617	13.0147	0	0	0	0	5.37772	0	39.0278	8.22607	7.59596	0	6.24045	7.55869	9.54858	3.32675	75.9765	0	0	318.534	23.6454	0	15.9699	7.02594	0	0	0	36.1343	24.1896	5.74673	0	0	0	0	31.0477	0	49.1032	25.3863	17.7075	0	0	142.231	0	0	0	0
hsa-miR-4697-5p	AGGGGGCGCAGTCACTGACGTG	0	0	0	0	0	11.7127	0	0	0	0	0	0	0	0	0	0	0	0	0	6.87179	0	0	0	0	0	0	0	0	0	0	0	0	0	0	0	0	0	0	0	0	0	0	0	0	0	0	0	0
hsa-miR-200b-5p_R-1	CATCTTACTGGGCAGCATTGG	0	0	0	15.726	0	23.4254	0	0	6.72215	0	0	0	0	0	3.64026	17.7852	0	0	7.04172	12.0256	59.0384	0	7.21384	0	33.9361	0	0	0	0	0	0	20.1136	68.6467	7.95795	0	0	0	30.8891	0	0	0	0	0	0	0	22.1649	0	0
hsa-miR-6837-3p	CCTTCACTGTGACTCTGCTGCAG	0	0	0	0	0	0	0	0	0	0	0	0	0	0	0	0	0	0	0	0	0	0	0	0	0	0	0	0	0	0	0	0	0	0	13.4571	0	0	0	0	0	0	0	0	0	0	0	0	0
hsa-miR-374b-3p	CTTAGCAGGTTGTATTATCATT	0	0	0	0	11.2729	0	11.0038	0	0	18.1736	0	0	0	7.92633	0	0	0	7.39279	0	0	0	0	0	130.814	0	16.3939	0	0	0	0	0	0	0	0	0	0	0	0	0	0	0	0	0	0	0	0	0	0
hsa-miR-320a-3p	AAAAGCTGGGTTGAGAGGGCGA	126279	209448	242567	150018	141531	107714	118883	123895	178707	137936	102009	109341	107108	105689	127794	113251	128152	118059	92836.1	121386	128773	1.18023e+06	181617	384516	120484	112623	79176.6	123436	172085	119661	217240	124166	193587	86074.7	155149	188185	450183	257774	260885	237984	184504	244133	149957	460100	348651	144250	174732	244847
hsa-miR-1256_L+2R-2	CCAGGCATTGACTTCTCACTAG	0	0	0	3.79594	0	0	0	0	0	0	0	0	0	0	0	0	0	0	0	0	0	0	0	0	0	0	0	0	0	0	0	0	0	0	0	0	0	0	0	0	0	0	0	0	0	0	0	0
hsa-miR-26a-1-3p	CCTATTCTTGGTTACTTGCACG	0	0	0	0	8.92438	0	0	0	0	0	0	0	0	0	0	0	0	0	0	0	0	0	0	0	0	0	0	0	0	0	0	0	0	0	0	0	0	0	0	0	0	0	0	0	0	0	6.6819	0
bta-miR-2478_L-1_1ss2TC	CATCCCACTTCTGACACCA	0	0	0	0	0	4.55493	3.66793	0	0	0	0	0	0	9.62482	0	0	0	0	0	0	0	0	0	0	0	0	0	0	0	0	0	0	6.43563	0	0	0	0	0	0	0	0	0	0	0	0	0	0	0
hsa-miR-5587-5p_R+2	ATGGTCACCTCCGGGACTCT	0	0	0	0	0	0	0	0	0	0	0	0	0	0	0	12.4496	0	0	0	0	0	0	0	0	0	0	0	0	0	0	0	0	0	0	0	0	0	0	0	16.9242	0	0	0	0	0	17.732	0	0
hsa-miR-6503-5p_R-1	AGGTCTGCATTCAAATCCCCAG	0	0	0	0	0	0	0	0	0	0	0	0	0	0	0	0	0	0	0	0	0	0	2.40461	0	0	0	12.6895	0	0	0	0	0	0	0	0	17.0092	0	0	0	0	0	0	0	0	0	0	0	0
hsa-miR-8485_L-1R-2_2ss18GA19TC	ACACACACACACACACAC	0	0	0	0	0	0	0	0	0	0	0	0	0	0	0	0	0	0	0	0	0	0	0	0	0	0	0	0	0	0	0	0	0	0	0	0	0	0	0	0	0	25.229	0	0	0	0	0	0
ssc-mir-4335-p3	GCCCCACGTTGGGCGCCA	0	0	0	0	0	0	0	0	0	0	0	0	0	0	0	0	0	0	0	0	0	0	0	0	0	0	0	0	0	0	0	0	0	0	0	0	0	0	0	0	0	0	0	0	0	0	0	0
hsa-miR-6724-5p_L+2	TTCTGGGCCCGCGGCGGGCGTGGGG	16.7331	0	0	7.04961	0	0	0	0	0	0	0	0	0	14.7203	9.88071	0	0	11.8285	0	0	0	0	6.81307	108.156	0	0	16.655	0	0	0	0	0	0	0	0	0	0	0	0	0	0	0	0	0	48.1223	0	0	41.458
ppy-miR-921_L-2R-2_1ss8GA	AGTGAAGGACCGAACCAGGAC	0	0	0	0	0	0	0	0	0	0	0	0	0	0	0	0	0	0	0	0	0	0	0	0	0	0	0	0	0	0	0	0	0	0	0	0	0	0	0	0	0	0	0	0	0	0	0	0
chi-mir-2332-p3_1ss16CT	GCCTGGCCTGGAGGCTCT	0	0	0	0	0	0	0	0	0	0	0	0	0	0	0	0	0	0	0	0	0	0	2.40461	0	0	0	0	0	0	0	0	0	0	0	0	0	0	0	0	0	0	0	0	0	0	0	0	0
hsa-miR-3667-5p	AAAGACCCATTGAGGAGAAGGT	0	0	0	0	0	0	0	0	0	0	0	0	0	0	2.60019	0	6.46839	8.13207	0	0	0	0	16.4315	0	0	0	0	0	0	0	0	3.59171	0	0	0	0	0	0	0	0	0	0	0	0	0	0	0	0
mmu-mir-6240-p3_1ss1TA	ATTCTGCCCAGTGCTCTG	0	0	0	0	0	0	0	13.1469	0	0	0	0	0	0	0	0	0	0	0	0	0	0	0	0	0	0	0	8.17166	0	0	0	0	0	0	0	0	0	0	0	0	0	0	0	0	0	0	0	0
hsa-miR-4745-5p_R-3	TGAGTGGGGCTCCCGGGACG	0	0	27.0926	5.42278	4.69704	11.7127	0	0	8.06658	0	25.6469	8.22607	0	12.4557	15.0811	11.5603	7.08443	0	9.63604	5.15385	0	0	4.00769	0	0	10.9292	0	13.8918	15.2584	12.5685	0	0	0	0	16.1486	18.4266	40.497	32.4335	0	0	0	0	0	0	0	39.8969	17.3729	0
hsa-miR-148a-5p	AAAGTTCTGAGACACTCCGACT	23.9045	10.8492	0	78.088	53.0765	41.6451	58.6869	8.45157	46.3828	32.0201	27.877	9.87129	90.202	12.4557	34.3225	12.005	0	29.2015	45.5859	20.6154	95.3049	634.743	69.7338	128.095	0	26.5424	58.689	38.4068	69.7526	40.8475	167.311	18.6769	55.7755	74.2742	56.52	42.5229	0	84.945	19.2906	98.3719	0	35.3206	0	0	43.7476	0	22.7185	142.142
hsa-miR-943_L+1R-1	CCTGACTGTTGCCGTCCTCCA	0	0	0	0	7.98497	0	0	0	0	0	0	0	0	0	0	0	0	10.7195	4.07679	0	0	0	0	0	0	0	0	7.35449	10.8988	0	0	0	0	0	0	0	0	0	0	0	0	0	0	0	0	0	25.3912	0
mmu-let-7j_R-4	TGAGGTATTAGTTTGTGCTG	0	0	0	0	11.2729	0	0	0	0	0	0	0	0	0	0	0	0	0	0	0	0	0	0	1.05739	0	0	0	0	0	0	0	0	0	0	0	0	0	0	0	0	0	0	0	0	0	0	0	0
hsa-miR-3117-3p_L-1R+2	TAGGACTCATATAGTGCCAGGT	0	0	0	0	0	0	0	11.2688	0	0	0	0	0	0	0	0	0	0	0	0	0	0	0	0	0	0	0	10.6232	0	0	0	0	12.8713	0	0	0	0	0	0	0	0	0	0	0	0	0	0	0
hsa-miR-3691-3p_R-1	ACCAAGTCTGCGTCATCCTCT	0	0	0	3.25367	0	0	0	0	0	0	0	0	0	0	0	0	0	0	0	0	0	0	0	0	0	0	0	0	0	0	0	5.02839	0	0	0	0	0	0	0	0	0	0	0	0	0	0	0	0
hsa-miR-10a-5p_R-1	TACCCTGTAGATCCGAATTTGT	2762.16	2902.15	2511.48	2951.62	3190.7	2722.55	3423.1	2817.19	2810.53	5487.56	3765.63	2795.22	4050.54	2722.13	3461.37	3218.45	5753.17	1676.68	4028.24	3869.97	2804.33	1822.85	3296.73	1974.75	3960.54	2630.04	4138.37	1669.47	2457.33	2001.53	2077.28	2489.77	7096.35	2231.54	6182.21	4396.87	2271.88	6014.11	3540.69	4179.22	3786.45	3663.25	3589.21	2340.19	1723.65	2993.75	4352.59	3171.54
hsa-miR-4521_R+3	GCTAAGGAAGTCCTGTGCTCAGTTT	0	0	0	0	0	0	8.25284	0	12.0999	0	0	9.87129	0	0	15.6011	0	0	0	0	0	0	0	9.21769	146.977	0	0	6.34476	5.72016	0	0	0	0	0	12.6001	0	0	0	0	28.059	0	0	0	0	0	0	0	29.4004	0
hsa-miR-4659a-3p_L-1	TTCTTCTTAGACATGGCAACG	0	0	0	12.4724	56.3645	5.20563	0	0	14.7887	0	0	8.22607	0	7.36016	9.36068	8.00332	0	20.3302	0	0	7.59066	0	0	0	31.9399	0	0	17.9776	6.17601	10.9974	0	7.18341	7.50823	0	0	0	0	0	0	0	0	0	0	0	0	0	0	0
hsa-miR-3913-5p_L-1	TTGGGACTGATCTTGATGTCT	11.9522	0	13.5463	27.1139	12.682	5.20563	17.8812	13.1469	19.4942	0	50.7362	34.5495	0	0	12.7409	15.7843	9.39457	4.43567	0	7.15812	8.43406	0	24.4469	0	54.8966	0	15.0688	13.4832	0	9.42635	7.55925	18.6769	0	6.63162	0	0	0	13.1279	0	0	0	0	0	0	0	0	0	0
hsa-miR-548b-5p_R-4	AAAAGTAATTGTGGTTTT	1.12371	0	0	1.08456	1.40911	0.929577	0	3.28672	0.672215	0	0	0.914008	0	0.94361	8.24631	0.952776	0	0	0	0.954416	1.40568	0	0	0	3.13695	0	0	0.700428	8.66718	1.34662	0	0	0	1.32632	0	0	0	0	0	0	0	0	0	0	0	0	0	0
hsa-mir-4722-p3	TGACCTGCCAGCACCTCCCT	0	0	0	0	0	0	0	0	0	0	0	0	0	13.588	0	0	0	0	0	0	0	0	0	0	43.9173	0	0	0	0	0	0	0	0	0	0	0	0	0	0	0	0	0	0	0	0	0	0	0
hsa-miR-338-3p_R+1	TCCAGCATCAGTGATTTTGTTGA	0	0	0	10.3033	27.2428	11.7127	0	0	0	13.8465	22.3016	0	30.3838	0	0	0	4.00424	0	0	10.8803	38.7967	0	5.61077	85.3466	0	10.1486	37.2755	18.7948	0	0	0	4.31005	15.0165	3.97897	0	12.7569	0	0	22.7979	37.0217	0	0	51.4502	0	0	0	60.1371	56.2645
hsa-miR-4758-3p_R-3	TGCCCCACCTGCTGACCACC	0	0	0	0	0	0	0	0	0	0	0	0	0	0	0	0	0	0	0	0	0	0	0	0	0	8.58726	0	0	0	0	0	0	0	0	0	0	0	0	0	0	0	0	0	0	0	0	0	0
hsa-mir-4440-p5_1ss22CA	TGCTGGCTTGCACCGTGACTCA	0	0	0	13.5569	0	0	0	15.9641	0	0	0	0	0	0	0	0	0	0	0	0	0	0	0	0	0	0	0	0	0	0	0	0	0	0	0	0	0	0	0	0	0	0	0	0	0	0	0	0
hsa-miR-3140-3p_R-1	AGCTTTTGGGAATTCAGGTAG	37.0519	21.6983	20.771	5.96505	10.8032	0	11.9208	20.6594	16.1332	0	50.1786	27.9686	0	0	13.0009	13.3389	2.15613	14.4159	0	2.86325	0	0	0	0	25.9511	0	0	0	0	0	0	5.02839	19.3069	6.63162	25.5685	0	33.7475	0	0	0	0	30.2748	0	0	0	0	0	0
mdo-miR-7307-5p_R-2_1ss13CA	AGTTCAGATTGCACTCTG	0	0	0	0	0	0	0	0	0	0	0	0	0	0	0	0	0	0	0	0	0	0	0	0	0	0	0	0	0	0	0	0	0	0	0	0	0	0	0	0	0	0	0	0	0	0	0	0
ptr-mir-572-p5_1ss22GT	GGGGCCGCTGCGGACGGAAGGT	0	0	4.51543	8.67644	0	0	0	0	14.7887	19.9044	0	0	0	0	0	0	0	0	0	0	25.3022	0	0	0	0	0	5.55166	13.0747	0	0	0	0	0	0	0	15.5917	0	0	0	0	0	0	0	0	0	0	0	0
hsa-mir-548i-1-p5_1ss3AG	TTGGGTTGGTGCAAAAGTAAT	0.459701	0	0	0	0	0	0	0	0	0	0	0	0	0	0	0	0	0.369639	0	0	0	0	0.555612	0	0	0	0	0	0	0	0	0	0	0	0	0	0	0	0	0	0	0	0	0	0	0	0	0
hsa-mir-548f-4-p5_1ss3AG	TTGGGTTGGTGCAAAAGTAAT	0.459701	0	0	0	0	0	0	0	0	0	0	0	0	0	0	0	0	0.369639	0	0	0	0	0.555612	0	0	0	0	0	0	0	0	0	0	0	0	0	0	0	0	0	0	0	0	0	0	0	0	0
hsa-mir-548y-p5_1ss3AG	TTGGGTTGGTGCAAAAGTAAT	0.459701	0	0	0	0	0	0	0	0	0	0	0	0	0	0	0	0	0.369639	0	0	0	0	0.555612	0	0	0	0	0	0	0	0	0	0	0	0	0	0	0	0	0	0	0	0	0	0	0	0	0
hsa-mir-603-p5_1ss5TG	TTGGGTTGGTGCAAAAGTAAT	0.459701	0	0	0	0	0	0	0	0	0	0	0	0	0	0	0	0	0.369639	0	0	0	0	0.555612	0	0	0	0	0	0	0	0	0	0	0	0	0	0	0	0	0	0	0	0	0	0	0	0	0
hsa-miR-6783-5p	TAGGGGAAAAGTCCTGATCCGG	0	0	0	0	0	0	0	0	7.39436	0	0	13.1617	0	0	0	0	0	0	22.237	0	0	0	0	0	0	25.7618	0	0	0	0	0	0	0	9.94744	0	0	0	0	0	0	0	0	0	0	0	0	0	0
hsa-miR-433-3p	ATCATGATGGGCTCCTCGGTGT	13.1475	88.9632	24.3833	46.0936	97.6984	40.3437	29.3434	57.2829	28.233	110.772	33.4524	55.9373	162.364	40.764	86.3262	108.045	103.494	18.8516	183.826	30.3504	65.7857	0	65.3253	104.078	105.801	51.5235	63.4476	23.6978	152.584	26.708	148.161	20.8319	68.6467	13.2632	109.003	14.1743	0	30.8891	63.1327	29.6173	0	60.5496	0	0	56.8718	31.0309	56.128	174.716
ssc-mir-9843-p3_1ss5AG	AGAAGCCTCTGGAAAGTG	0	0	0	0	0	0	0	0	0	0	0	0	0	0	0	0	0	0	0	0	0	0	0	0	0	5.85495	0	0	0	0	0	0	0	0	0	0	0	0	0	0	0	60.5496	0	0	52.4971	0	0	0
hsa-miR-125a-3p_R-1	ACAGGTGAGGTTCTTGGGAGC	20.3188	19.5285	0	34.7058	8.45467	29.9324	32.0944	70.4297	18.822	43.2704	0	32.9043	46.5252	36.2346	24.9618	50.2431	70.8443	9.24099	30.7612	25.1966	15.1813	0	15.2292	0	61.8835	23.4198	29.3445	0	18.1647	0	71.5609	11.4935	0	19.2317	48.4457	0	75.5944	80.3116	61.379	32.7906	0	111.008	0	0	0	53.1959	60.1371	53.3032
hsa-miR-548av-5p	AAAAGTACTTGCGGATTT	0	0	0	0	0	0	0	0	0	0	0	0	0	0	0	0	0	0	0	0	0	0	3.60692	0	0	0	0	0	0	0	8.56715	0	0	0	0	0	0	13.9001	0	0	0	0	0	0	0	0	0	0
hsa-mir-3143-p3	CAACTCTTTACAATGTTTCT	0	0	0	0	0	0	0	0	6.72215	15.5774	0	8.22607	0	0	2.60019	11.1157	5.54434	3.32675	0	0	0	0	0	0	0	6.24528	0	0	0	0	0	0	0	0	0	0	0	0	0	0	0	0	0	0	0	0	0	0
mmu-mir-6240-p3_1ss9GT	GCTCTGAATGTCAATGTGAAGAAAT	0	0	0	0	0	0	0	0	0	0	0	0	0	0	0	0	0	0	0	0	0	0	0	0	0	0	0	0	0	0	0	0	0	0	0	0	0	0	0	0	20.6587	0	0	0	0	0	0	26.6516
hsa-miR-5689_L-3R-1_1ss8AC	ATACCCCTGTAGTCCTAG	0	0	0	0	0	0	0	0	0	0	0	0	0	0	0	0	0	0	0	0	0	0	0	0	0	0	0	0	0	0	0	0	0	0	0	12.7569	0	0	0	63.4657	26.5612	0	0	0	0	0	0	0
hsa-miR-502-5p_L+1_1ss22AG	AATCCTTGCTATCTGGGTGCTG	0	0	0	0	0	0	0	0	0	0	0	0	0	0	0	15.1174	0	0	0	0	0	0	0	0	0	0	0	0	0	0	0	0	0	0	0	0	0	0	0	0	0	0	29.0806	0	0	0	0	0
hsa-miR-6785-5p	TGGGAGGGCGTGGATGATGGTG	0	0	0	0	0	0	0	0	0	0	0	0	0	0	4.1603	2.22314	0	0	11.1185	0	0	0	0	0	0	0	0	0	0	0	0	0	0	0	0	0	0	0	0	0	0	0	0	0	0	0	0	0
hsa-miR-6825-5p_R-1	TGGGGAGGTGTGGAGTCAGCA	0	0	0	0	0	0	0	0	3.36107	0	0	0	0	0	4.1603	0	0	0	0	0	0	0	0	0	0	0	0	0	0	0	0	0	0	0	0	0	0	0	31.5664	0	0	0	0	0	0	0	0	0
hsa-miR-4687-5p_R-1	CAGCCCTCCTCCCGCACCCAA	0	0	0	0	0	0	0	4.69532	0	0	0	0	0	7.92633	0	0	0	0	0	0	0	0	0	0	0	8.58726	28.5514	0	0	0	0	0	0	0	0	0	0	0	0	0	0	0	0	0	56.8718	0	0	0
hsa-miR-522-3p_1ss22TA	AAAATGGTTCCCTTTAGAGTGA	0	0	0	0	0	10.4113	0	0	0	0	0	0	0	0	0	0	0	0	0	0	0	0	0	0	0	0	0	0	0	0	0	0	0	0	0	0	0	0	0	0	0	0	0	0	0	0	0	0
hsa-miR-3135a_R+1	TGCCTAGGCTGAGACTGCAGTGT	0	0	21.6741	3.25367	0	0	0	0	26.2164	26.8277	0	0	26.5859	0	6.24045	0	0	2.58748	17.419	9.16239	0	0	10.8208	0	0	15.6132	0	18.7948	0	0	0	0	0	0	0	0	0	0	0	0	0	0	0	0	0	0	0	0
hsa-miR-664a-5p_R-2	ACTGGCTAGGGAAAATGATTGG	129.084	143.209	168.877	148.042	124.002	134.045	101.785	107.053	209.059	186.928	98.1271	93.7772	87.3535	132.483	96.2069	127.164	80.3929	85.7563	124.157	89.3333	144.222	0	135.059	334.136	115.782	135.835	115.792	89.0711	116.981	117.829	285.236	124.273	79.3728	71.6215	110.348	113.394	140.39	142.09	166.6	121.643	200.685	111.008	13.4218	82.6923	34.9981	0	49.4461	213.213
hsa-mir-6729-p3	TGCTCATCCCCCTCGCCCTCT	0	0	0	0	0	0	0	0	9.41101	0	0	0	0	0	0	0	0	0	18.5309	0	13.4945	0	0	0	0	0	0	0	0	0	0	0	0	0	0	0	0	38.6114	0	0	0	0	0	0	0	0	0	0
mdo-miR-26-5p_R+3	TTCAAGTAATCCAGGATAGGCTAG	0	0	15.3525	6.50733	0	0	0	0	4.7055	0	0	0	0	0	6.24045	14.2281	0	0	17.0484	4.00855	0	0	0	0	0	14.0519	8.72404	0	0	0	0	0	34.3234	9.28427	0	0	0	0	0	0	20.6587	0	0	0	0	10.3436	0	26.6516
hsa-miR-369-3p	AATAATACATGGTTGATCTTT	0	0	0	6.50733	0	0	0	23.4766	0	0	30.1072	41.1304	37.0303	29.4406	11.9609	0	10.1646	26.2444	32.2437	5.7265	0	0	18.8361	0	13.9737	12.4906	34.1031	24.515	0	31.4212	17.1343	7.90175	0	13.2632	0	0	0	0	42.0885	37.0217	0	0	0	0	0	0	0	29.6129
bta-miR-2478_L-1_1ss11TC	TATCCCACTCCTGACACCA	0	0	0	0	3.52278	0	0	0	0	0	0	0	0	2.83083	0	0	0	0	0	3.72222	0	0	3.40654	0	0	0	0	0	0	0	0	0	0	0	0	0	0	0	0	0	0	0	0	0	0	0	0	0
hsa-miR-6820-5p	TGCGGCAGAGCTGGGGTCA	0	32.5475	0	0	0	0	0	0	0	0	0	0	0	0	6.24045	0	13.8608	0	0	0	0	0	10.42	0	0	0	0	8.98882	11.6254	0	0	0	0	0	0	0	0	0	0	0	0	0	0	0	0	0	0	0
hsa-miR-6125_L-1R+2	CGGAAGGCGGAGCGGCGGATT	0	0	0	0	0	0	0	0	0	0	0	0	0	0	0	0	0	0	0	0	0	0	0	0	0	0	0	0	0	0	0	0	0	0	0	0	0	0	0	0	0	0	0	0	0	0	0	0
mmu-mir-6240-p5_2	ATTTCTGCCCAGTGCTCTG	13633.9	5243.41	2895.3	2775.92	2125.41	5048.16	4392.35	4561.03	1625.42	5071.29	5848.6	5087	5909.66	12408.1	1987.58	2911.87	1857.35	3185.92	2209.62	2455.52	3548.21	18295.9	1088.49	5483.18	8859.32	2751.83	3609.37	4120.15	2731.98	2472.85	5119.12	2107.61	1276.4	2604.24	8075.62	7688.15	11062.4	4190.1	12074.1	4509.24	57679.2	64349.1	5102.52	9878.43	29639	17163.1	7930.08	8451.52
mmu-mir-6240-p5_3	ATTTCTGCCCAGTGCTCTGA	13633.9	5243.41	2895.3	2775.92	2125.41	5048.16	4392.35	4561.03	1625.42	5071.29	5848.6	5087	5909.66	12408.1	1987.58	2911.87	1857.35	3185.92	2209.62	2455.52	3548.21	18295.9	1088.49	5483.18	8859.32	2751.83	3609.37	4120.15	2731.98	2472.85	5119.12	2107.61	1276.4	2604.24	8075.62	7688.15	11062.4	4190.1	12074.1	4509.24	57679.2	64349.1	5102.52	9878.43	29639	17163.1	7930.08	8451.52
mmu-mir-6240-p5_4	TGATTTCTGCCCAGTGCTCTG	13633.9	5243.41	2895.3	2775.92	2125.41	5048.16	4392.35	4561.03	1625.42	5071.29	5848.6	5087	5909.66	12408.1	1987.58	2911.87	1857.35	3185.92	2209.62	2455.52	3548.21	18295.9	1088.49	5483.18	8859.32	2751.83	3609.37	4120.15	2731.98	2472.85	5119.12	2107.61	1276.4	2604.24	8075.62	7688.15	11062.4	4190.1	12074.1	4509.24	57679.2	64349.1	5102.52	9878.43	29639	17163.1	7930.08	8451.52
mmu-mir-6240-p5_1	ATGTGATTTCTGCCCAGTG	13633.9	5243.41	2895.3	2775.92	2125.41	5048.16	4392.35	4561.03	1625.42	5071.29	5848.6	5087	5909.66	12408.1	1987.58	2911.87	1857.35	3185.92	2209.62	2455.52	3548.21	18295.9	1088.49	5483.18	8859.32	2751.83	3609.37	4120.15	2731.98	2472.85	5119.12	2107.61	1276.4	2604.24	8075.62	7688.15	11062.4	4190.1	12074.1	4509.24	57679.2	64349.1	5102.52	9878.43	29639	17163.1	7930.08	8451.52
mmu-mir-6240-p5_5	TGTGATTTCTGCCCAGTGC	13633.9	5243.41	2895.3	2775.92	2125.41	5048.16	4392.35	4561.03	1625.42	5071.29	5848.6	5087	5909.66	12408.1	1987.58	2911.87	1857.35	3185.92	2209.62	2455.52	3548.21	18295.9	1088.49	5483.18	8859.32	2751.83	3609.37	4120.15	2731.98	2472.85	5119.12	2107.61	1276.4	2604.24	8075.62	7688.15	11062.4	4190.1	12074.1	4509.24	57679.2	64349.1	5102.52	9878.43	29639	17163.1	7930.08	8451.52
hsa-miR-204-3p	GCTGGGAAGGCAAAGGGACGT	10.757	69.4347	62.313	69.9538	22.0761	0	58.6869	5.63438	22.8553	24.2314	0	24.6782	99.697	37.367	31.2023	12.005	47.1268	14.7856	72.6409	31.4957	52.2912	362.71	27.6531	180.21	55.8948	46.0589	16.655	21.2463	18.1647	53.416	0	3.59171	23.5973	0	47.1	25.5138	80.994	95.7562	26.3053	47.5993	88.5375	65.5954	23.4881	97.577	0	93.0928	37.4186	174.716
mml-miR-378d_R-1_1ss21CT	ACTGGACTTGGAGTCAGAAGT	5.97611	60.7554	17.1586	33.3501	27.008	13.0141	8.25284	8.9211	5.37772	11.683	0	21.3878	13.2929	0	27.042	8.44795	11.8587	9.42581	10.5626	17.1795	7.16895	0	17.8342	91.3133	9.98121	7.8066	8.3275	9.80599	3.99624	14.1395	3.0237	3.23254	0	3.31581	0	16.3005	16.1988	29.3446	23.6748	29.6173	0	17.6603	0	0	0	6.64948	12.0274	0
hsa-miR-6812-5p_R-2_1ss22CA	ATGGGGTGAGATGGGGAGGAGAA	0	0	0	0	0	0	0	0	0	0	0	0	0	0	0	0	0	0	0	0	0	0	0	0	0	0	0	0	0	0	0	0	0	0	0	0	0	0	0	0	0	0	0	0	0	0	0	0
hsa-miR-27a-3p_R-1	TTCACAGTGGCTAAGTTCCG	2864.95	1933.32	1577.24	3292.98	2299.44	3950.43	3075.56	3902.75	3363.76	4625.47	2869.66	3380.92	2514.74	2400.17	2873.81	2702.23	4092.44	1452.87	3984.38	3977.34	3316.41	376.66	3267.14	1258.22	2765.79	3060.19	4695.91	2718.3	3003.72	2988.15	2958.69	3350.7	3003.83	5254.35	3576.23	3678.94	1837.44	2239.46	2558.04	2407.47	2716.13	2613.73	2264.37	1263.54	1251.18	3712.63	2969.21	2253.54
hsa-miR-1273h-5p_R+2	CTGGGAGGTCAAGGCTGCAGTGT	0	0	0	14.6415	0	10.4113	17.4227	30.05	11.4277	25.0969	39.0278	8.22607	23.7374	7.92633	16.1212	5.33555	6.77641	5.91423	80.0533	21.7607	0	727.745	12.4238	0	0	7.8066	5.55166	0	26.8838	0	75.5925	6.46507	23.5973	4.64214	34.9885	18.4266	0	0	15.7832	14.8087	0	0	33.5545	0	0	59.1065	57.4643	85.8774
hsa-miR-887-5p_L+1R+3	CCTTGGGAGCCCTGTTAGACTCTGG	0	0	0	0	0	0	0	0	0	0	0	0	0	0	0	0	0	0	0	0	0	0	0	0	0	0	0	0	0	0	0	0	0	0	0	0	0	0	22.7979	0	0	0	0	0	0	0	0	0
hsa-miR-6804-3p_R-1	CGCACCTGCCTCTCACCCACA	0	0	0	0	0	0	0	0	0	0	0	0	0	14.7203	0	0	0	6.65351	0	0	0	0	0	0	0	0	0	0	0	0	22.1738	0	0	0	0	0	0	0	0	0	0	0	0	0	0	0	0	0
hsa-miR-548l_R-1	AAAAGTATTTGCGGGTTTTGT	27.4901	40.1419	47.8636	16.2683	11.2729	20.8225	11.9208	5.63438	25.5442	0	18.9564	0	0	14.7203	0	0	23.1014	30.6801	23.7195	21.7607	31.206	0	34.8669	0	0	0	6.34476	24.515	0	42.4186	27.2133	15.8035	15.0165	0	0	0	37.7972	0	47.3495	0	17.7075	0	22.3697	0	0	0	0	0
hsa-miR-6774-3p_L+1R-2	ATCGTGTCCCTCTTGTCCAC	0	0	0	0	0	0	0	0	0	0	0	0	0	0	0	0	0	0	0	0	0	0	0	0	0	0	0	0	0	0	0	0	0	0	0	0	0	0	0	0	0	0	0	0	0	0	0	0
hsa-miR-4653-3p_L-2	GAGTTAAGGGTTGCTTGGAGA	0	0	0	0	0	0	0	0	9.41101	0	0	0	0	0	0	0	0	0	0	0	0	0	0	0	0	0	0	0	0	0	0	0	0	0	0	0	0	0	0	0	0	0	0	0	0	0	0	0
hsa-miR-3120-5p_R-1	CCTGTCTGTGCCTGCTGTAC	0	0	0	0	0	0	0	0	0	0	0	0	0	0	0	0	0	0	0	6.87179	0	0	0	0	0	0	0	0	0	0	0	0	0	0	0	0	0	0	0	0	0	0	0	0	0	0	0	0
hsa-miR-7845-5p_L+2R-2	GCAAGGGACAGGGAGGGTCGT	0	0	0	4.8805	0	0	0	21.5985	0	0	0	0	0	0	0	0	0	0	0	0	0	0	0	0	0	0	0	0	0	0	0	0	0	0	0	0	0	0	0	0	0	0	0	0	0	0	0	0
hsa-miR-6798-5p_L+1R-2	GCCAGGGGGATGGGCGAGCTTG	0	0	0	12.4724	0	0	0	0	0	0	0	0	0	10.191	0	0	0	0	0	0	0	0	0	0	0	0	5.55166	0	0	0	0	0	0	0	0	0	0	0	0	0	0	0	0	0	0	0	0	0
mmu-miR-5119	CATCTCATCCTGGGGCTGG	0	7.59442	0	0	0	0	0	0	0	0	0	0	0	0	0	0	0	0	0	0	0	0	2.80538	0	0	0	0	0	0	0	0	0	0	0	0	0	0	0	14.0295	0	0	0	0	0	13.1243	0	0	0
hsa-miR-7704_1ss19GC	CGGGGTCGGCGGCGACGTC	0	0	0	0	4.69704	10.4113	0	0	6.04993	11.2503	55.754	0	0	0	0	0	0	0	3.33555	0	0	0	0	0	0	0	0	0	0	0	0	5.02839	0	0	0	19.844	0	0	0	0	0	0	0	0	43.7476	0	0	0
hsa-miR-6501-5p_R+2	AGTTGCCAGGGCTGCCTTTGGTGT	0	0	32.5111	0	14.5608	0	10.0868	0	8.73879	0	0	0	0	0	16.1212	8.89258	0	0	18.9015	6.87179	0	0	0	46.3742	17.9662	6.24528	13.4826	17.1605	0	0	0	6.46507	0	0	0	21.2615	0	0	14.0295	0	20.6587	0	0	0	0	19.2096	0	0
hsa-miR-1238-3p_L+1R+2	CCTTCCTCGTCTGTCTGCCCCAG	0	0	9.93396	0	0	0	0	0	5.37772	0	0	24.6782	0	0	0	0	8.00848	7.02315	0	0	0	0	4.40846	0	0	0	0	0	0	0	0	16.5218	0	0	0	0	0	0	0	12.6931	0	0	0	0	74.3709	0	0	0
hsa-miR-3187-3p	TTGGCCATGGGGCTGCGCGG	88.4465	92.218	335.045	41.2131	81.7285	44.2479	55.9359	37.5625	153.937	57.117	71.3652	47.7112	109.192	56.6166	87.3663	55.134	57.2915	113.11	97.8429	37.2222	37.9533	0	81.7569	159.817	55.8948	35.1297	24.5859	119.306	62.4867	36.1343	74.5846	38.0721	119.059	37.1371	90.1628	82.211	309.127	182.246	73.6548	85.6788	20.6587	116.053	101.782	56.2308	139.992	0	22.7185	0
hsa-miR-1276	TAAAGAGCCCTGTGGAGACA	0	0	0	0	0	0	0	0	0	0	0	0	0	0	0	0	0	0	0	0	0	0	0	0	0	0	0	0	0	0	0	0	0	0	0	0	0	0	0	0	0	0	0	0	0	0	0	0
mmu-miR-5106_R-4_1ss1AG	GGGTCTGTAGCTCAGTTGG	0	0	0	9.761	0	15.6169	31.6359	0	8.06658	0	23.4167	14.8069	5.69697	0	8.3206	9.78183	8.3165	1.8482	12.2304	6.29915	21.0852	0	0	0	57.891	35.1297	38.0686	4.08583	0	17.2816	0	7.90175	9.65344	27.8528	72.6685	11.3394	22.9483	27.8002	0	126.931	0	0	0	52.9231	104.994	0	0	0
hsa-miR-758-3p_R-1	TTTGTGACCTGGTCCACTAAC	0	10.8492	26.1895	11.3878	7.51526	7.80845	5.5019	0	0	13.8465	0	0	0	10.191	23.9217	24.01	0	0	39.656	0	0	0	0	90.9357	0	0	0	0	0	17.2816	0	0	7.50823	11.2738	0	0	0	0	56.118	0	0	40.3664	0	0	0	0	0	71.0709
mmu-miR-5119_R-1_1ss5TG	CATCGCATCCTGGGGCTG	15.5379	18.4436	6.32161	14.0992	18.7882	24.7268	4.58491	0	13.4443	57.117	34.5675	0	16.1414	9.05866	3.12023	12.8942	26.4896	12.1981	10.3773	8.58974	31.206	0	0	0	65.876	4.68396	0	6.53733	16.7116	0	28.2212	0	8.58084	0	34.9885	36.8532	13.499	24.7113	94.6991	19.0397	59.025	181.649	34.673	31.4231	83.1204	35.4639	16.0366	121.413
hsa-miR-3188_R-1	AGAGGCTTTGTGCGGATACGGG	5.97611	0	0	7.04961	0	0	18.3397	0	0	0	0	0	0	0	0	0	0	11.4588	19.2721	0	0	0	4.00769	0	0	0	8.72404	0	0	0	0	0	9.65344	0	0	0	0	0	0	0	0	0	0	0	0	0	0	0
mmu-miR-452-3p_1ss20GA	TCAGTCTCATCTGCAAAGAAGT	0	0	0	4.8805	0	0	10.0868	0	0	0	0	0	0	0	0	0	0	0	10.0067	3.4359	0	0	0	0	0	0	0	8.17166	0	21.9948	0	0	23.5973	0	0	0	0	0	0	0	14.7562	0	0	0	0	17.732	13.3638	0
hsa-miR-203a-3p_R-2	GTGAAATGTTTAGGACCACT	0	0	46.9605	27.6562	11.2729	24.7268	156.804	0	0	0	59.0993	9.87129	0	22.6466	10.4008	4.44629	24.0255	9.24099	1.85309	26.3419	17.7115	0	13.6261	0	111.79	16.3939	15.0688	6.53733	10.8988	18.8527	56.4424	17.2402	111.551	32.495	28.26	25.5138	36.4473	33.978	87.6843	58.1769	20.6587	35.3206	112.967	0	0	0	56.128	26.6516
mmu-miR-8117_L-2R-1	TCGTGTGGAACAGAAGGG	0	0	0	0	0	0	0	0	0	0	0	0	0	0	0	0	0	0	0	0	0	0	0	0	0	0	0	0	0	0	0	0	0	0	0	0	0	0	0	0	0	0	0	0	0	0	0	0
mmu-miR-6395_R-2_1ss18GT	CTGGCCCTCTCTGCCCTTTT	0	0	0	0	4.46219	0	0	0	0	0	0	0	0	0	0	0	0	0	0	0	0	0	0	0	0	0	0	0	0	4.71317	0	0	0	0	0	0	0	0	0	0	0	0	0	0	0	0	0	0
hsa-mir-3622b-p3_1ss22CT	TGAGCTCCCGTGCCTGTGCACT	0	0	0	0	0	0	0	0	0	0	0	0	0	0	0	0	0	0	0	0	0	0	0	98.3374	0	0	7.93095	0	0	0	0	0	0	0	0	0	0	0	0	0	0	0	0	0	0	0	0	47.3806
hsa-miR-548d-3p_L-1R-1	AAAAACCACAGTTTCTTTTG	0	0	0	0	8.21982	0	6.41888	0	0	0	0	0	0	0	0	4.6686	0	3.69639	0	0	0	0	0	0	0	3.9033	0	0	0	0	0	0	0	0	0	0	0	0	0	0	0	0	0	0	0	0	0	0
hsa-miR-660-5p	TACCCATTGCATATCGGAGTTG	1816.74	2206.72	2724.61	2434.28	2695.63	2437.54	1931.17	2519.51	3861.87	2301.99	2153.22	2587.92	1598.95	2479.81	2109.27	2441.01	3199.7	2242.23	2404.93	2015.73	2248.52	44.1762	2252.32	1734.27	1722.76	1855.63	2415.77	2679.49	1580.33	3329.07	1666.06	2098.99	2084.07	2065.75	1289.19	1031.89	2277.28	1562.99	1038.18	1621.55	1841.58	1594.47	2169.86	805.423	1758.65	1498.35	1825.5	1634.63
hsa-miR-545-3p	TCAGCAAACATTTATTGTGTGC	0	0	13.5463	0	0	0	0	0	0	0	0	0	0	12.4557	0	0	0	0	0	0	0	0	0	0	19.9624	0	0	0	0	0	0	0	0	0	0	0	0	0	0	0	0	0	0	0	0	0	0	0
eca-miR-769a-5p_R+1	GGAGACCTCTGGGTTCTGAGCTT	0	0	0	0	0	0	0	0	0	0	0	0	0	0	0	0	0	0	0	0	0	11.6253	0	0	0	0	0	4.08583	0	0	0	0	0	0	0	0	0	0	0	0	0	0	0	0	0	0	0	0
mmu-mir-6240-p3_1ss11GT	TTTCTGCCCATTGCTCTG	0	0	0	0	0	0	0	0	0	0	0	4.93564	0	38.4993	0	0	0	0	0	0	0	0	0	0	0	0	0	0	0	0	0	0	0	0	0	0	0	0	0	0	0	0	0	0	43.7476	0	0	0
hsa-miR-10398-3p_R-1	GCCCGGAGAGCTGGGAGCCA	0	0	0	0	0	0	0	10.3297	0	0	0	0	0	0	0	0	0	0	0	5.15385	0	0	0	0	31.9399	10.1486	0	0	0	0	0	0	0	0	0	0	0	0	0	0	0	0	38.0284	0	0	0	0	0
hsa-miR-1284_R-1	TCTATACAGACCCTGGCTTTT	76.4943	58.5855	38.8327	54.2278	61.5312	115.825	100.868	90.1501	61.8438	46.7321	0	80.6155	10.4444	0	46.2833	39.572	84.0891	35.855	55.2219	58.9829	34.5797	0	44.0846	0	23.9549	39.033	17.4481	88.2539	78.4717	59.7002	0	107.033	32.1781	26.5265	41.7171	127.569	0	63.3226	85.9306	23.2708	97.3912	95.8703	55.9241	0	78.7456	150.722	64.1463	47.3806
mmu-miR-3960_L+1_1ss13AT	CGGCGGCGGCGGTGGCGGGGG	0	0	0	2.98253	0	0	12.3793	0	0	0	0	0	0	0	0	0	0	0	0	0	0	0	0	57.6278	0	4.29363	0	0	0	0	0	0	0	0	0	0	0	0	0	0	0	0	0	0	0	0	0	0
hsa-mir-548az-p3_1ss8AG	TGGCAAAGACTGCAATCACTT	0	0	0	0	0	0	0	0	8.73879	0	0	0	0	0	0	0	0	0	0	0	0	0	0	0	0	0	0	0	0	0	0	0	0	0	0	0	0	0	0	0	0	0	0	0	0	0	0	0
hsa-mir-548u-p3_1ss17TC	TGGCAAAGACTGCAATCACTT	0	0	0	0	0	0	0	0	8.73879	0	0	0	0	0	0	0	0	0	0	0	0	0	0	0	0	0	0	0	0	0	0	0	0	0	0	0	0	0	0	0	0	0	0	0	0	0	0	0
hsa-miR-4766-3p	ATAGCAATTGCTCTTTTGGAA	0	0	0	0	0	0	0	0	0	0	0	0	0	0	0	7.11406	0	5.54459	0	0	0	0	6.01153	0	0	3.9033	0	0	0	0	0	0	0	10.6106	0	0	0	0	0	0	0	0	0	0	0	0	0	0
hsa-mir-3155a-p5	CCTCCCACTGCAGAGCCTGG	8.36656	0	0	0	11.7426	13.0141	0	0	0	0	0	0	0	0	0	7.55869	0	0	20.3839	4.00855	0	0	0	0	21.9587	0	19.0343	0	0	0	0	6.46507	0	0	0	18.4266	32.3976	0	0	0	0	0	0	0	0	13.299	0	0
hsa-miR-2355-5p_R+1	ATCCCCAGATACAATGGACAAT	45.4185	0	20.771	20.6065	24.4246	15.6169	0	0	6.04993	20.7698	0	11.5165	0	0	2.60019	0	0	0	12.601	6.29915	0	0	15.2292	0	0	17.9552	0	5.72016	0	0	0	0	7.50823	31.1686	0	0	0	0	0	16.9242	0	0	0	0	0	0	16.0366	29.6129
hsa-miR-143-3p_R+1	TGAGATGAAGCACTGTAGCTCT	1195.22	2049.41	396.455	1987.99	1437.29	1581.21	1497.43	1526.92	3498.88	2060.54	1731.72	3275.62	6288.5	976.07	2630.87	1866.55	1997.81	1472.64	2230	5198.51	2434.07	7196.07	1763.78	4632.58	1758.69	2252.98	4411.19	4696.25	4020.22	2417.86	3447.02	2287.92	1611.05	6296.06	1694.25	712.968	1159.56	1664.92	1324.03	1065.17	628.616	1266.5	1152.04	1723.31	1102.44	1588.49	1739.97	2407.53
hsa-miR-5187-5p_R-1	TGGGATGAGGGATTGAAGTGG	0	0	24.3833	10.8456	0	0	0	0	28.9052	0	25.6469	0	0	0	0	12.005	6.46839	15.5249	40.3973	8.01709	0	0	11.2215	83.685	0	0	0	0	41.4156	32.9922	0	0	20.3795	7.95795	0	0	0	12.3556	0	37.0217	0	0	25.7251	66.1539	0	0	40.0914	23.6903
mmu-miR-215-5p_R+1	ATGACCTATGATTTGACAGACC	0	0	0	0	0	0	12.8378	0	0	0	0	0	0	0	0	0	0	0	0	0	0	0	0	0	0	0	0	0	0	0	0	0	0	0	0	0	0	0	0	0	0	0	0	0	0	0	0	0
hsa-miR-708-5p	AAGGAGCTTACAATCTAGCTGGG	0	0	0	0	0	0	0	0	0	20.7698	0	0	0	0	0	0	0	0	0	3.4359	0	0	0	0	0	9.36792	0	0	5.81272	0	0	0	0	0	26.9143	0	0	0	0	0	0	0	0	0	0	0	0	0
hsa-mir-3665-p5_1ss2CA	GAGGGCGGCGGCGGCGGC	27.4901	17.3587	40.1874	12.2012	11.7426	18.8704	18.7981	15.4945	32.9385	5.19245	55.1965	18.0974	11.8687	6.79399	11.4408	32.6802	3.3882	12.5677	4.81802	4.00855	63.6772	0	17.2331	168.201	33.9361	29.6651	5.94821	5.72016	83.5578	0	0	5.02839	18.2343	13.5948	8.74714	21.9702	0	5.40559	0	13.7509	0	98.3932	59.2796	0	26.2485	11.0825	30.7367	11.8452
hsa-miR-627-5p_1ss2TG	GGGAGTCTCTAAGAAAAGAGGA	0	49.9062	16.2556	3.25367	23.9549	16.9183	7.33586	0	15.4609	0	0	8.22607	0	0	14.041	4.00166	18.7891	18.1123	14.4541	13.1709	0	0	0	181.871	0	9.36792	15.8619	9.80599	0	62.8423	0	0	0	0	0	31.1835	40.497	35.5225	0	0	0	0	24.6066	0	30.6233	22.1649	20.0457	41.458
mmu-miR-5129-5p_L-2R-2_1ss3GT	TTGGGGGCATTGGTATTT	0	0	0	0	0	0	0	0	0	0	0	0	0	0	0	0	0	2.95712	0	0	0	0	0	0	0	0	0	5.72016	0	0	0	6.46507	0	0	0	0	0	0	0	0	0	0	0	0	0	0	0	0
sha-mir-93-p3	ACTGCTGAGCTAGCACTTCT	0	0	0	3.25367	0	0	0	0	0	0	0	0	0	0	0	8.00332	0	0	0	0	0	0	5.21	0	0	0	0	6.53733	0	0	0	0	0	0	0	0	0	0	0	0	0	0	0	0	0	0	0	0
hsa-miR-4784	TGAGGAGATGCTGGGACTGA	0	0	0	0	0	0	0	0	0	0	0	0	0	0	0	8.44795	0	0	0	14.3162	0	0	0	0	0	0	0	0	0	0	0	0	0	0	0	0	0	0	0	0	0	0	0	0	0	0	0	0
hsa-miR-3187-5p_R-1	CCTGGGCAGCGTGTGGCTGAAG	0	0	0	0	0	0	0	0	0	10.3849	0	0	0	0	4.68034	0	0	0	0	0	0	0	0	0	0	0	0	0	0	0	0	0	0	0	0	0	0	0	0	0	0	0	0	0	0	0	0	0
hsa-mir-1303-p5	CTGGGCAACATAGCGAGAC	0	0	0	5.96505	0	0	0	12.2078	0	0	0	9.87129	0	0	0	0	0	0	0	0	21.0852	0	0	0	0	0	0	0	0	0	0	0	0	0	0	0	0	0	0	0	0	0	0	0	135.617	0	0	0
cja-mir-9942-p3	GAGGGCCGGGCGGGCGGG	0	0	0	0	0	0	0	0	0	0	0	0	0	0	0	0	4.31226	0	0	0	0	0	0	0	0	0	0	0	0	0	0	0	0	0	0	0	0	0	0	0	0	0	0	0	0	0	0	0
hsa-miR-548x-3p_R-1_1ss2AG	TGAAAACTGCAATTACTTT	0	0	0	0	0	0	1.19208	0	0	0	0	0	0	0	0	0	0	0	0	0	0	0	0	0	0	0	0	0	0	0	0	0	0	0	0	0	0	0	0	0	0	0	0	0	0	0	0	0
hsa-miR-23a-5p_L+1R-2	TGGGGTTCCTGGGGATGGGAT	172.112	155.143	159.846	84.053	91.1226	153.566	115.54	152.128	177.465	113.369	109.278	26.3234	75.9596	124.557	57.2041	95.5952	125.98	94.2581	186.05	118.538	78.4368	862.599	167.121	762.077	107.797	174.868	103.895	61.2874	138.052	80.124	54.4266	94.821	231.683	93.5059	32.2971	138.908	175.487	188.423	196.413	214.726	123.952	55.5038	149.877	340.692	65.6213	237.904	32.0731	248.748
mmu-miR-501-3p_R+1_2ss21TC22GC	AATGCACCCGGGCAAGGATTCCA	0	0	0	0	13.1517	0	0	0	0	0	0	0	0	0	0	0	0	0	0	0	19.3983	0	0	0	0	0	0	0	0	0	0	0	0	0	0	0	0	0	0	0	0	0	0	0	0	0	0	0
hsa-miR-197-3p	TTCACCACCTTCTCCACCCAGC	374.105	532.694	262.798	337.839	396.9	581.73	542.854	676.126	447.695	406.742	553.08	516.597	447.212	261.569	199.694	262.331	279.989	239.896	411.385	869.282	539.78	0	106.605	350.903	271.489	384.865	682.855	267.213	747.661	279.648	571.479	366.354	282.095	490.077	600.188	211.197	238.932	267.191	233.24	244.343	283.32	166.511	180.076	238.154	288.734	379.759	308.704	355.355
hsa-miR-3202_L+2R-3	TATGGAAGGGAGAAGAGCTTT	0	0	22.1256	0	0	0	6.41888	0	0	0	0	0	0	0	3.12023	0	0	3.32675	5.37395	0	0	0	0	0	17.9662	0	0	0	0	0	0	0	0	5.63688	0	8.50459	0	0	0	0	0	0	0	0	0	0	0	0
hsa-miR-6796-5p_L+1R-4	CTTGTGGGGTTGGAGAGCTG	0	0	0	0	0	0	0	0	0	0	0	0	0	0	2.60019	0	0	0	0	0	0	0	0	0	0	0	0	10.6232	0	0	0	0	0	10.6106	0	0	0	0	0	0	0	0	0	0	0	0	0	0
hsa-miR-6848-5p_R+2	TGGGGGCTGGGATGGGCCATGGTGT	0	0	0	0	0	0	0	0	0	0	0	0	0	0	0	0	0	0	0	0	0	0	0	0	0	0	0	0	0	0	0	0	0	0	0	0	0	0	0	0	0	0	0	0	0	0	0	0
hsa-miR-92a-1-5p	AGGTTGGGATCGGTTGCAATGCT	0	32.5475	30.705	0	0	0	0	16.9031	0	25.9623	0	0	0	5.66166	0	7.11406	3.69622	3.32675	10.0067	19.4701	0	0	0	0	0	17.1745	11.1033	12.2575	26.8838	20.4238	0	28.0153	8.58084	13.9264	29.6057	63.7844	40.497	40.1558	21.0442	29.6173	23.61	55.5038	49.2133	0	0	0	9.35466	0
hsa-mir-2110-p3	TCACCGCGGTCTTTTCCTCC	43.028	24.9531	0	4.33822	52.6068	0	33.9284	17.8422	46.3828	32.8855	84.7462	19.7426	6.64646	9.05866	7.80056	23.5653	0	101.651	58.5575	27.4872	73.3763	0	22.0423	84.1381	39.9248	21.0778	55.5166	5.72016	51.5879	0	77.6083	20.1136	20.3795	40.4529	96.8913	26.9312	25.6481	33.978	0	5.28881	14.7562	65.5954	36.9099	0	56.8718	85.7045	0	47.3806
hsa-mir-641-p3	TGACTGTCCTATGTCTTTCC	9.56178	0	22.5772	3.25367	0	0	0	0	0	0	0	0	0	0	0	0	0	0	10.0067	9.16239	0	0	0	0	0	0	0	0	0	7.85529	0	0	0	0	0	0	0	0	0	0	41.3175	0	0	0	0	0	0	0
hsa-miR-6853-3p	TGTTCATTGGAACCCTGCGCAG	0	0	0	0	0	0	0	0	0	0	0	0	19.9394	0	0	0	0	0	0	0	0	0	0	0	0	0	0	0	0	0	0	0	0	0	0	0	0	0	0	0	0	0	0	0	0	0	0	0
mmu-mir-6240-p3_1ss5TC	GTGACTTCTGCCCAGTGCT	0	0	4.96698	2.71139	0	0	0	0	0	0	0	0	0	0	0	0	0	0	0	0	0	0	0	0	0	0	0	0	0	0	0	0	0	0	0	0	0	0	0	0	0	0	0	0	0	0	0	0
bta-miR-339a_R+1_1ss22CA	TCCCTGTCCTCCAGGAGCTCAAT	0	0	0	0	0	5.85634	0	0	0	0	0	0	0	0	3.12023	0	0	0	0	0	0	0	4.00769	0	0	5.07429	0	0	0	0	0	0	3.75412	0	0	10.6307	0	0	0	0	0	0	0	0	0	0	0	0
hsa-miR-5189-5p_R-3	TCTGGGCACAGGCGGATGGAC	32.271	0	72.2469	60.1928	52.1371	46.8507	40.3472	15.025	9.41101	0	35.6826	27.9686	0	0	30.6822	63.5819	32.342	113.849	85.6125	33.2137	0	0	61.3177	0	0	60.1108	75.344	70.2763	45.0486	34.5633	80.632	29.452	115.841	70.9584	64.5942	0	36.4473	0	0	68.7546	14.7562	0	0	251.385	0	0	78.8464	38.4968
mmu-mir-3473f-p3_1ss13CG	GGAGAGATGGCTGAGCGGT	0	0	0	0	6.10615	0	0	0	0	0	0	0	0	0	0	0	0	5.54459	0	0	0	0	0	0	35.9324	0	0	0	0	0	0	0	0	0	0	0	0	0	0	0	0	0	0	0	0	0	12.0274	0
mmu-mir-5112-p5_1ss1TG	GGGGGTGTAGCTCAGCGG	0	0	0	0	0	0	0	0	3.36107	0	0	0	0	0	0	0	0	0	0	0	0	0	0	0	0	0	0	0	0	0	0	0	4.29042	0	0	0	0	0	0	0	0	22.7061	0	0	28.4359	0	0	0
cpo-miR-28-3p	CACTAGATTGGGAGCTCCTGGA	0	0	0	0	0	0	32.0944	0	0	0	176.183	0	0	0	0	0	125.672	0	14.8247	18.8974	0	93.0026	35.2677	0	107.797	4.68396	19.8274	57.2016	0	0	0	0	0	0	0	0	0	0	0	0	0	0	0	87.6539	0	0	0	0
hsa-miR-6810-5p_R+1	ATGGGGACAGGGATCAGCATGGCA	0	0	0	0	0	0	0	0	0	0	0	0	0	0	0	0	10.1646	0	0	0	0	0	0	0	0	0	0	0	0	0	0	0	0	0	0	0	0	0	0	0	20.6587	0	0	0	0	0	0	0
hsa-miR-4762-5p_R+2	CCAAATCTTGATCAGAAGCCTTA	0	0	0	0	0	0	0	0	0	0	0	0	0	0	3.64026	0	0	0	0	0	0	0	0	0	0	0	0	0	0	0	0	0	0	0	0	0	0	0	0	0	0	0	0	0	0	0	24.0548	0
mmu-mir-6240-p5_1ss2GT_2	TTATTTCTGCCCAGTGCTC	0	0	0	0	0	0	0	0	0	0	0	0	0	0	0	0	0	0	0	0	0	0	0	0	0	0	0	0	0	4.71317	0	0	0	0	0	0	0	0	0	0	0	0	0	0	0	0	0	0
mmu-mir-6240-p5_1ss2GT_1	CTATGTGATTTCTGCCCA	0	0	0	0	0	0	0	0	0	0	0	0	0	0	0	0	0	0	0	0	0	0	0	0	0	0	0	0	0	4.71317	0	0	0	0	0	0	0	0	0	0	0	0	0	0	0	0	0	0
hsa-miR-3074-5p_R+1	GTTCCTGCTGAACTGAGCCAGT	11.9522	0	9.93396	6.50733	11.7426	14.3155	0	13.1469	18.1498	0	0	0	0	0	29.1221	5.33555	0	7.76243	7.41234	6.29915	0	0	7.21384	0	0	35.9104	22.9998	11.4403	18.1647	0	23.1817	0	0	7.95795	0	0	0	0	0	0	0	0	0	13.2308	0	0	0	0
pal-miR-9993a-3p	ATCTCGGTGGGACCTCCA	197.809	186.606	96.6303	55.8546	63.8797	65.0704	241.625	51.6485	60.1632	106.878	323.373	181.796	96.3737	696.384	37.9627	56.9125	58.8316	36.0398	195.871	25.4829	154.343	0	24.0461	114.727	473.109	311.093	182.808	37.181	62.4867	335.421	164.288	50.2839	399.545	39.7897	359.978	253.72	193.711	509.67	277.959	250.161	625.665	766.962	256.133	654.923	139.992	155.155	239.88	1113.44
mmu-mir-6240-p3_1ss2TC_1	ACTTCTGCCCAGTGCTCTG	18.526	0	12.1917	1.89797	15.2654	3.25352	0	0	0	3.46163	0	0	0	11.3233	0	0	9.54858	2.95712	0	15.7479	0	0	6.4123	0	19.9624	4.29363	0	4.08583	0	0	35.2765	3.23254	0	0	0	15.5917	29.0229	0	0	0	48.6956	103.439	24.0474	0	0	22.9038	6.01371	13.3258
mmu-mir-6240-p3_1ss2TC_2	TCCTGCCCAGTGCTCTGAA	18.526	0	12.1917	1.89797	15.2654	3.25352	0	0	0	3.46163	0	0	0	11.3233	0	0	9.54858	2.95712	0	15.7479	0	0	6.4123	0	19.9624	4.29363	0	4.08583	0	0	35.2765	3.23254	0	0	0	15.5917	29.0229	0	0	0	48.6956	103.439	24.0474	0	0	22.9038	6.01371	13.3258
mmu-mir-6240-p3_1ss2TC_3	TCTCTGCCCAGTGCTCTG	18.526	0	12.1917	1.89797	15.2654	3.25352	0	0	0	3.46163	0	0	0	11.3233	0	0	9.54858	2.95712	0	15.7479	0	0	6.4123	0	19.9624	4.29363	0	4.08583	0	0	35.2765	3.23254	0	0	0	15.5917	29.0229	0	0	0	48.6956	103.439	24.0474	0	0	22.9038	6.01371	13.3258
mmu-mir-6240-p5_1ss2TC_1	TCTCTGCCCAGTGCTCTG	18.526	0	12.1917	1.89797	15.2654	3.25352	0	0	0	3.46163	0	0	0	11.3233	0	0	9.54858	2.95712	0	15.7479	0	0	6.4123	0	19.9624	4.29363	0	4.08583	0	0	35.2765	3.23254	0	0	0	15.5917	29.0229	0	0	0	48.6956	103.439	24.0474	0	0	22.9038	6.01371	13.3258
hsa-miR-6505-5p_L+1R-2	ATTGGAATAGGGGATATCTCA	0	0	0	0	0	0	0	0	0	0	0	0	0	0	0	0	0	3.69639	0	3.4359	0	0	0	0	0	0	0	0	0	0	0	0	0	0	0	0	0	0	0	0	0	0	0	0	0	0	0	0
hsa-miR-491-5p_L-2R+2	TGGGGAACCCTTCCATGAGGAG	0	0	0	0	47.4401	35.138	0	0	4.7055	18.1736	0	8.22607	0	13.588	13.521	22.2314	0	12.1981	42.621	39.5128	12.6511	0	8.41615	75.0748	57.891	19.5165	11.1033	15.5262	18.1647	0	0	25.8603	7.50823	12.6001	0	0	0	0	0	0	44.2687	0	0	81.0385	0	0	0	0
hsa-mir-3199-1-p5	TGCCTTAGGAGAAAGTTTCTG	0	0	0	0	0	9.76056	0	0	0	0	0	9.87129	0	2.83083	2.34017	4.6686	0	17.9275	0	0	0	0	0	0	10.9793	4.29363	0	0	3.99624	0	0	0	6.43563	0	16.8214	0	0	0	0	11.1065	0	0	15.6588	0	0	0	0	0
hsa-mir-3199-2-p5	TGCCTTAGGAGAAAGTTTCTG	0	0	0	0	0	9.76056	0	0	0	0	0	9.87129	0	2.83083	2.34017	4.6686	0	17.9275	0	0	0	0	0	0	10.9793	4.29363	0	0	3.99624	0	0	0	6.43563	0	16.8214	0	0	0	0	11.1065	0	0	15.6588	0	0	0	0	0
hsa-miR-328-3p	CTGGCCCTCTCTGCCCTTCCGT	1047.02	1619.78	815.487	599.759	996.242	1576.01	832.62	1375.73	1111.17	964.931	1396.08	1288.2	810.869	836.794	662.008	854.577	727.232	1569.49	1535.1	1193.97	1059.32	841.673	521	714.192	776.538	1356.01	1931.98	804.091	2014.83	1047.9	1744.67	787.302	621.038	1325	1738.66	887.312	1499.74	1586.15	939.976	3171.17	2514.46	2220.15	1240.4	610.27	713.085	2423.37	1198.73	832.122
hsa-miR-1292-3p	TCGCGCCCCGGCTCCCGTTC	0	0	0	0	0	0	0	0	0	0	0	0	0	0	0	0	0	0	0	0	0	0	0	0	0	0	0	0	0	0	0	0	0	0	0	0	0	0	29.8127	0	0	0	0	0	0	0	0	0
hsa-mir-548ax-p3_1ss13TG	AAAAACCGTAATGACTTTTG	0	0	0	0	0	0	0	0	0	11.2503	0	0	0	0	0	0	0	0	17.0484	0	0	0	6.4123	0	0	0	0	9.80599	0	0	0	0	0	0	0	0	0	0	0	0	0	0	0	41.3462	0	0	0	0
hsa-miR-9-3p	ATAAAGCTAGATAACCGAAAGT	0	0	0	4.51898	0	0	9.16983	4.69532	0	0	0	0	0	0	1.38677	1.03747	11.0887	2.95712	0	1.71795	0	0	0	0	0	0	2.37928	0	0	8.90266	0	0	0	3.31581	0	7.08715	0	0	0	0	19.675	0	6.33807	0	7.29126	22.6575	8.01828	0
hsa-miR-1278_R-2	TAGTACTGTGCATATCATCT	0	0	0	0	0	0	0	0	0	0	0	9.87129	0	0	0	0	0	0	0	0	0	0	0	0	0	0	0	8.17166	0	0	0	0	0	0	0	0	0	0	0	0	0	0	0	0	0	0	0	0
hsa-miR-1910-5p	CCAGTCCTGTGCCTGCCGCCT	10.757	0	0	8.13416	0	0	13.7547	0	0	24.2314	0	0	0	0	3.64026	0	2.15613	0	0	8.01709	0	0	0	0	0	0	11.8964	0	18.8913	0	0	0	0	0	0	34.0183	39.1471	0	0	0	17.7075	0	0	0	0	11.8213	0	0
hsa-miR-10400-5p_R-3_1ss12GA	CGGCGGCGGCGACTCTGG	0	11.9341	0	0	7.04556	0	0	0	5.37772	0	0	0	0	0	0	4.44629	0	0	0	0	0	0	0	0	0	0	0	0	0	0	0	0	0	3.97897	0	0	0	0	8.76843	0	14.7562	0	0	72.7693	0	17.732	0	0
hsa-miR-497-5p	CAGCAGCACACTGTGGTTTGT	9.56178	16.2738	20.771	84.053	67.1677	36.4394	19.2566	81.6985	65.2048	179.14	33.4524	75.6799	82.6061	27.176	23.4017	12.005	60.9877	40.6603	24.8313	97.9231	64.9423	437.112	125.441	368.425	111.79	92.8985	88.8266	42.4926	0	0	0	15.0852	32.1781	33.1581	37.68	36.8532	0	49.4225	82.4233	35.9639	61.9762	90.8245	109.611	0	0	54.6735	25.3912	20.729
mmu-miR-5106_R-3_1ss1AG	GGGTCTGTAGCTCAGTTGGC	0	0	0	0	0	0	16.5057	0	0	0	0	0	0	0	0	0	0	0	0	0	0	0	0	0	27.9474	0	0	0	0	0	0	0	0	0	0	0	29.6978	0	0	41.2527	0	0	0	0	21.8738	0	0	0
hsa-miR-4525_L-1	GGGGGATGTGCATGCTGGTT	0	0	0	0	13.6214	10.4113	0	0	5.37772	0	0	0	0	0	11.9609	0	0	28.4622	0	0	0	0	18.4354	0	0	0	0	9.80599	0	0	0	0	15.0165	0	0	0	0	0	0	19.0397	0	0	0	0	0	0	0	23.6903
hsa-miR-6865-5p_L+1R-4	ATAGGTGGCAGAGGAGGGAC	0	0	0	0	0	0	0	0	0	0	0	0	0	0	0	0	0	0	0	0	0	0	0	0	0	0	0	0	0	0	0	0	0	0	0	0	0	0	0	0	0	0	0	0	0	0	0	0
pal-mir-9226-p3_1ss9TG	AGTCCCTGGTCGGGCGCCA	0	0	0	0	0	0	0	0	0	0	0	9.87129	0	0	0	0	3.2342	0	0	0	0	0	0	0	23.9549	0	0	8.17166	0	0	0	5.74673	0	0	11.4386	0	0	33.978	0	0	0	0	0	0	0	31.0309	0	0
hsa-miR-4738-3p_R-2	TGAAACTGGAGCGCCTGGAG	35.8567	52.076	39.7358	20.6065	20.1973	16.9183	16.5057	30.05	26.2164	0	0	0	0	18.1173	0	26.6777	34.1901	11.8285	14.0834	12.5983	39.6401	1095.11	16.4315	0	0	8.58726	11.8964	0	38.5093	45.5607	30.237	29.452	10.726	0	26.9143	0	39.1471	114.29	0	43.3683	0	50.458	31.3175	107.5	0	0	20.0457	0
hsa-mir-3675-p3_1ss4AC	AACCTCTCTAAGGAACTC	0	0	0	0	0	0	0	0	0	0	0	0	0	0	0	0	0	0	0	0	0	0	0	0	0	0	5.55166	0	0	0	0	0	0	0	0	0	0	0	0	0	0	0	0	0	0	0	0	0
eca-mir-703-p5	AGAAGGAAAGGAGAATGTTTTG	0	0	0	0	0	0	0	0	0	0	36.7977	0	0	0	0	0	0	0	0	5.7265	0	369.685	0	0	0	0	0	0	0	0	0	0	0	0	0	0	0	0	0	0	0	0	0	0	0	0	0	29.6129
hsa-miR-6818-5p_R-3	TTGTGTGAGTACAGAGAGC	0	0	0	8.67644	8.92438	0	0	0	15.4609	0	0	0	0	0	0	0	0	0	0	0	0	0	0	0	0	0	0	8.98882	0	0	0	0	13.9439	9.28427	0	0	0	29.3446	0	0	0	0	0	0	0	0	0	0
mdo-miR-203_L-1	TGAAATGTTTAGGACCACTTG	0	0	16.2556	0	0	0	0	19.7203	0	0	0	0	0	18.1173	0	0	15.0929	0	0	0	19.3983	0	8.01538	0	0	0	0	0	0	0	0	12.2118	6.43563	0	0	0	0	0	15.7832	28.5596	0	0	0	0	0	0	0	0
hsa-miR-181d-5p_R+1	AACATTCATTGTTGTCGGTGGGTT	43.028	24.4106	35.2204	79.8956	42.7431	74.1803	22.9246	14.0859	43.0217	91.7333	19.3281	194.135	86.404	130.596	23.4017	30.2348	26.4896	3.69639	42.2503	38.5584	53.978	0	134.725	0	91.1617	71.3003	49.965	24.515	105.961	20.4238	0	48.1289	128.713	38.9055	57.8657	73.2339	14.3989	242.479	52.6106	95.5512	79.6837	84.0967	80.5308	105.846	65.6213	51.7182	70.8282	198.406
hsa-miR-664a-3p	TATTCATTTATCCCCAGCCTACA	0	0	16.2556	16.8106	0	0	5.5019	0	0	51.9245	33.4524	16.4521	0	0	0	11.1157	0	3.69639	0	4.5812	0	0	5.61077	0	0	6.24528	13.4826	7.35449	29.0636	0	0	0	48.2672	54.3793	34.9885	28.3486	0	21.6224	0	0	14.7562	0	31.3175	0	0	13.299	0	0
hsa-mir-7108-p3_1ss3GT	CCTCCCCGCCCCGCGCCC	0	0	0	0	0	0	0	0	0	0	0	0	11.3939	0	0	0	0	0	0	0	0	0	0	0	0	0	0	0	0	0	0	0	0	0	0	0	0	0	0	0	0	0	0	0	0	0	0	0
hsa-miR-20a-3p_L-1R+1	CTGCATTATGAGCACTTAAAGT	0	0	0	5.42278	0	18.2197	16.5057	0	0	0	0	0	0	0	0	0	0	0	4.07679	0	0	0	0	0	0	0	0	0	0	0	0	0	0	12.6001	0	0	0	0	0	0	20.6587	0	0	0	0	0	38.755	0
hsa-miR-6861-5p	ACTGGGTAGGTGGGGCTCCAGG	0	0	0	0	0	0	0	0	0	0	0	0	0	9.05866	0	5.78017	12.3207	0	0	0	23.6154	0	0	0	0	0	0	0	0	0	0	0	0	0	0	0	0	0	0	0	0	0	0	0	0	0	0	0
hsa-mir-4460-p3_1ss18AG	CAGTGATAAAGGAGGTAG	0	0	0	0	0	0	0	0	0	0	0	0	0	0	0	0	0	0	0	0	0	0	4.40846	0	0	0	0	0	0	0	0	0	0	0	0	0	0	0	0	0	0	0	0	0	0	0	0	0
hsa-miR-3158-5p_R-1	CCTGCAGAGAGGAAGCCCTT	5.97611	0	0	0	0	7.80845	0	0	0	0	0	0	0	0	0	0	0	0	0	0	0	0	7.41423	0	0	0	0	0	0	0	0	0	0	0	0	10.6307	0	0	0	0	13.2806	0	0	0	0	0	4.67733	0
bta-mir-378-2-p5_1ss5AG	CTGGGCTTGGAGTCAGAAGGCT	0	0	0	0	0	0	0	0	0	0	0	0	0	0	0	0	0	0	0	0	0	0	0	0	0	0	0	0	0	0	0	0	0	0	0	0	0	0	0	0	0	0	0	0	0	0	0	0
bta-miR-378_L-1R+1_1ss6AG	CTGGGCTTGGAGTCAGAAGGCT	0	0	0	0	0	0	0	0	0	0	0	0	0	0	0	0	0	0	0	0	0	0	0	0	0	0	0	0	0	0	0	0	0	0	0	0	0	0	0	0	0	0	0	0	0	0	0	0
hsa-miR-299-5p_R-1	TGGTTTACCGTCCCACATACA	0	0	0	0	0	0	0	0	0	0	0	0	0	0	0	0	0	0	0	8.58974	0	0	0	0	0	0	0	0	0	0	0	0	0	0	0	0	0	0	0	0	0	0	0	0	0	0	0	0
hsa-miR-493-3p	TGAAGGTCTACTGTGTGCCAGG	0	0	0	0	29.1216	10.4113	0	0	0	0	0	0	23.7374	0	0	6.66943	0	0	18.5309	0	0	0	7.21384	0	19.9624	5.46462	0	7.35449	36.3295	0	13.1027	7.90175	0	0	0	0	0	0	0	0	0	156.42	0	0	0	0	0	0
hsa-miR-4488_L-1R+1	GGGGGCGGGCTCCGGCGG	8.36656	22.7833	11.7401	14.0992	0	67.6732	38.5133	10.3297	27.5608	18.1736	14.4961	0	83.5555	36.2346	4.1603	11.1157	27.7217	8.50171	10.0067	6.87179	0	0	9.21769	35.4981	27.9474	12.4906	3.96547	0	32.6965	12.5685	0	0	473.019	41.7792	30.9514	17.0092	0	37.0669	0	197.802	67.8787	65.5954	33.5545	152.154	21.8738	56.1512	10.691	100.684
hsa-miR-100-5p_R-1	AACCCGTAGATCCGAACTTGT	2075.5	1180.39	815.487	2634.93	2894.32	2345.14	2841.73	2252.34	7299.58	2373.82	1606.27	1061.16	3837.86	717.332	2960.05	1149.59	4999.76	789.55	1391.67	1506.64	1817.96	3131.86	2198.02	3440.52	2503.29	1090.58	2424.09	1414.11	3692.89	2875.04	2384.69	1480.14	1618.02	1074.32	2185.44	1106.3	3571.16	5268.91	2719.09	3842.85	1735.33	2078.87	2348.25	2780.12	3082.02	2225.36	2085.42	1761.97
hsa-miR-519a-2-5p	CCTCTACAGGGAAGCGCTTTC	0	11.3916	0	2.44025	0	0	0	0	0	0	0	0	0	0	0	0	0	0	0	0	0	0	0	0	0	0	0	0	0	0	0	0	0	0	0	0	0	0	0	0	0	0	0	0	0	0	0	0
hsa-miR-642b-3p_R-3	AGACACATTTGGAGAGGGA	0	0	0	5.15164	0	0	0	0	0	9.9522	0	0	0	0	0	0	0	0	0	0	0	0	0	0	0	0	0	0	0	7.85529	0	2.15502	0	0	0	0	0	0	0	0	0	0	0	0	0	0	0	0
hsa-miR-25-5p	AGGCGGAGACTTGGGCAATTG	46.6137	84.6236	216.741	108.998	145.608	134.045	133.879	57.2829	276.28	167.889	72.4803	88.8416	106.343	41.8963	153.411	144.504	95.1778	206.259	72.6409	204.436	192.297	0	117.425	500.75	183.654	106.95	145.929	213.28	181.647	116.258	92.7268	165.218	235.973	88.2006	57.8657	86.4633	71.5447	145.179	0	145.971	0	55.5038	29.0806	297.692	0	28.0756	54.7916	44.4193
hsa-miR-6780a-5p_R-1	TTGGGAGGGAAGACAGCTGGAG	38.2471	0	10.837	3.79594	7.04556	0	8.25284	0	8.73879	31.1547	40.1429	18.0974	0	0	18.2013	6.66943	10.1646	38.8121	16.3071	21.188	14.3379	295.283	36.47	35.9513	29.9436	0	0	0	45.0486	29.8501	15.1185	17.9585	18.2343	0	0	0	0	0	0	0	0	0	0	0	56.8718	29.5533	0	20.729
hsa-miR-10401-3p_L+1R-2	GACCTCGCCGTCCCGCCCGC	47.8089	115.001	73.15	42.2976	59.6524	122.332	57.7699	46.0141	71.927	121.157	0	57.5825	60.7677	49.8226	24.9618	29.7901	54.5193	130.113	19.6427	81.3162	107.113	1006.75	34.0654	348.033	0	20.2972	49.965	53.1158	98.8162	76.9818	66.5214	52.4389	55.7755	19.8949	86.1256	0	64.7952	98.8451	85.9306	49.7148	64.9275	242.199	48.0948	97.577	39.3728	70.9278	14.7002	0
hsa-miR-4470_R-1	TGGCAAACGTGGAAGCCGAG	0	0	0	0	0	0	0	0	0	0	0	0	0	0	4.1603	0	9.54858	0	0	0	0	0	0	0	0	0	0	0	0	25.1369	0	0	0	0	0	0	0	0	0	0	0	0	0	0	0	0	0	0
hsa-miR-137-3p	TTATTGCTTAAGAATACGCGTAG	0	0	0	0	0	0	0	0	0	0	0	0	0	0	0	0	7.70047	0	0	0	0	0	0	0	0	0	0	0	0	0	0	0	0	0	0	0	0	0	0	0	0	0	0	0	0	0	0	0
hsa-miR-1271-5p	CTTGGCACCTAGCAAGCACTCA	0	18.4436	0	20.6065	19.7276	18.2197	15.5887	4.69532	12.7721	43.2704	17.8413	52.6469	0	6.79399	18.2013	0	0	14.0463	0	10.3077	26.989	0	50.8977	0	0	56.2075	38.0686	26.1493	9.44567	14.1395	0	28.0153	10.726	25.8633	0	0	0	0	31.5664	32.7906	0	45.4122	61.5166	97.577	0	0	21.3821	29.6129
ssc-miR-339_R+1_1ss21AT	TCCCTGTCCTCCAGGAGCTCTT	0	0	0	2.71139	13.6214	9.10986	0	0	0	0	0	0	18.0404	0	0	0	7.08443	0	11.4891	2.86325	0	0	7.21384	0	0	0	0	0	18.8913	0	0	0	0	6.63162	22.8771	0	0	0	0	0	0	0	0	0	0	41.3746	0	0
hsa-mir-9901-p5	GTCCCGGTCGCCGCGGTTCG	8.36656	0	0	5.42278	18.3185	0	0	0	6.04993	0	35.6826	0	0	11.3233	12.4809	0	0	0	2.2237	0	0	0	6.01153	23.4137	0	0	0	0	0	0	11.0869	7.18341	17.1617	0	0	0	0	27.8002	0	0	0	0	26.8436	0	0	0	0	0
cpo-miR-328-3p_R-2_1ss19CA	CTGGCCCTCTCTGCCCTTAT	0	0	0	0	0	0	0	0	0	0	0	0	0	0	0	0	0	0	0	0	0	0	5.21	0	0	0	0	0	0	0	0	0	0	0	0	0	0	0	0	0	0	0	0	0	0	0	0	0
mmu-miR-5119_L+2R-1	CTCATCTCATCCTGGGGCTG	0	11.3916	0	2.71139	16.9093	11.7127	28.4265	3.75625	9.74712	17.3082	32.3373	0	26.1111	5.0955	8.06058	0	96.1018	16.449	13.3422	0	4.21703	190.655	5.21	37.4619	0	20.2972	32.9134	30.2351	5.08613	21.2093	0	5.38756	7.50823	0	0	10.6307	24.9732	0	52.6106	14.8087	29.5125	52.9809	16.218	41.3462	98.432	14.7766	29.4004	196.926
hsa-miR-133b_R-1	TTTGGTCCCCTTCAACCAGCT	0	0	6.32161	0	0	0	0	0	2.24072	0	0	2.74202	1.89899	0	1.56011	0	0	0	9.88312	0	0	0	0	0	0	0	3.70111	0	0	0	0	0	0	0	0	0	0	0	0	0	0	0	0	0	0	0	0	0
hsa-miR-5590-3p	AATAAAGTTCATGTATGGCAA	0	0	0	0	10.3335	0	0	0	0	0	0	0	0	0	0	0	0	0	0	0	0	0	0	0	0	0	0	0	0	0	0	0	0	0	0	0	0	0	0	0	0	0	0	0	0	0	0	0
hsa-miR-6772-5p_R+1	TGGGTGTAGGCTGGAGCTGAGGT	5.97611	0	0	0	0	0	0	0	0	0	0	0	0	0	0	0	0	0	0	0	0	0	0	0	0	0	0	0	0	0	0	0	0	0	0	0	0	0	0	0	0	0	0	0	0	0	0	0
hsa-miR-10b-3p_L-1	CAGATTCGATTCTAGGGGAAT	23.9045	0	40.6389	50.4318	53.0765	16.9183	28.4265	48.8313	6.04993	51.9245	42.3731	13.1617	19.9394	15.8527	41.603	39.572	133.988	19.2213	25.5726	68.1453	29.5192	0	48.8938	186.252	17.9662	46.8396	82.4819	25.3321	14.5318	20.4238	0	22.2686	86.881	0	59.2114	0	41.8469	41.7003	129.773	107.892	64.9275	0	99.545	213.346	0	100.481	33.4095	165.832
bta-miR-2428_L-2R-1_1ss16GA	GCTGGAGTGCGGCAGAGG	0	19.5285	0	0	0	6.50704	0	0	0	0	0	0	0	0	0	0	0	0	0	0	0	0	0	0	0	0	0	0	7.99249	0	0	0	0	0	0	0	0	0	0	0	0	0	0	0	0	0	0	0
ggo-mir-487b-p5_1ss10TC	TGCTAACCTCTGGTACTT	0	0	0	0	0	0	0	0	0	0	0	0	0	0	0	0	0	0	0	0	0	0	0	0	0	0	0	0	0	0	0	0	0	0	0	0	0	0	0	33.8484	0	0	0	0	0	0	0	0
mmu-mir-5108-p5_1ss13AG	TGGTGGTAGAGCGCTGGA	0	0	0	0	0	0	0	0	3.69718	0	0	0	0	0	0	0	0	0	0	0	0	0	0	0	0	0	0	0	0	0	0	0	0	0	0	0	0	0	0	0	0	0	0	0	0	0	0	0
hsa-miR-4701-5p	TTGGCCACCACACCTACCCCTT	0	0	0	0	0	0	0	0	0	0	0	0	17.0909	0	0	0	0	0	0	0	0	0	0	0	0	0	0	0	0	0	0	0	0	0	0	0	0	0	0	16.9242	0	0	0	0	0	0	0	0
hsa-miR-449c-5p_L-1	AGGCAGTGTATTGCTAGCGGCTGT	0	0	0	0	0	0	0	0	0	0	0	0	0	0	0	0	5.85235	0	0	0	0	0	0	0	0	0	0	0	0	0	0	0	0	0	0	0	0	0	0	0	0	0	0	0	0	0	0	0
hsa-mir-5100-p3_1ss17TC	ATCCCAGCGGTGCCTCCA	29.8806	22.7833	0	0	14.0911	0	13.7547	0	0	0	0	0	0	0	5.20038	0	22.1773	0	9.26543	0	15.1813	0	0	0	0	0	0	0	23.2509	7.85529	13.1027	0	0	8.62111	103.62	0	20.2485	0	80.6696	0	0	40.3664	0	66.1539	0	31.0309	10.691	245.787
hsa-miR-4783-3p_1ss23CT	CCCCGGTGTTGGGGCGCGTCTGT	0	0	0	0	0	0	0	0	0	0	0	0	0	0	0	0	0	0	0	0	0	0	0	0	0	0	0	0	0	0	0	0	0	0	0	0	0	0	0	0	0	0	0	84.3462	0	0	0	14.8064
hsa-miR-3675-5p_L-1R-2	ATGGGGCTTCTGTAGAGATT	0	0	0	0	0	0	0	0	0	0	0	0	0	0	0	0	0	8.87135	0	0	0	0	0	0	0	0	0	7.35449	0	0	0	6.46507	0	0	0	0	0	0	0	0	0	0	26.8436	0	0	0	0	0
hsa-miR-3157-3p	CTGCCCTAGTCTAGCTGAAGCT	0	0	10.837	0	0	0	10.0868	33.8063	7.39436	0	0	34.5495	19.9394	0	17.6813	12.4496	0	2.21784	0	0	0	0	0	0	0	11.7099	0	16.3433	0	17.2816	0	0	0	0	0	0	0	27.8002	29.8127	0	0	0	0	0	65.6213	0	0	0
mmu-miR-434-5p_R-2	GCTCGACTCATGGTTTGAAC	0	0	0	0	0	0	0	0	0	0	0	16.4521	0	0	0	0	0	0	0	0	0	0	0	0	0	0	0	0	0	0	0	0	0	0	0	0	0	0	0	0	0	0	0	0	0	0	0	0
pal-miR-9993a-3p_1ss6GT	ATCTCTGTGGGACCTCCA	0	0	0	0	0	0	0	0	0	0	0	0	0	10.191	0	0	0	0	0	0	0	0	0	0	0	0	0	0	0	0	0	0	0	0	0	0	0	0	0	0	0	0	0	0	0	0	0	0
hsa-mir-935-p5_1ss9CG	CGGGGGCGGGGGCGGCAG	0	0	0	0	0	0	0	0	0	0	0	0	0	0	0	0	0	0	0	0	0	0	0	0	0	0	0	0	0	0	0	0	0	0	0	0	0	0	0	0	0	0	0	0	0	0	0	0
hsa-miR-4804-5p_1ss6CG	TTGGAGGGTAAGGTTAAGCAA	0	0	0	0	0	0	0	0	0	0	0	0	0	0	0	0	0	0	0	0	0	0	0	0	0	0	0	0	0	0	0	0	0	12.6001	0	0	0	0	0	0	0	0	0	0	0	0	0	0
hsa-miR-153-5p_L+1R+1	GTCATTTTTGTGATGTTGCAGCTT	0	0	0	0	0	0	0	0	0	0	0	0	0	0	0	0	0	0	0	0	0	0	0	0	0	0	0	0	0	0	0	0	0	0	0	0	0	0	0	0	0	0	0	0	0	0	0	0
hsa-mir-4422-p3	GCCCTTCTTGATGCTCTTGATT	0	0	0	0	0	0	0	0	0	0	0	0	0	0	0	0	0	0	0	5.15385	0	0	0	0	0	0	0	0	0	0	0	0	0	11.2738	0	0	0	0	0	0	0	0	0	0	0	0	0	0
hsa-mir-663a-p3	GATCCCGCGGCCGTGTTTT	0	0	0	0	0	0	0	0	0	0	0	0	0	0	0	0	0	0	0	0	0	0	0	0	0	0	0	0	0	0	0	0	0	0	0	0	0	0	0	0	0	0	0	0	0	0	0	0
hsa-miR-942-5p_R-1	TCTTCTCTGTTTTGGCCATGT	143.427	100.897	235.706	193.593	186.003	163.977	132.962	175.605	295.102	191.255	187.334	320.817	183.253	72.4693	179.933	325.024	143.845	306.801	154.547	265.137	191.453	0	247.675	95.9205	141.733	234.198	126.895	283.557	95.9098	175.958	91.7189	172.402	137.293	189.001	126.497	114.812	214.634	214.679	57.8717	59.2347	118.05	100.916	131.981	34.7308	148.742	115.258	117.601	109.568
hsa-miR-6782-5p_R-2	TAGGGGTGGGGGAATTCAGGGGT	0	0	0	0	0	0	0	16.9031	0	0	0	0	0	0	0	0	0	0	0	0	0	0	0	0	0	0	11.1033	0	0	0	0	0	0	0	0	0	0	0	0	0	0	0	0	0	0	0	0	0
mmu-mir-6240-p3_1ss4GT	GAATGTCAATGTGAAGAAA	0	0	0	0	0	7.80845	0	0	0	0	0	0	0	0	0	0	0	0	0	0	0	0	0	0	0	0	0	0	0	0	0	0	0	2.65265	0	0	0	0	0	0	0	0	0	0	0	0	8.68647	0
mmu-miR-146a-5p_R+1	TGAGAACTGAATTCCATGGGTTT	314.344	420.948	293.503	1143.66	790.512	475.014	795.024	729.652	679.609	1390.71	768.291	735.411	1000.77	474.447	519.518	566.457	705.671	386.643	1257.13	593.838	801.236	1129.98	1531.74	1754.51	1079.97	1569.13	1331.61	751.793	1436.47	278.077	341.678	615.618	599.586	807.069	1029.47	472.005	660.101	901.961	838.262	893.809	507.615	923.382	793.004	1010.5	131.243	793.505	748.373	1815.27
hsa-miR-10527-5p	AAAGCAAATGTTGGGTGAACGGC	109.96	50.9911	116.498	67.7847	67.6374	93.7014	58.6869	136.164	80.6658	29.4239	35.6826	64.1634	8.54545	78.1309	82.1659	93.372	48.0509	76.885	30.3906	57.8376	57.3516	0	94.5815	100.452	67.8722	81.1886	13.4826	62.1046	115.528	124.114	135.059	99.8494	143.729	32.495	0	45.3578	180.887	46.3336	89.438	20.0975	50.1712	35.3206	60.3981	94.2693	74.3709	0	0	159.91
mmu-mir-6240-p5_1ss5GT	TGAATGTCAATGTGAAGAAA	0	0	0	0	0	0	0	0	0	0	0	0	0	0	0	0	2.00212	0	0	0	0	0	0	0	0	0	0	0	0	0	0	0	0	0	0	0	0	0	0	0	0	0	0	0	0	0	0	0
hsa-miR-6838-5p	AAGCAGCAGTGGCAAGACTCCT	0	0	0	0	0	0	0	0	0	0	0	0	0	0	0	0	0	0	0	0	0	0	0	0	0	0	0	0	0	0	0	3.59171	0	0	0	0	0	0	0	0	0	0	0	0	0	0	0	0
hsa-miR-3122_R-2	GTTGGGACAAGAGGACGGTC	0	0	18.0617	0	0	0	0	0	0	15.5774	0	0	0	6.79399	0	0	7.08443	3.69639	0	0	0	0	0	0	0	0	0	0	0	0	0	0	0	0	0	0	0	0	0	0	0	0	0	0	0	0	0	0
hsa-miR-483-3p_L-1R+2	CACTCCTCTCCTCCCGTCTTCT	38.2471	45.5665	79.4716	92.7295	59.6524	66.3718	33.0114	77.0032	3.36107	174.813	101.472	55.9373	55.0707	141.542	35.3626	33.7918	46.8188	242.853	277.592	76.1624	603.035	795.172	88.1692	60.1203	181.658	148.325	148.309	20.4291	29.7902	28.279	38.3002	49.5655	38.6138	134.622	90.1628	29.7661	0	72.5894	29.8127	62.408	47.22	0	87.2417	82.6923	0	0	129.629	0
hsa-miR-3928-3p_R-2	GGAGGAACCTTGGAGCTTCG	78.8847	0	21.6741	39.044	15.9699	46.8507	31.1774	0	45.0384	0	78.0557	16.4521	15.1919	0	54.0839	16.0066	13.8608	33.2675	45.2153	13.7436	16.8681	0	27.6531	42.5978	9.98121	46.8396	0	15.5262	46.5017	14.1395	23.1817	18.6769	25.7425	18.5685	0	21.2615	56.6958	37.0669	0	0	0	30.2748	0	110.808	258.111	20.6873	0	38.4968
hsa-miR-4666a-5p	ATACATGTCAGATTGTATGCC	0	0	0	0	0	0	0	0	0	0	0	0	0	0	0	0	0	0	0	0	0	0	0	0	0	0	0	0	0	0	0	0	0	0	0	0	0	0	0	0	0	0	0	0	0	0	0	0
cja-mir-9942-p3_1ss19AC	GAGGGCCGGGCGGGCGGGC	0	0	0	0	0	0	0	0	0	0	0	0	0	0	0	0	0	0	0	0	0	0	0	0	0	0	0	0	0	0	0	0	0	0	0	0	0	0	0	0	0	0	0	0	0	0	0	0
hsa-miR-6738-5p_L-2R+3	AGGGGTAGAAGAGCACAGGGGTTT	11.9522	0	0	0	0	0	0	0	0	0	0	0	0	0	0	0	0	0	0	0	0	0	0	0	0	0	0	0	0	0	0	0	0	0	0	0	0	0	0	0	0	0	0	0	0	0	0	0
mml-miR-378d_L+1R-1_1ss22CT	CACTGGACTTGGAGTCAGAAGT	0	0	0	0	0	0	0	0	0	0	0	0	0	0	0	0	0	0	0	0	0	0	0	0.37764	0	0	0	0	0	0	0	0	0	0	0	0	0	0	0	0	0	0	0	0	0	0	0	0
mmu-mir-6240-p5_1ss8GT_1	CTCTGAATGTCAATGTGAA	0	0	0	0	0	0	0	0	0	0	0	0	0	0	0	0	0	0	0	0	0	0	0	0	0	5.46462	0	0	0	0	0	0	0	0	0	0	0	0	0	0	0	0	0	0	0	0	0	0
mmu-mir-6240-p5_1ss8GT_2	GATTTCTTCCCAGTGCTC	0	0	0	0	0	0	0	0	0	0	0	0	0	0	0	0	0	0	0	0	0	0	0	0	0	5.46462	0	0	0	0	0	0	0	0	0	0	0	0	0	0	0	0	0	0	0	0	0	0
hsa-miR-6869-5p_R-1	GTGAGTAGTGGCGCGCGGCGG	0	0	0	0	0	0	11.0038	0	0	0	40.1429	0	0	0	0	8.89258	0	4.43567	0	0	0	0	0	0	0	0	0	0	0	0	0	0	0	12.6001	0	0	0	0	0	0	0	0	0	0	0	0	0	0
hsa-miR-373-3p	GAAGTGCTTCGATTTTGGGGTGT	0	0	0	0	0	0	0	0	8.73879	0	0	0	0	20.382	0	0	0	0	0	0	0	0	0	0	0	0	0	0	0	0	0	0	0	11.9369	0	0	0	0	0	0	0	0	0	0	0	0	0	0
hsa-miR-6513-3p_R-2	TCAAGTGTCATCTGTCCCT	0	0	0	0	13.1517	10.4113	0	0	0	0	0	0	0	0	6.24045	0	0	9.61063	0	0	0	0	13.2254	0	0	7.02594	0	0	0	0	0	9.33844	0	0	0	32.6009	0	0	0	0	0	0	0	0	0	0	0	0
hsa-miR-153-3p_R-2	TTGCATAGTCACAAAAGTGA	0	0	0	0	0	0	0	0	0	0	0	0	0	0	0	0	0	0	0	0	0	0	0	0	0	0	0	0	0	0	0	0	0	0	0	0	0	0	0	0	0	0	0	0	0	0	0	0
hsa-miR-619-5p_R-1	GCTGGGATTACAGGCATGAGC	0	0	23.4803	14.6415	0	0	14.6717	19.7203	14.1165	0	6.69049	0	0	5.66166	4.1603	19.5637	0	0	0	12.5983	0	0	14.0269	0	0	0	3.96547	18.7948	0	0	0	0	72.9371	11.2738	0	0	16.1988	55.6004	0	0	0	25.229	0	0	0	0	0	0
hsa-let-7f-2-3p_1ss22CT	CTATACAGTCTACTGTCTTTCT	12.749	3.79721	5.41852	18.5278	0	2.60282	15.5887	23.1636	8.62676	11.8273	11.7084	18.92	0	13.7767	10.2274	0	22.0747	4.80531	21.1252	8.30342	23.6154	0	17.0327	0	14.6391	14.9626	15.8619	19.2034	14.5318	18.0672	0	11.1343	6.43563	38.0213	0	5.66972	0	29.3446	7.89159	4.93622	11.805	0	0	0	0	31.0309	6.6819	57.2516
hsa-miR-671-5p_R+1	AGGAAGCCCTGGAGGGGCTGGAGG	13.1475	10.8492	0	10.8456	35.6975	0	52.268	0	6.04993	0	0	0	29.4343	0	6.76049	20.4529	24.3335	15.1552	16.3071	13.7436	25.3022	0	7.21384	327.791	63.8797	58.5495	22.9998	5.72016	0	0	26.2054	5.74673	9.65344	21.2212	0	7.08715	0	50.967	0	14.8087	0	0	29.0806	0	56.8718	29.5533	0	0
hsa-miR-378a-3p	ACTGGACTTGGAGTCAGAAGGC	6421.33	8966.3	8786.28	14392.6	13100.4	6352.39	8666.55	8853.02	9274.77	7719.01	5268.2	6713.02	6784.3	6909.49	6897.78	6432.52	5087.34	9670.75	7865.05	7334.3	9757.93	77059.2	11134.7	38225.9	7912.77	6408.7	6245.36	8164.85	10503.9	6860.55	12337.4	7809.09	7629.08	5677.67	6794.28	6063.3	11868.8	10625.6	5540.77	12974	5870.04	8216.25	6546.85	9007.95	13075.4	3967.03	7416.46	10328.5
hsa-miR-124-3p_R-3	TAAGGCACGCGGTGAATGC	0	2.16983	10.837	3.79594	0	10.4113	0	0	0	0	0	3.83883	0	0	0	0	16.1196	0	7.04172	4.39031	0	0	0	0	16.6353	0	11.8964	7.89927	0	0	0	3.11281	0	2.65265	0	11.8119	6.7495	0	15.1986	0	0	0	51.0774	0	26.2485	10.8362	0	0
hsa-miR-7702_L-1	TTAGACTGCCAGACTCCCTGA	0	0	0	0	0	0	0	0	0	0	0	0	0	0	0	0	0	8.13207	0	0	0	0	0	0	0	0	0	0	0	0	0	0	0	0	0	0	0	0	0	0	0	0	0	0	0	0	0	0
hsa-miR-3085-3p_R+1	TCTGGCTGCTATGGCCCCCTCT	0	0	0	0	0	0	0	0	8.73879	0	0	0	0	0	0	0	0	8.13207	0	0	0	0	0	0	0	0	20.6205	0	0	10.9974	0	0	0	0	0	0	0	0	0	0	0	0	0	0	0	0	0	0
hsa-miR-3942-5p_L-1R-1	AGCAATACTGTTACCTGAAA	0	0	24.3833	8.67644	0	23.4254	0	0	0	0	0	0	0	0	0	0	0	4.80531	0	0	0	0	0	0	0	10.1486	0	0	0	17.2816	32.2528	0	0	0	0	0	0	0	0	0	0	0	0	0	0	0	0	0
efu-mir-9277-p3	TCCCCGCGCAGGTTCGAATCC	14.3427	0	14.4494	22.2334	41.8037	29.9324	21.0906	74.186	29.5775	4.32704	25.6469	14.8069	76.9091	21.5143	22.8817	14.2281	12.3207	30.6801	3.33555	30.9231	12.6511	378.986	14.0269	145.467	61.8835	39.033	46.7926	41.6755	33.4231	42.4186	0	10.7751	10.726	52.3898	53.8285	11.3394	82.3439	49.4225	119.251	21.1552	26.5612	343.115	8.94786	82.6923	380.604	94.5704	36.0823	41.458
hsa-miR-3065-5p	TCAACAAAATCACTGATGCTGGA	0	0	12.6432	0	0	0	0	0	0	13.8465	0	8.22607	0	0	0	0	0	0	0	0	0	0	0	0	0	6.24528	0	0	7.99249	0	0	0	0	11.2738	80.7428	0	0	0	0	0	0	0	0	0	0	0	0	0
hsa-miR-205-5p_R-1	TCCTTCATTCCACCGGAGTCT	71.7134	77.0291	59.6037	201.185	49.7886	50.7549	174.227	9.39063	49.7439	54.5207	21.1865	320.817	85.4545	99.6452	48.8835	62.248	264.588	84.2778	84.1301	114.53	123.137	374.335	52.5007	202.113	197.628	34.349	203.032	71.0934	53.7676	64.4134	18.1422	42.3821	25.7425	131.969	56.52	53.8624	187.636	44.7892	175.369	80.3899	327.589	95.8703	109.611	173.654	126.868	63.5395	46.7733	266.516
hsa-miR-219a-2-3p	AGAATTGTGGCTGGACATCTGT	5.97611	0	0	5.96505	0	0	11.9208	0	0	0	0	0	0	0	0	0	0	0	0	12.0256	0	0	0	0	0	0	28.5514	0	0	0	0	0	0	0	0	0	0	0	0	0	0	0	0	0	0	0	0	0
hsa-miR-412-5p_R-3	TGGTCGACCAGTTGGAAAGT	0	0	0	4.33822	0	0	0	0	0	0	0	0	13.2929	0	0	0	5.54434	8.50171	0	0	0	0	7.61461	0	0	0	0	0	14.5318	0	0	0	12.8713	0	0	0	0	0	0	0	0	0	0	0	0	0	0	79.9548
rno-miR-122-5p_L+3	ATCTGGAGTGTGACAATGGTGTTTG	0	0	0	3.79594	0	0	0	0	0	0	0	0	0	0	0	0	0	0	0	0	0	0	0	0	0	5.46462	3.96547	0	0	0	0	0	12.8713	0	0	0	0	0	0	0	0	0	0	0	0	0	0	0
mmu-miR-1839-3p_R-2	AGACCTACTTATCTACCAACA	0	0	8.12778	0	0	0	0	0	3.36107	0	0	0	0	0	0	0	0	0	0	0	0	0	0	0	0	0	22.9998	15.5262	0	0	0	0	0	0	0	0	0	12.3556	0	0	0	0	0	0	0	25.1203	0	0
hsa-miR-6793-3p_R-1	TCCCCAACCCCTGCCCGCA	0	19.5285	0	0	0	0	0	22.5375	0	0	0	14.8069	0	6.79399	5.20038	0	0	7.02315	0	0	0	0	0	0	0	0	7.93095	0	0	0	0	0	0	13.2632	0	0	0	0	0	38.0794	23.61	0	0	0	0	0	0	0
eca-mir-9131-p3_1ss17CA	TGCTGGGGCCTGGAGGAG	0	0	0	0	0	0	0	0	0	0	0	0	0	0	0	0	0	0	0	0	0	0	0	0	0	0	0	4.49441	0	0	0	0	0	0	0	0	0	0	0	0	0	0	0	0	0	0	0	0
eca-mir-9131-p5_1ss17CA	TGCTGGGGCCTGGAGGAG	0	0	0	0	0	0	0	0	0	0	0	0	0	0	0	0	0	0	0	0	0	0	0	0	0	0	0	4.49441	0	0	0	0	0	0	0	0	0	0	0	0	0	0	0	0	0	0	0	0
hsa-miR-1910-3p	GAGGCAGAAGCAGGATGACA	14.3427	0	0	0	15.5002	22.1239	0	23.4766	0	0	0	0	0	0	0	0	0	0	0	0	0	0	0	0	0	0	0	0	7.2659	0	32.2528	0	15.0165	0	0	0	0	0	0	0	0	0	0	0	0	0	0	41.458
hsa-miR-378f_R+2	ACTGGACTTGGAGCCAGAAGGC	0	0	0	0	0	0	0	0	0	0	0	0	0	0	0	0	0	0	0	0	0	0	0	2.94559	0	4.68396	0	0	0	0	0	0	0	0	0	0	0	0	0	0	0	0	0	0	0	0	0	0
hsa-miR-939-5p_R-1	TGGGGAGCTGAGGCTCTGGGGGT	111.156	27.1229	176.102	144.788	202.442	7.80845	100.868	203.777	173.431	137.6	54.639	200.716	29.4343	90.5866	99.3272	94.2613	57.5995	361.507	143.799	163.205	103.739	1281.11	113.017	362.685	207.609	136.615	103.102	174.056	71.2058	84.8371	190.493	142.232	128.713	110.748	0	0	36.4473	77.2227	124.512	145.971	47.22	30.2748	134.218	198.462	0	54.6735	28.064	79.9548
eca-miR-769a-5p	GGAGACCTCTGGGTTCTGAGCT	0	0	0	0	0	0	0	0	0	0	0	0	0	0	0	0	0	0	0	0	26.1456	46.5013	11.2215	15.1056	0	0	4.75857	16.3433	0	0	0	0	0	0	0	0	0	0	0	0	0	0	0	0	0	0	0	0
hsa-mir-1255a-p3_1ss22GT	CTATCTTCTTTGCTCATCCTTT	17.9283	0	0	0	0	0	0	0	0	0	0	0	0	0	0	0	0	0	0	0	0	0	0	0	0	0	0	0	0	0	0	0	0	0	0	0	0	0	0	0	0	0	0	0	0	0	0	0
mmu-mir-5110-p5_1ss19GC	TAGAGGGTGGTGGAATTTC	0	0	0	5.42278	0	0	0	10.7992	0	7.78868	0	0	8.54545	0	0	3.55703	0	0	0	0	8.85577	0	0	41.8425	0	0	11.1033	2.4515	6.17601	8.64082	0	0	0	10.279	20.1857	0	13.499	0	0	0	0	22.7061	0	0	13.1243	0	0	0
hsa-mir-6751-p3_1ss21CT	AGACTGAGCCTCTCTCTCTCT	0	0	10.837	0	0	0	0	0	0	0	0	0	0	0	0	0	0	0	0	0	0	0	0	0	0	0	0	0	0	0	0	0	0	0	0	0	0	0	0	0	0	0	0	0	0	0	0	0
hsa-miR-1273h-3p	CTGCAGACTCGACCTCCCAGGC	59.7611	90.0482	48.7667	31.9944	55.8948	72.8789	28.4265	48.8313	45.0384	10.3849	44.6032	13.1617	18.9899	18.1173	7.28053	33.3472	36.9622	21.4391	0	58.4103	0	0	14.4277	0	0	42.1556	11.1033	47.3956	55.2208	29.8501	58.4582	12.2118	71.8645	9.28427	36.3343	32.6009	0	33.978	19.2906	80.3899	85.5862	65.5954	88.3602	104.192	0	218.694	29.4004	0
hsa-miR-218-5p_R+1	TTGTGCTTGATCTAACCATGTG	0	0	0	1.62683	0	0	0	9.86016	0	0	0	0	0	0	4.1603	0	0	0	0	0	0	0	0	0	0	16.0035	8.3275	5.72016	0	0	0	2.87336	8.04454	0	0	0	0	0	0	0	0	0	17.8957	0	0	0	0	0
hsa-miR-195-3p_R-1	CCAATATTGGCTGTGCTGCTC	20.3188	0	0	0	0	10.4113	22.0076	0	12.0999	0	0	0	0	0	0	3.1124	8.93254	22.1784	0	6.29915	5.06044	0	16.8323	0	0	0	22.2067	0	0	17.2816	0	9.33844	11.7987	14.5896	33.6428	0	0	0	24.5516	33.8484	0	0	0	0	0	0	10.691	0
hsa-miR-544b_R-2	ACCTGAGGTTGTGCATTTCT	0	0	0	0	0	0	0	0	0	0	0	0	0	0	0	0	7.39245	0	0	0	0	0	0	0	0	0	0	0	0	0	0	0	0	0	0	0	0	0	0	0	0	0	0	0	0	0	0	0
hsa-miR-3181_R+1	ATCGGGCCCTCGGCGCCGGC	0	0	0	0	0	0	0	0	0	0	0	0	0	0	0	0	0	0	9.26543	0	0	0	0	0	0	0	0	0	0	0	0	0	0	0	0	0	0	0	0	0	0	0	0	0	0	0	0	0
pal-mir-9298-p5	GAACTTATTGACGGGCGGACA	0	0	0	0	0	0	0	0	0	0	0	0	0	0	0	0	0	0	0	0	0	0	0	0	0	0	0	0	0	0	0	0	0	0	0	0	0	0	0	0	0	0	0	0	0	0	0	0
hsa-miR-548t-5p_R+1	CAAAAGTGATCGTGGTTTTTGC	0.459701	0	0	0	0	0	0	0	0	0	0	0	0	0	2.60019	0	0	0	0	0	0	0	0.300577	0	0	10.9292	0	0	0	0	0	0	0	0	0	0	0	0	0	0	0	0	0	0	0	0	0	0
hsa-miR-95-3p	TTCAACGGGTATTTATTGAGCA	64.542	13.019	18.0617	5.42278	7.04556	27.3296	21.0906	17.8422	0	0	44.6032	44.4208	21.8384	20.382	21.3215	12.4496	26.4896	17.3731	24.4607	53.8291	37.9533	0	12.8246	0	15.9699	21.8585	82.4819	42.4926	32.6965	73.8397	0	17.9585	13.9439	34.4844	0	65.2018	0	0	0	8.4621	0	0	79.4123	0	0	11.8213	100.229	0
hsa-miR-3912-3p	TAACGCATAATATGGACATGT	0	18.4436	17.1586	2.71139	8.92438	10.4113	0	49.7704	6.04993	0	0	8.22607	27.5354	0	0	12.8942	5.54434	5.17495	0	7.44444	0	0	0	0	0	9.36792	7.13785	13.8918	0	10.9974	0	0	0	19.2317	0	0	0	0	0	0	17.7075	0	0	0	0	0	0	0
hsa-miR-6842-3p	TTGGCTGGTCTCTGCTCCGCAG	16.7331	40.1419	5.41852	0	8.45467	6.50704	33.9284	0	10.0832	28.5585	0	0	0	0	8.84064	0	0	19.2213	4.4474	33.2137	0	0	8.81692	0	33.9361	44.4976	0	19.612	14.5318	25.1369	24.1896	18.6769	42.9042	21.2212	0	0	36.4473	0	15.7832	27.5018	0	0	0	0	0	22.1649	0	59.2258
hsa-miR-4708-3p_R-2	AGCAAGGCGGCATCTCTCTG	0	0	0	0	0	0	0	0	0	0	0	0	0	0	0	0	0	0	0	0	0	0	0	0	0	0	0	0	0	0	0	0	0	0	0	0	0	0	0	0	0	0	0	0	0	0	0	0
ppy-miR-378a_R-1_1ss12AG	ACTGGACTTGGGTCAGAAGG	0	0	0	0	0	0	0	0	0	0	0	0	0	0	0	0	0	0	0	0	0	0	0	0	0	0	0	0	0	0	0	0	0	0	0	0	0	0	0	0	0	0	0	0	0	0	0	0
hsa-mir-6724-2-p3_1ss21GA	AGCGCGCCGTAGCTCCCGAGA	0	0	0	0	0	0	0	0	0	0	0	0	0	0	0	0	0	0	0	0	0	0	0	0	0	0	0	0	0	0	0	0	0	0	0	21.2615	0	0	0	0	0	0	0	0	0	0	0	0
hsa-miR-365b-5p_R+1	AGGGACTTTCAGGGGCAGCTGTG	0	0	0	0	13.6214	0	0	0	0	0	0	0	0	0	3.12023	0	0	4.06603	0	5.7265	0	0	0	0	0	9.36792	3.96547	0	18.1647	0	0	3.59171	24.6699	0	0	0	0	0	0	0	0	0	0	0	0	0	0	0
hsa-miR-6727-5p_R-3	CTCGGGGCAGGCGGCTGGGA	0	0	0	0	0	0	0	0	0	0	0	0	0	0	0	0	0	0	0	3.4359	18.5549	0	0	0	0	0	0	0	0	0	31.2449	0	6.43563	0	0	0	37.7972	0	0	43.3683	0	0	0	0	0	0	0	0
hsa-miR-6777-5p_L-1R-1_1ss22GT	CGGGGAGTCAGGCAGTGGTGT	0	0	0	0	10.8032	6.50704	0	0	0	0	0	0	0	0	0	3.1124	0	6.65351	0	0	0	0	0	0	0	0	0	0	0	0	0	0	21.4521	0	0	0	0	0	0	0	0	0	0	0	65.6213	0	0	0
efu-miR-9226_L-3R-1_1ss12TG	AGTCCCTGGTCGGGCGCC	0	0	0	0	0	0	0	0	0	0	0	0	0	0	0	0	0	0	0	0	0	0	0	0	0	0	0	0	0	0	0	0	0	5.3053	0	0	0	0	0	0	0	0	0	0	0	0	0	0
hsa-miR-1247-3p_L-3R-1	CGGGAACGTCGAGACTGGAG	8.36656	0	0	0	0	0	0	0	0	0	0	0	0	0	0	0	0	0	0	0	0	0	0	0	0	0	0	0	0	0	0	0	0	0	0	0	0	0	0	0	0	0	0	0	0	0	0	0
hsa-miR-548q_L-2R+2	TGGTGCAAAAGTAATGGCGGTT	0	30.3777	37.0266	13.5569	15.9699	20.8225	28.4265	0	16.8054	0	0	8.22607	17.0909	32.8376	16.6412	27.567	16.633	38.0729	35.5792	11.453	8.43406	0	16.8323	0	0	49.9622	19.8274	42.4926	10.1723	34.5633	18.1422	20.8319	9.65344	12.6001	0	41.1055	12.1491	0	0	19.0397	0	0	0	0	0	0	17.3729	0
hsa-miR-5584-5p_R-1	CAGGGAAATGGGAAGAACTAG	11.9522	0	0	0	0	0	0	0	0	0	0	0	0	0	0	0	0	0	0	0	0	0	0	0	0	0	0	0	0	0	0	0	0	0	32.2971	0	0	0	0	0	0	0	0	0	0	0	0	0
hsa-mir-6756-p5	TGGGGCTGGAGGTGGGGCTGAGG	0	0	0	0	0	0	0	0	0	0	0	0	0	0	0	0	0	0	0	0	0	0	0	0	0	0	0	0	0	0	0	0	0	0	0	0	0	0	10.5221	0	0	0	0	0	0	0	0	0
hsa-miR-431-3p_L+2R-1	TGCAGGTCGTCTTGCAGGGCTTC	0	40.1419	0	0	0	0	6.41888	0	0	21.6352	0	0	26.5859	0	15.0811	3.1124	4.31226	0	0	0	0	0	20.84	98.0353	0	0	0	15.5262	0	0	24.1896	19.3952	9.65344	0	0	0	0	21.6224	22.7979	0	0	0	0	0	0	0	0	47.3806
hsa-miR-381-3p	TATACAAGGGCAAGCTCTCTGT	0	0	9.93396	26.5716	26.3034	19.5211	0	36.6235	0	48.4629	0	0	0	0	10.4008	4.44629	25.2575	0	49.6627	19.4701	18.5549	746.346	71.3369	0	0	26.5424	11.1033	52.2986	0	0	0	22.2686	20.3795	66.9794	34.9885	0	0	0	19.2906	46.5415	20.6587	0	76.0568	0	0	19.2096	29.4004	228.019
hsa-miR-3184-5p_R-1	TGAGGGGCCTCAGACCGAGCTTT	0	0	15.3525	0	0	0	0	0	0	0	0	0	0	0	0	0	5.23632	0	0	0	0	0	0	0	0	0	0	0	0	0	0	0	0	0	0	0	36.4473	0	0	0	0	0	0	0	0	0	0	0
cja-mir-548q-1-p5_1ss13TC	ATGCAAAAGTAACTGTGGTTT	0	0	0	0	0	0	0	0	0	0	0	0	0	0	0	0	0	0	11.4891	0	0	0	0	0	0	0	0	0	0	0	0	0	0	0	0	0	0	0	0	0	0	0	0	0	0	0	0	0
hsa-miR-6885-3p_L-1	TTTGCTTCCTGCTCCCCTAG	0	0	0	0	0	0	0	0	0	0	0	0	0	0	0	0	0	0	0	0	0	0	0	0	0	0	0	0	0	0	0	0	0	0	0	0	0	0	0	0	0	0	0	0	0	0	0	0
hsa-miR-29a-5p_R-2	ACTGATTTCTTTTGGTGTTC	7.17134	0	0	0	0	0	0	6.57344	0	0	0	0	0	0	0	0	0	0	0	0	0	0	0	0	0	0	0	6.53733	0	0	0	0	0	0	0	0	13.499	0	0	0	0	0	0	0	0	0	0	0
hsa-miR-6768-5p_L-1R+1	ACACAGGAAAAGCGGGGCCCTGA	0	0	0	0	0	0	0	0	0	0	0	0	0	0	0	0	0	0	0	0	0	0	0	0	0	0	0	0	0	0	0	0	0	0	0	0	0	0	0	0	0	0	0	0	0	0	0	0
hsa-miR-1287-5p_R-2	TGCTGGATCAGTGGTTCGAG	56.1755	173.587	89.4056	85.1376	69.5162	111.921	134.796	33.8063	223.175	51.0591	62.4445	37.8399	71.2121	30.573	40.0429	120.05	35.7302	43.2478	83.0182	89.906	132.415	0	282.943	468.726	249.53	76.5047	98.3438	359.553	92.2769	119.4	313.457	49.5655	87.9536	20.558	0	11.3394	86.3936	26.2557	101.714	181.935	85.5862	0	59.2796	262.962	126.868	70.9278	14.7002	82.9161
mml-miR-378d_R+1_2ss21CG22AC	ACTGGACTTGGAGTCAGAAGGCT	277.889	331.985	184.23	432.737	453.499	329.256	192.566	182.648	297.455	305.057	240.3	200.716	203.667	250.245	210.615	208.086	167.408	223.077	239.419	196.419	236.154	1284.6	295.968	1104.22	172.675	236.15	143.154	191.217	376.373	220.734	369.395	244.954	265.47	118.043	259.723	86.4633	502.163	327.424	156.078	362.284	188.88	242.199	227.052	315.058	312.795	88.6598	227.185	331.664
nle-miR-378d_R+3	ACTGGACTTGGAGTCAGAAGGCT	277.889	331.985	184.23	432.737	453.499	329.256	192.566	182.648	297.455	305.057	240.3	200.716	203.667	250.245	210.615	208.086	167.408	223.077	239.419	196.419	236.154	1284.6	295.968	1104.22	172.675	236.15	143.154	191.217	376.373	220.734	369.395	244.954	265.47	118.043	259.723	86.4633	502.163	327.424	156.078	362.284	188.88	242.199	227.052	315.058	312.795	88.6598	227.185	331.664
hsa-miR-6787-5p_R-2	TGGCGGGGGTAGAGCTGGCT	0	0	0	0	0	0	0	0	0	0	0	0	0	0	0	0	0	0	0	0	0	0	0	0	0	0	0	0	0	0	0	0	0	0	0	0	0	0	0	0	0	0	0	0	0	0	0	0
hsa-miR-134-3p_L-1R-1	CTGTGGGCCACCTAGTCACCA	0	0	0	0	0	0	0	0	0	0	0	0	0	0	0	0	0	0	0	0	0	0	0	0	0	0	0	0	0	0	0	0	0	0	0	0	0	0	0	0	0	0	0	0	0	0	0	0
hsa-miR-181b-3p_1ss21AT	CTCACTGAACAATGAATGCAT	0	0	0	0	0	0	0	0	0	0	0	0	0	0	6.24045	0	0	6.65351	0	0	0	0	0	0	0	0	0	6.53733	0	0	0	0	0	0	0	0	0	0	0	0	0	0	0	0	0	0	0	50.3419
hsa-mir-4516-p3_1ss2CG	TGAGCCACGGCTCTGCCC	0	0	0	0	0	0	0	0	14.7887	0	0	0	0	0	0	0	0	0	0	0	0	0	0	45.4678	0	0	0	0	0	0	0	0	0	0	0	0	0	0	0	0	0	0	0	0	0	0	0	0
hsa-miR-101-5p_L+1R-2	TCAGTTATCACAGTGCTGATG	0	0	0	9.761	8.45467	32.5352	0	0	11.4277	0	0	8.22607	0	0	28.082	15.1174	7.70047	0	0	7.44444	32.0494	0	0	0	0	9.36792	6.34476	14.709	0	29.8501	0	3.59171	8.58084	50.4003	0	0	0	0	35.0737	0	0	0	0	0	0	0	0	0
hsa-miR-6884-3p_R-2	CCCATCACCTTTCCGTCTCCC	0	0	0	5.96505	0	0	0	0	0	0	0	0	0	0	0	0	0	0	0	3.4359	0	0	0	0	0	0	0	0	0	28.279	0	0	0	0	0	0	0	0	0	0	0	0	0	0	0	0	0	0
mmu-mir-6236-p5_1ss16GC	AAAATGGATGGCGCTCGA	0	0	0	0	0	0	0	0	0	0	0	0	0	0	0	0	0	0	0	64.1367	0	0	0	0	0	0	0	0	0	0	0	9.69761	0	0	0	0	0	0	0	0	0	0	0	0	0	0	0	0
hsa-miR-4638-3p_R-2	CCTGGACACCGCTCAGCCGGC	13.1475	0	9.93396	6.50733	0	0	0	0	0	25.0969	0	0	0	0	0	9.3372	0	5.54459	0	0	29.5192	0	0	0	0	17.9552	11.1033	7.35449	17.4382	0	0	0	0	0	0	0	0	0	0	32.7906	0	0	0	0	0	0	0	0
bta-mir-7865-p5_1ss10AT	GGGCAGGGGTGGGAGGCT	0	0	0	0	5.4016	0	0	0	0	0	0	0	0	0	0	0	0	0	0	0	0	0	0	0	0	0	0	0	0	0	0	0	0	8.62111	0	0	0	8.4945	0	0	0	0	0	0	0	0	0	0
hsa-miR-9899_1ss22CT	CGGGCGCCGCGCTCCCGCCCGT	0	0	0	0	0	0	0	0	0	0	0	0	0	0	0	0	0	6.28387	0	0	0	0	0	0	0	0	0	0	29.0636	0	0	0	0	0	0	0	0	0	0	0	0	0	0	0	0	0	0	0
hsa-let-7b-5p_R-2	TGAGGTAGTAGGTTGTGTGG	21990.1	27331.2	32035	12882.1	16576.8	22848.4	23556.1	21938.7	22532.9	18343.2	17417.4	22588.2	24816.9	26102.8	22926.9	22253.2	18211.7	57876	19748.1	21441.7	14574.1	33713.4	24522.5	12150.8	18746.7	17134.2	17994.3	23915.2	30919.7	25580.8	25907.6	22747.5	18615.5	28313.3	13196.1	19967.8	21874.7	21771.7	28933.5	22106.5	23079.8	13241.9	14632.7	17764.5	31428.3	15457.8	19710.7	10648.8
hsa-miR-7850-5p	GTTTGGACATAGTGTGGCTGG	0	0	0	6.50733	0	19.5211	0	0	6.04993	0	0	0	0	0	0	0	0	0	0	8.58974	16.0247	0	0	0	0	0	0	0	0	0	0	0	15.0165	0	0	29.7661	0	0	0	0	0	0	0	0	0	0	0	0
ssc-miR-339_R+1	TCCCTGTCCTCCAGGAGCTCAT	18.526	0	0	4.33822	19.2579	0	0	8.9211	8.73879	0	13.381	0	0	9.62482	5.20038	0	0	0	0	21.7607	0	0	7.01346	37.6129	0	2.73231	2.37928	4.08583	25.4306	6.28423	12.0948	1.79585	4.82672	20.558	0	13.4656	0	0	0	0	26.5612	15.1374	10.0663	0	0	0	0	14.8064
hsa-miR-4433a-3p	ACAGGAGTGGGGGTGGGACAT	0	32.5475	0	0	0	0	0	0	0	0	0	0	0	0	0	0	0	0	0	3.4359	0	0	0	0	0	0	0	0	0	0	0	0	0	0	0	0	0	0	0	0	0	0	0	0	0	0	0	0
mmu-miR-5124a_L-1_1ss5CA	GTCAAGTGACTAAGAGCAT	227.092	326.56	261.895	120.928	293.095	182.197	408.057	341.819	59.8271	333.182	576.497	259.944	282.949	211.746	109.208	127.164	459.564	167.447	95.9898	83.0342	407.365	1464.79	42.8823	586.55	339.361	119.441	289.48	174.873	108.625	289.075	298.338	115.653	102.97	375.018	772.439	425.229	290.904	261.013	573.455	448.491	374.809	423.847	621.877	1153.56	1119.94	412.268	704.272	607.064
hsa-mir-548ba-p3	CAAAAACTGCAATTACTTT	0	0	0	0	0	0	1.19208	0	0	0	0	3.94852	0	0	0	2.31207	0	0	0	1.1453	0	0	0	0	0	0	0	0	0	0	0	1.67613	0	0	0	0	0	0	0	0	0	0	0	0	0	5.02405	0	0
hsa-miR-548ae-3p_R-2	CAAAAACTGCAATTACTTT	0	0	0	0	0	0	1.19208	0	0	0	0	3.94852	0	0	0	2.31207	0	0	0	1.1453	0	0	0	0	0	0	0	0	0	0	0	1.67613	0	0	0	0	0	0	0	0	0	0	0	0	0	5.02405	0	0
hsa-miR-6731-5p_R-1	TGGGAGAGCAGGGTATTGTGG	0	0	0	0	0	0	0	14.0859	0	0	0	0	0	0	0	4.00166	0	0	0	0	0	0	0	0	0	0	9.51714	0	0	0	0	0	0	0	0	0	0	0	0	0	0	0	0	0	0	0	0	0
hsa-miR-6882-5p	TACAAGTCAGGAGCTGAAGCAG	0	0	0	4.8805	0	0	0	29.111	0	0	0	0	0	0	0	8.89258	0	0	0	6.29915	0	0	0	0	0	0	0	0	0	0	0	0	0	0	0	0	0	0	0	0	0	0	0	0	56.8718	28.0756	0	0
hsa-miR-6804-5p_R-2	TGAGGGTGTCAGCAGGTGA	0	0	0	9.21872	0	18.2197	0	7.51251	0	0	0	0	0	0	7.80056	7.55869	8.00848	9.61063	0	0	0	0	0	0	0	0	0	9.80599	9.44567	0	23.1817	0	0	0	0	0	0	0	0	0	0	0	32.436	0	0	0	0	0
hsa-miR-1260a_R+3_1ss9TG	ATCCCACCGCTGCCACCAAAA	0	29.2928	16.2556	4.33822	46.031	14.3155	22.9246	23.4766	13.4443	14.7119	64.6747	78.9703	0	0	17.6813	7.11406	0	4.43567	18.9015	32.3547	14.3379	0	28.0538	84.2892	55.8948	5.46462	52.3443	6.53733	46.5017	14.1395	22.1738	5.74673	19.3069	80.5742	13.4571	0	0	44.7892	0	49.186	67.8787	0	5.59241	0	78.7456	17.732	0	0
mmu-mir-6240-p3_1ss8CT	TTTCTGCTCAGTGCTCTGA	0	0	0	0	0	0	0	0	4.3694	0	0	0	0	3.96316	0	0	0	0	0	0	0	0	0	38.5948	0	0	0	0	0	0	0	0	0	0	0	0	0	0	0	0	0	0	0	0	0	11.0825	0	0
mmu-mir-6240-p5_1ss8CT_4	TTTCTGCTCAGTGCTCTGA	0	0	0	0	0	0	0	0	4.3694	0	0	0	0	3.96316	0	0	0	0	0	0	0	0	0	38.5948	0	0	0	0	0	0	0	0	0	0	0	0	0	0	0	0	0	0	0	0	0	11.0825	0	0
mmu-mir-6240-p5_1ss8CT_1	ATTTCTGTCCAGTGCTCT	0	0	0	0	0	0	0	0	4.3694	0	0	0	0	3.96316	0	0	0	0	0	0	0	0	0	38.5948	0	0	0	0	0	0	0	0	0	0	0	0	0	0	0	0	0	0	0	0	0	11.0825	0	0
mmu-mir-6240-p5_1ss8CT_2	ATTTCTGTCCAGTGCTCTG	0	0	0	0	0	0	0	0	4.3694	0	0	0	0	3.96316	0	0	0	0	0	0	0	0	0	38.5948	0	0	0	0	0	0	0	0	0	0	0	0	0	0	0	0	0	0	0	0	0	11.0825	0	0
mmu-mir-6240-p5_1ss8CT_3	TTTCTGCTCAGTGCTCTG	0	0	0	0	0	0	0	0	4.3694	0	0	0	0	3.96316	0	0	0	0	0	0	0	0	0	38.5948	0	0	0	0	0	0	0	0	0	0	0	0	0	0	0	0	0	0	0	0	0	11.0825	0	0
hsa-miR-6511a-3p	CCTCACCATCCCTTCTGCCTGC	0	81.3688	23.4803	5.42278	0	41.6451	22.9246	0	18.1498	34.6163	24.5318	37.8399	38.9293	5.66166	9.36068	28.0116	15.4009	35.4854	0	12.0256	16.8681	0	18.0346	0	0	14.8325	13.4826	39.224	0	0	0	43.1005	46.122	3.97897	0	0	0	0	0	22.213	0	25.229	27.9621	0	0	29.5533	0	0
hsa-miR-215-3p_R-1	TCTGTCATTTCTTTAGGCCAAT	0	0	0	0	0	0	0	0	0	0	0	0	0	11.3233	0	4.44629	0	0	0	0	0	0	0	0	0	0	0	0	0	0	0	0	0	0	0	0	0	0	0	0	0	0	0	0	0	0	0	0
mmu-mir-5108-p3_1ss2TA	GAGGTAGAGCACTGGATG	0	0	0	2.44025	0	0	25.6755	0	0	0	40.1429	0	0	0	2.08015	0	0	0	2.03839	0	13.4945	0	2.80538	0	0	6.63561	0	0	0	0	0	0	0	5.96846	0	0	0	0	0	0	0	35.3206	34.673	40.5192	80.933	8.86598	0	0
hsa-miR-765_L+1R-4	CTGGAGGAGAAGGAAGGT	15.5379	0	0	0	0	0	0	0	5.37772	0	0	0	0	0	0	0	0	0	0	0	0	0	0	12.8398	0	0	0	0	0	0	0	0	0	0	0	0	0	0	0	0	0	0	0	0	0	0	0	0
eca-mir-1905c-p5_1ss5AC	CTGGCTGCGCTTGATGGT	0	0	0	0	0	0	0	0	0	0	0	0	0	0	0	0	0	0	2.77963	0	0	0	0	0	0	0	0	0	0	0	0	0	0	0	0	0	0	0	0	0	0	0	0	0	0	0	0	0
eca-mir-1905b-p5_1ss5AC	CTGGCTGCGCTTGATGGT	0	0	0	0	0	0	0	0	0	0	0	0	0	0	0	0	0	0	2.77963	0	0	0	0	0	0	0	0	0	0	0	0	0	0	0	0	0	0	0	0	0	0	0	0	0	0	0	0	0
mmu-miR-466i-5p_R+2_1ss16GA	TGTGTGTGTGTGTGTATGTGTG	0	0	15.3525	0	0	0	12.8378	0	0	28.9912	0	0	0	0	0	0	2.77217	0	0	2.2906	0	0	0	0	0	0	0	0	0	3.92764	0	0	6.43563	0	0	0	0	0	0	8.99098	0	0	0	0	0	0	0	0
hsa-miR-542-5p_L+1R-2	CTCGGGGATCATCATGTCACGA	0	0	0	0	0	0	11.9208	0	0	0	0	0	0	0	0	0	0	0	0	0	0	0	8.41615	0	0	0	0	0	0	0	0	0	0	13.9264	0	0	0	0	0	0	0	0	0	0	0	0	0	0
hsa-mir-548n-p3	AAAACCCGCAATTACTTTTG	0	0	0	0	0	0	0	0	0	0	0	0	0	0	0	9.48541	7.39245	0	0	0	0	0	0	0	0	0	0	0	0	0	0	1.67613	0	0	0	0	0	0	0	0	0	0	0	41.3462	0	0	0	0
hsa-miR-887-3p_R+2	GTGAACGGGCGCCATCCCGAGGCT	9.56178	0	0	0	6.10615	11.7127	0	0	0	16.4428	0	0	0	0	0	0	0	0	0	0	0	0	9.21769	0	0	0	0	0	0	0	0	0	0	0	0	0	0	52.5115	0	0	0	0	0	0	0	0	0	0
hsa-miR-6514-5p_L-1R-1	ATGGAGTGGACTTTCAGCTGG	8.36656	0	0	0	10.3335	0	17.4227	0	0	0	0	0	0	0	0	10.2265	6.16037	3.32675	0	0	0	0	8.81692	0	0	0	6.34476	0	0	0	0	8.62009	0	12.6001	0	0	0	0	0	0	0	0	0	0	0	0	0	0
mmu-mir-6240-p3_1ss5GC	ATGTCATTTCTGCCCAGT	0	9.76426	0	0	0	0	0	0	0	0	0	0	0	0	0	0	0	0	0	0	0	0	0	0	0	0	0	0	0	0	0	0	0	0	0	0	0	0	0	0	0	0	0	0	0	0	0	0
pal-miR-9995-3p_1ss7GT	ATCTCGTTGGAACCTCCA	0	0	0	0	0	0	0	0	0	0	0	0	0	0	0	0	0	0	0	0	0	0	0	0	0	0	0	0	0	0	0	0	0	0	0	0	0	0	0	0	0	0	0	0	0	0	0	20.729
mmu-miR-3535	TGGATATGATGACTGATTACCTGAGA	0	0	0	0	0	7.80845	0	0	3.02497	0	21.1865	7.40347	9.49495	0	5.72041	5.33555	2.15613	0	0	15.7479	6.74725	0	0	49.9995	0	20.2972	38.8616	4.903	10.1723	0	43.3397	33.762	0	20.558	0	0	25.6481	0	0	0	0	0	0	0	0	0	0	0
hsa-miR-1976_R+2	CCTCCTGCCCTCCTTGCTGTAG	186.455	91.1331	191.454	153.465	166.275	163.977	187.064	168.092	170.07	81.3484	66.9049	204.007	132.929	242.319	202.295	233.875	122.283	377.032	191.609	198.709	157.717	0	106.605	82.4765	83.8422	200.63	223.653	227.989	188.913	300.072	273.141	114.216	188.778	164.464	40.3714	70.8715	51.2962	126.645	28.059	60.2925	59.025	0	152.114	0	0	78.3161	180.411	62.1871
hsa-miR-194-5p_R-1	TGTAACAGCAACTCCATGTGG	139.243	143.209	307.501	277.375	246.125	201.068	283.806	191.569	163.348	287.748	294.939	347.963	106.818	207.783	297.461	341.697	255.501	232.873	236.639	219.325	400.196	0	259.298	76.8119	215.594	230.685	190.343	235.752	164.936	391.979	118.428	202.572	393.646	263.275	75.3599	70.8715	171.437	71.8171	128.896	79.3322	278.893	35.3206	96.7488	294.385	209.988	104.914	155.688	128.816
hsa-miR-4659b-5p_R+1	TTGCCATGTCTAAGAAGAAA	0	24.9531	0	0	0	7.80845	0	9.39063	0	0	0	11.5165	0	0	3.64026	0	0	0	0	0	0	0	0	0	0	0	0	0	0	0	0	0	0	0	0	0	0	0	0	0	0	0	0	0	0	31.0309	0	0
hsa-miR-98-5p_R-1	TGAGGTAGTAAGTTGTATTGT	107.57	211.559	162.556	120.386	122.217	80.6873	228.329	127.713	73.2714	157.504	98.1271	324.107	189.899	223.069	170.052	282.517	150.621	269.763	152.324	131.137	82.6538	0	222.828	36.7066	99.8121	192.042	195.894	335.038	87.7357	251.369	148.161	201.136	151.666	387.022	200.511	170.092	0	74.1338	226.226	86.7365	103.294	75.687	126.389	0	87.4951	101.959	136.578	139.181
hsa-miR-30c-2-3p	CTGGGAGAAGGCTGTTTACTCT	0	0	0	10.8456	0	0	0	0	0	12.9811	0	11.5165	19.9394	9.05866	0	0	5.85235	5.91423	0	0	0	0	0	0	0	0	0	0	9.44567	0	17.1343	13.6485	6.43563	0	0	25.5138	0	40.1558	40.3348	0	0	0	0	0	0	0	0	0
hsa-miR-6837-5p	ACCAGGGCCAGCAGGGAATGT	10.757	35.8023	28.8988	4.33822	11.2729	15.6169	16.5057	0	21.5109	0	0	0	0	0	2.60019	5.78017	10.1646	0	0	0	0	0	0	0	0	0	0	0	8.71908	21.9948	0	0	0	11.2738	49.7914	28.3486	0	0	59.6253	0	0	0	15.6588	86	0	36.9416	24.0548	0
bta-miR-2478_L-2_1ss5CT	ATTCCACTTCTGACACCA	0	0	0	0	0	0	0	0	0	0	0	0	0	5.66166	0	0	0	0	0	0	0	0	0	0	0	0	0	0	0	0	0	0	0	0	0	0	0	0	0	0	0	0	0	0	0	0	0	0
mmu-mir-5108-p5_1ss1TG	GGGTAGAGCACTGGATGGT	0	0	0	0	0	0	0	0	0	0	0	0	0	0	2.34017	0	0	0	0	0	0	0	0	0	0	0	0	0	5.44942	0	0	0	0	0	0	0	0	0	9.64528	0	0	0	0	0	0	7.38832	0	0
mmu-mir-5108-p5	GGTGGTAGAGCACTGGATGG	0	11.9341	0	0	0	0	0	0	0	0	0	0	0	0	0	0	0	0	0	0	0	0	0	0	0	0	0	0	0	0	0	0	0	0	0	0	0	0	0	0	0	0	0	0	0	0	0	0
hsa-miR-5196-3p	TCATCCTCGTCTCCCTCCCAG	0	0	0	0	0	0	0	16.9031	0	0	0	0	0	0	0	0	0	0	0	0	0	0	0	0	0	0	0	0	0	0	0	0	0	7.95795	0	0	0	0	0	0	0	0	0	0	0	0	0	0
hsa-miR-5582-3p_L+1R-3	TTAAAACTTTAAGTGTGCCT	0	0	11.7401	0	0	0	0	0	0	0	0	0	0	0	0	0	3.69622	0	0	0	0	0	0	0	0	0	0	0	0	0	0	0	0	0	0	0	0	0	0	0	0	0	0	0	0	0	0	0
mmu-mir-3473d-p5_1ss13CG_2	GGAGAGGTGGCTGAGTGGC	0	0	7.67624	0	0	8.45916	0	4.69532	0	3.89434	0	0	0	0	0	0	0	0	5.18864	0	0	0	0	0	4.9906	0	0	0	0	0	0	0	0	0	6.72857	0	8.0994	11.5834	0	0	0	12.6145	0	0	0	0	0	0
mmu-mir-3473d-p5_1ss13CG_1	GGAGAGGTGGCTGAGTGG	0	0	7.67624	0	0	8.45916	0	4.69532	0	3.89434	0	0	0	0	0	0	0	0	5.18864	0	0	0	0	0	4.9906	0	0	0	0	0	0	0	0	0	6.72857	0	8.0994	11.5834	0	0	0	12.6145	0	0	0	0	0	0
hsa-miR-5194_R-3	TGAGGGGTTTGGAATGGGA	0	0	0	0	0	0	0	0	0	0	0	0	0	0	0	0	0	0	0	0	0	0	0	0	0	0	0	0	0	0	0	0	0	0	0	0	0	0	0	0	0	0	0	0	0	0	0	0
mmu-mir-6240-p3_1ss7GC_1	ATTTCTCCCCAGTGCTCTG	0	0	0	0	0	0	0	0	0	0	0	0	0	11.8895	0	0	0	0	0	0	0	0	0	0	0	0	0	0	0	0	14.1106	0	0	0	0	0	0	0	0	0	0	0	0	0	0	0	0	0
mmu-mir-6240-p3_1ss7GC_2	ATTTCTCCCCAGTGCTCTGAA	0	0	0	0	0	0	0	0	0	0	0	0	0	11.8895	0	0	0	0	0	0	0	0	0	0	0	0	0	0	0	0	14.1106	0	0	0	0	0	0	0	0	0	0	0	0	0	0	0	0	0
mmu-mir-6240-p3_1ss16TC	ATTTCTGCCCAGTGCCCT	0	0	0	0	0	0	0	0	0	0	0	0	0	0	0	0	0	0	0	0	0	0	0	0	0	0	0	0	0	0	0	3.59171	0	0	0	0	0	0	0	0	0	0	0	0	0	0	0	0
mmu-mir-6240-p5_1ss16TC	ATTTCTGCCCAGTGCCCT	0	0	0	0	0	0	0	0	0	0	0	0	0	0	0	0	0	0	0	0	0	0	0	0	0	0	0	0	0	0	0	3.59171	0	0	0	0	0	0	0	0	0	0	0	0	0	0	0	0
hsa-miR-30a-3p	CTTTCAGTCGGATGTTTGCAGC	80.0799	0	34.3173	64.531	77.736	41.6451	49.5171	111.749	59.8271	102.118	90.3216	49.3564	127.232	30.0068	73.5853	76.9208	80.3929	53.9674	168.26	47.5299	99.5219	467.338	99.7915	0	107.797	145.203	70.5854	18.7948	81.0147	73.8397	23.1817	25.8603	26.8151	43.7687	90.1628	284.904	129.59	202.324	275.329	234.823	209.539	121.099	156.588	0	74.3709	48.7629	243.221	0
hsa-miR-3944-3p_R-4	TTCGGGCTGGCCTGCTGCT	0	0	9.03087	0	0	0	0	0	0	0	0	0	0	23.779	0	0	0	1.8482	0	0	34.5797	0	0	0	0	0	0	0	0	0	0	0	8.58084	0	0	0	0	0	0	0	0	0	0	0	0	0	0	0
hsa-miR-1291_L+1R-2	GTGGCCCTGACTGAAGACCAGCA	0	0	0	2.71139	0	0	0	0	6.04993	0	0	0	0	0	0	9.3372	3.69622	0	0	3.4359	0	432.462	0	0	0	4.68396	4.75857	0	0	0	0	0	0	0	0	0	0	0	0	44.426	0	0	20.1327	0	0	0	0	0
mmu-miR-384-5p	TGTAAACAATTCCTAGGCAATGT	0	0	0	0	0	0	0	0	0	0	0	0	0	0	0	0	0	0	0	0	0	0	0	0	0	0	0	6.53733	0	0	0	0	0	0	0	0	0	0	0	0	0	0	0	0	0	0	0	0
mml-miR-7195-3p_L-3R-2_1ss20GC	CCTCCCCTCTCCCCCTCC	0	11.9341	0	0	0	0	0	0	0	0	0	0	0	0	0	0	0	0	0	0	0	0	0	0	0	0	0	0	0	0	0	0	6.43563	0	0	0	0	0	0	0	0	0	0	0	0	0	0	0
mmu-mir-6236-p3_1ss16GA	AAATGGATGGCGCTGAAGCG	686.058	109.577	100.243	55.3123	91.8271	60.5155	53.6435	37.093	27.2247	72.2616	142.173	95.4224	51.2727	43.5948	18.9814	26.6777	29.1078	40.1059	14.0834	82.7479	80.5453	1288.09	79.1519	286.1	48.9079	86.6532	3.17238	19.2034	48.6815	78.5529	148.665	46.6922	11.2624	59.353	215.987	75.8326	81.669	97.3006	99.0833	132.22	298.076	6559.54	46.9763	453.154	290.921	121.168	88.2011	146.584
hsa-mir-451a-p3	TTTAGTAATGGTAATGGTTCT	197.212	373.212	41.542	111.709	68.5768	127.538	228.329	176.544	233.931	218.083	123.774	172.748	82.6061	269.495	86.3262	413.505	202.06	509.733	107.479	213.598	86.8708	0	151.891	0	43.9173	80.408	199.86	326.866	201.992	468.175	163.28	349.114	106.188	175.075	0	97.8027	70.1948	15.4445	31.5664	0	20.6587	0	46.9763	0	109.369	96.0481	92.2102	109.568
hsa-miR-574-5p_R-2	TGAGTGTGTGTGTGTGAGTGT	219.921	124.766	386.521	187.086	219.821	79.3859	245.751	155.884	207.042	159.235	120.429	153.005	147.172	174.379	148.731	151.174	183.271	201.453	168.631	191.838	128.198	630.092	104.2	335.948	125.763	158.474	119.757	172.422	159.123	226.232	195.533	177.43	161.963	242.717	240.883	111.977	244.332	304.258	140.295	250.69	253.807	45.4122	240.474	249.731	419.977	93.0928	54.7916	56.2645
hsa-miR-4645-3p_L+2R-1	CGAGACAGTAGTTCTTGCCTGGT	0	0	0	0	0	0	9.16983	0	0	0	0	0	0	0	0	0	0	0	20.0133	0	0	0	2.40461	0	0	0	0	0	0	0	0	0	0	0	0	0	0	16.989	0	0	0	0	0	0	0	0	0	0
hsa-miR-542-3p	TGTGACAGATTGATAACTGAAA	0	23.8682	19.8679	9.761	41.8037	10.4113	16.5057	12.2078	10.7554	34.6163	37.9128	49.3564	0	15.8527	12.4809	21.7868	11.7047	0	33.3555	51.5385	37.1099	0	35.6684	0	105.801	31.2264	22.2067	20.4291	10.1723	0	93.7347	11.4935	22.5247	50.4003	45.7542	79.3761	45.8966	0	0	41.2527	103.294	0	0	76.077	109.369	0	28.064	38.4968
hsa-miR-140-5p	CAGTGGTTTTACCCTATGGTAG	37.0519	64.0101	8.12778	49.8895	38.5157	52.0563	22.0076	72.3079	36.2996	45.0013	31.2223	116.81	36.0808	66.8076	80.0858	85.3687	42.5066	57.2941	116.003	129.419	84.3406	0	248.477	0	61.8835	144.422	172.895	51.4814	72.659	42.4186	78.6162	92.666	137.293	136.611	0	56.6972	0	60.2337	0	21.1552	0	0	34.673	77.7308	0	35.4639	77.5101	76.9935
bta-miR-4286_R+2	ACCCCACTCCTGGTACCAA	52.5898	27.1229	0	20.0643	32.8793	16.9183	0	21.5985	12.7721	0	0	0	0	9.05866	14.041	3.1124	0	0	13.7128	11.453	16.8681	0	0	0	0	18.7358	26.1721	7.35449	32.6965	0	77.6083	0	10.726	0	0	24.0963	0	0	0	0	0	0	0	0	0	0	0	44.4193
hsa-miR-4689_R-3	TTGAGGAGACATGGTGGGG	0	0	0	0	0	0	0	0	0	0	0	0	0	0	0	0	0	0	0	0	0	0	0	0	0	0	0	0	0	0	0	0	0	0	0	0	22.9483	0	26.3053	0	0	0	0	0	0	0	17.3729	0
hsa-mir-7703-p5_1ss3GA	GGAGAGGTGGATGAGTGG	16.7331	9.76426	6.32161	7.04961	0	10.4113	0	22.5375	0	12.9811	26.7619	0	13.2929	0	0	0	8.62452	0	0	9.73504	42.1703	348.76	0	110.573	0	5.46462	42.8271	0	7.2659	0	29.2291	12.2118	0	0	34.9885	42.5229	10.7992	47.8781	38.5811	90.9676	61.9762	55.5038	64.872	86	91.8699	26.5979	8.01828	26.6516
mmu-mir-6236-p3_1ss8TC	AATCAACCAGCCCTGAAAA	0	18.4436	0	0	0	0	0	0	0	0	0	0	0	0	0	0	0	0	0	0	0	0	0	0	0	0	0	0	0	0	0	0	0	0	0	0	0	0	0	0	0	0	0	0	0	0	0	0
cgr-miR-664-3p_R-2_1ss21TA	TATTCATTTACTCCCCAGCCA	0	0	0	3.79594	0	0	0	0	0	0	0	0	0	0	0	0	0	0	0	0	0	0	0	0	0	0	0	0	0	0	0	0	0	0	0	0	0	0	0	0	0	0	0	81.0385	0	0	0	0
hsa-miR-6815-5p_R-2	TAGGTGGCGCCGGAGGAGTCA	14.3427	9.76426	55.0883	14.6415	24.8943	46.8507	31.1774	0	29.5775	0	43.4882	41.1304	0	52.0873	15.6011	34.2364	22.4854	34.3765	0	36.0769	85.184	0	29.2561	0	0	39.033	22.2067	15.5262	19.6179	29.8501	10.079	26.5786	0	29.1791	0	24.0963	0	0	0	24.3285	0	0	0	0	0	19.2096	46.7733	0
hsa-miR-135a-2-3p_L-1R-1	TGTAGGGATGGAAGCCATGA	0	0	0	0	0	0	0	0	0	0	0	0	0	0	0	0	0	0	0	0	0	0	0	0	0	7.8066	12.6895	0	0	0	0	0	0	0	0	0	0	0	0	0	0	0	0	0	0	0	0	0
hsa-miR-22-3p	AAGCTGCCAGTTGAAGAACTGT	50780.2	75472.3	78201.9	54005.4	61876.9	77284.1	54821.8	53078.7	91384.2	35780.3	40200.9	40311	49491.5	37484.7	56624.3	47956.3	51390.1	44359.7	45463.6	39755	47987.3	137951	62074.3	189135	47219.1	43843.4	37356.4	51116.2	55069	48699.7	52119.5	39666.1	48158.9	40793.1	43169.1	51508	84942.5	89011.5	52498.4	71469.8	49268.2	61624.4	46852.1	124416	124339	53455.9	44542.9	68998
hsa-miR-378d_R-2	ACTGGACTTGGAGTCAGA	25.0997	4.33967	41.6925	40.6708	32.253	22.9915	15.283	25.3547	13.6684	20.7698	0	13.7101	13.9259	32.8376	33.2824	7.85511	31.3666	21.3159	7.78296	24.433	66.348	363.485	42.6151	141.439	58.5564	38.5125	9.25277	16.0709	23.2509	64.9371	97.4303	9.33844	13.5863	7.29479	65.0428	3.77982	77.3943	103.993	4.6765	68.7546	44.2687	26.9109	31.6904	110.256	67.0796	29.5533	63.0326	116.477
mmu-miR-7013-3p_L-1R-5_1ss5AT	CACTCTTACTGTTGCCTC	0	0	0	0	0	0	7.33586	0	0	0	0	0	0	0	0	0	0	0	0	0	0	0	0	0	0	0	0	0	0	0	0	0	0	0	0	0	0	0	0	0	0	0	0	0	0	0	0	0
mmu-mir-6240-p3_1ss10CT	GATTTCTGCTCAGTGCTCT	0	0	0	0	0	0	0	0	0	0	0	0	0	0	0	0	0	0	7.41234	3.14957	11.386	0	0	0	0	0	0	2.4515	0	0	0	0	0	0	0	0	0	8.4945	0	0	0	0	0	0	0	0	0	0
bta-miR-2478_L+1	CGTATCCCACTTCTGACACCA	0	0	0	4.33822	0	0	0	0	0	0	0	0	0	0	0	0	0	0	0	0	0	0	0	0	7.98497	0	0	3.67725	0	0	0	0	0	0	0	0	0	0	0	0	0	0	0	0	0	0	0	0
hsa-miR-6871-5p_L+1R-1	TCATGGGAGTTCGGGGTGGTTG	0	0	0	0	0	0	0	0	0	0	0	0	0	0	0	0	0	0	0	0	0	0	0	0	19.9624	0	0	0	0	0	0	0	0	0	0	34.0183	0	0	0	0	0	0	0	0	0	0	0	0
hsa-mir-3683-p3_1ss15AG	ATGCTACGAACAATGTCACA	0	0	0	0	0	0	0	0	0	0	0	0	0	5.66166	0	0	0	0	0	0	0	0	0	0	0	0	0	0	0	0	0	0	0	0	0	0	0	0	0	0	0	0	0	0	0	0	0	0
hsa-miR-6821-5p_L-1R-2	TGCGTGGTGGCTCGAGGCGG	0	0	0	0	0	0	8.25284	0	0	0	0	0	0	0	0	0	0	0	0	0	0	0	0	0	0	0	0	0	0	0	0	0	0	0	0	0	0	0	0	0	0	0	0	0	0	0	0	0
hsa-miR-548aq-3p_R-2	CAAAAACTGCAATTACTTTT	0	4.70131	0	0	0	8.45916	1.19208	0	0	6.70692	0	9.70677	9.0202	3.96316	4.07363	3.79417	1.07807	2.03302	5.18864	2.57692	0	0	3.60692	0	0	0	2.77583	3.26866	0	5.4987	0	6.70452	5.36302	0	0	0	0	0	0	0	0	0	0	0	0	5.02405	0	0
hsa-miR-4659a-5p_L+1R-3	GCTGCCATGTCTAAGAAGAA	0	0	0	7.59189	0	14.3155	0	0	0	0	0	0	0	0	0	0	0	0	0	0	0	0	0	0	0	0	4.75857	0	0	0	0	0	0	0	0	0	33.7475	0	0	21.1552	0	0	0	0	0	0	0	0
bta-miR-2478_L-2_1ss11TG	ATCCCACTGCTGACACCA	0	0	0	0	0	0	0	0	0	0	0	0	0	0	0	0	0	0	0	0	0	0	0	0	0	0	10.3102	0	0	0	0	518.642	0	0	0	0	0	0	0	0	0	0	0	0	0	0	0	0
hsa-miR-4487_L+1R+1	CAGAGCTGGCTGAAGGGCAGA	0	0	0	0	0	0	0	0	0	0	0	0	0	0	0	2.66777	0	0	0	0	0	0	0	0	0	0	0	0	0	0	0	0	0	0	0	0	0	0	0	0	0	0	0	0	0	0	0	0
bta-miR-339b_R+1_1ss20CT	TCCCTGTCCTCCAGGAGCTTT	0	0	0	0	0	0	0	0	0	0	0	0	0	0	4.68034	0	0	0	0	4.5812	0	0	0	0	0	9.36792	0	0	0	0	0	0	0	0	0	0	0	0	0	0	0	0	0	0	0	0	0	0
hsa-miR-125a-5p_R-2	TCCCTGAGACCCTTTAACCTGT	6028.7	3632.3	2929.61	2855.63	5846.87	4142.38	2324.55	3714	4664.5	5870.93	5976.83	5990.23	3950.85	4277.95	4901.35	3587.71	3012.42	5786.71	7644.35	9897.1	4314.02	3857.28	4479.8	6754.16	4018.43	6585.65	12709.3	3386.34	8678.39	3200.25	4922.58	4101.01	2272.85	5288.06	6955.99	9197.71	4856.94	10848.2	6306.26	7354.62	8207.43	6367.8	5018.63	6873.39	4121.02	5616.6	8133.21	3855.6
mdo-miR-203_L-1R-1_1ss11TC	TGAAATGTTCAGGACCACTT	0	0	0	0	0	0	0	0	0	0	0	0	0	7.92633	0	0	0	0	0	0	0	0	0	0	0	0	0	0	0	0	0	0	0	0	0	0	0	0	0	0	0	0	0	0	0	0	0	0
mmu-mir-5100-p3_1ss17TA	GTTCGAATCCCAGCGGAGCC	0	0	0	0	0	0	0	0	0	0	0	0	0	0	0	0	0	0	0	0	0	0	0	0	0	0	0	0	0	0	0	0	0	0	0	0	0	0	0	0	0	0	0	0	192.489	0	0	0
hsa-mir-4441-p5_1ss9AC	GGGAGGAGCCTGTACGTGA	0	0	0	0	0	0	0	18.7813	0	0	0	0	0	0	0	0	0	0	0	0	0	0	0	0	0	0	0	0	0	0	0	0	0	0	0	0	0	0	0	0	0	0	0	0	0	0	0	0
hsa-miR-3620-5p_R-1_1ss1GC	CTGGGCTGGGCTGGGCTGGGC	0	0	16.2556	0	0	0	0	0	18.1498	0	0	0	0	0	0	0	0	2.95712	0	0	0	0	0	0	0	0	0	0	14.5318	0	0	0	0	0	0	0	0	0	0	0	0	0	0	0	0	0	0	0
hsa-miR-4676-5p	GAGCCAGTGGTGAGACAGTGA	0	0	0	0	0	0	0	0	0	0	0	0	0	0	0	0	0	0	0	0	0	0	0	0	0	6.24528	0	0	0	0	0	0	0	0	0	0	0	0	0	0	0	0	0	0	0	0	0	0
mmu-mir-6240-p5_1ss2GA_4	TAATTTCTGCCCAGTGCTC	4.18328	0	0	0	0	0	0	0	0	0	0	0	0	0	0	0	0	0	0	0	0	0	0	0	0	0	0	0	0	0	0	0	0	0	0	0	0	0	0	0	0	0	0	0	0	0	0	0
mmu-mir-6240-p5_1ss2GA_2	CAATGTGATTTCTGCCCAGT	4.18328	0	0	0	0	0	0	0	0	0	0	0	0	0	0	0	0	0	0	0	0	0	0	0	0	0	0	0	0	0	0	0	0	0	0	0	0	0	0	0	0	0	0	0	0	0	0	0
mmu-mir-6240-p5_1ss2GA_3	CAATGTGATTTCTGCCCAGTG	4.18328	0	0	0	0	0	0	0	0	0	0	0	0	0	0	0	0	0	0	0	0	0	0	0	0	0	0	0	0	0	0	0	0	0	0	0	0	0	0	0	0	0	0	0	0	0	0	0
hsa-miR-6798-3p	CTACCCCCCATCCCCCTGTAG	0	0	0	0	0	0	0	0	0	0	0	8.22607	0	0	0	0	0	24.7658	0	5.15385	0	0	0	0	0	0	0	0	0	0	0	0	0	0	0	0	0	0	0	0	0	0	0	0	0	0	0	0
hsa-miR-4717-3p_R-1	ACACATGGGTGGCTGTGGCC	0	0	0	0	0	0	0	0	7.39436	0	0	0	0	0	0	0	0	0	0	0	0	0	0	0	0	17.9552	0	0	0	0	14.1106	0	5.36302	12.6001	0	0	0	0	0	0	0	0	0	0	0	0	0	0
mdo-mir-12320-p5_1ss7GT	TTGACATGTCTGGAATTC	0	0	0	0	0	0	15.5887	0	0	0	0	0	0	0	0	0	0	0	0	0	0	0	0	0	0	0	0	0	0	0	0	0	0	0	0	0	0	0	0	0	0	0	0	0	0	0	0	0
hsa-miR-664b-5p_R-3	TGGGCTAAGGGAGATGATTGG	0	17.3587	0	3.79594	0	0	0	0	0	0	34.5675	0	0	0	0	0	0	0	0	0	0	141.829	0	167.37	0	0	16.655	30.2351	10.1723	23.5659	0	0	0	15.2527	0	0	0	0	0	14.8087	0	0	0	0	0	0	0	0
hsa-miR-127-5p_R+1	CTGAAGCTCAGAGGGCTCTGATT	0	17.3587	0	0	9.39408	0	0	0	0	0	0	0	13.2929	0	9.36068	0	0	0	0	0	0	0	0	0	0	10.9292	10.3102	13.8918	13.8052	0	0	0	7.50823	11.9369	71.3228	0	0	0	0	0	0	0	0	0	56.8718	0	32.0731	76.9935
hsa-miR-187-3p_1ss22GT	TCGTGTCTTGTGTTGCAGCCGT	10.757	0	0	0	0	0	0	0	0	0	0	0	0	0	0	0	0	0	0	0	0	0	0	180.059	0	0	0	11.4403	0	0	0	0	0	0	0	0	0	0	0	0	0	0	0	0	0	0	0	0
hsa-miR-6875-3p_R-1	ATTCTTCCTGCCCTGGCTCCA	0	0	0	0	0	0	0	0	0	0	0	0	0	0	0	0	7.08443	0	0	0	0	0	0	0	0	0	0	0	0	0	0	0	0	0	0	0	0	0	0	0	0	0	0	0	0	0	0	0
hsa-miR-6875-5p_R+1	TGAGGGACCCAGGACAGGAGAA	0	0	17.1586	8.13416	4.69704	0	0	0	6.72215	14.7119	0	0	0	0	0	0	8.3165	7.39279	0	0	0	0	10.0192	0	0	10.1486	0	5.72016	0	0	22.1738	9.33844	0	0	0	0	37.7972	0	0	0	0	0	0	0	52.4971	0	0	0
hsa-miR-320b_R-2	AAAAGCTGGGTTGAGAGGGC	1587.48	1786.68	2511.13	1819.48	1840.44	1103.21	1675.87	1195.84	1872.55	1540.86	1282.01	1075.49	1407.7	1116.17	1312.7	1099.73	4336.11	1362.14	1145.54	1231.49	1622.51	14373	1773.78	4342.5	1641.03	1245.39	849.612	1043.66	2315.85	1107.03	2181.25	1066.22	4077.39	950.462	2164.02	2268.4	3846.1	2719.5	2855.44	2848.91	1824.62	3375.47	1754.79	5369.07	2913.5	1868.34	1762.86	2905.37
eca-miR-8986a_R-2_1ss1TG	GAGTGTGCTAGAGTCCTCGAAG	0	0	0	0	0	0	0	0	0	0	0	0	0	0	0	0	0	0	0	0	0	0	0	0	0	0	0	0	0	0	0	0	0	0	0	0	0	0	0	0	14.7562	40.3664	0	0	0	0	0	0
hsa-miR-4688_R-1	TAGGGGCAGCAGAGGACCTGG	0	0	0	0	0	0	21.0906	0	0	0	0	0	0	0	0	0	3.3882	0	0	0	0	0	0	0	0	0	0	19.612	0	0	0	7.18341	5.36302	0	0	0	0	0	0	0	0	0	0	0	0	0	0	0
hsa-miR-193b-5p	CGGGGTTTTGAGGGCGAGATGA	119.522	117.171	228.481	472.866	336.778	97.6056	164.14	54.4657	125.704	99.522	62.4445	138.198	149.071	64.5429	230.897	72.9191	182.039	159.315	193.462	174.658	533.033	1016.05	155.498	282.777	137.741	243.566	130.068	58.0188	339.317	34.5633	345.71	41.6638	332.508	88.8638	161.486	150.248	652.002	395.38	541.889	477.051	61.9762	191.741	87.2417	383.692	153.116	325.086	438.333	296.129
hsa-mir-3168-p5_1ss12AC	GTTCTACAGTCCGACAGC	0	0	0	0	0	0	10.0868	0	0	0	0	0	0	0	0	0	0	0	0	0	0	406.886	0	0	0	0	0	0	0	0	0	0	0	0	0	0	0	0	0	0	0	0	0	0	0	0	0	0
hsa-mir-6721-p3	TCTCTGAAGAGAGCTGTGGACT	0	0	0	0	0	0	0	0	0	0	0	0	0	0	3.64026	0	0	0	0	0	0	0	0	0	0	0	0	0	0	0	0	0	0	0	0	0	0	0	0	0	0	0	0	0	0	0	0	0
hsa-miR-3162-3p_R+1	TCCCTACCCCTCCACTCCCCAA	0	0	0	0	0	0	0	0	0	0	0	0	0	0	0	5.33555	0	0	0	0	0	0	0	0	0	0	0	0	0	0	0	0	0	0	0	0	0	0	0	0	0	0	0	0	0	0	0	0
hsa-miR-1306-3p_L+1R+1	GACGTTGGCTCTGGTGGTGA	41.8328	94.3878	102.952	34.1635	53.0765	24.7268	101.785	85.4548	36.2996	36.3472	30.1072	54.2921	42.7273	53.2196	104.528	78.6993	38.1943	83.5385	58.5575	45.2393	96.9917	716.12	92.5776	21.601	163.692	92.1179	49.1719	67.8248	135.872	69.1265	15.1185	33.762	71.8645	49.074	0	36.8532	49.9463	54.0559	45.5958	0	26.5612	40.3664	21.2512	0	0	29.5533	44.1005	94.7612
hsa-mir-3648-1-p3	TTCCCCGCCGGCCGCCTTT	0	0	11.7401	0	0	14.3155	0	0	0	23.366	0	0	0	0	0	0	7.39245	0	0	8.58974	12.6511	0	0	0	0	0	0	0	0	0	0	12.2118	0	0	0	0	0	0	0	0	0	45.4122	0	0	0	0	0	0
bta-miR-150	TCTCCCAACCCTTGTACCAGTGT	117.132	49.9062	66.8284	42.8399	84.5467	75.4817	86.1964	110.809	22.8553	41.5396	43.4882	32.9043	45.5758	71.3369	82.686	40.0166	66.224	41.7693	29.6494	105.94	108.799	0	59.3138	171.146	111.79	65.5754	56.3097	14.709	49.4081	34.5633	41.3239	47.4105	0	72.2847	119.768	85.0459	47.2465	247.113	208.689	115.296	147.562	242.199	149.877	81.0385	61.2466	184.708	354.141	44.4193
hsa-miR-5000-3p_R-1	TCAGGACACTTCTGAACTTGG	0	0	18.0617	0	0	0	0	0	4.7055	0	0	0	0	0	0	0	0	0	0	0	0	0	0	0	0	0	0	0	14.5318	0	0	0	0	15.9159	0	0	0	0	0	0	0	0	0	0	0	0	0	0
hsa-miR-6777-3p_1ss20GT	TCCACTCTCCTGGCCCCCAT	0	0	0	0	0	0	0	11.2688	0	0	0	0	0	0	0	0	0	4.43567	0	0	0	0	0	79.3044	0	0	5.55166	0	0	0	0	11.4935	0	0	34.9885	0	0	0	0	0	0	0	0	0	83.1204	0	0	59.2258
hsa-miR-3679-5p_R-4	TGAGGATATGGCAGGGAAG	0	0	0	22.2334	8.92438	15.6169	27.5095	19.7203	0	0	0	0	0	0	14.041	0	17.249	0	4.4474	0	33.7363	0	0	0	0	0	20.6205	13.0747	41.4156	20.4238	0	6.46507	77.2276	10.6106	41.7171	38.2706	0	0	61.379	0	0	0	0	0	0	51.7182	26.7276	0
mmu-mir-6240-p3_1ss1GC_2	CATTTCTGCCCAGTGCTC	0	0	0	0	0	0	0	0	0	0	0	0	0	0	0	0	0	5.54459	0	0	0	0	0	0	0	0	0	0	0	0	0	3.59171	0	0	0	0	0	0	0	0	0	30.2748	0	0	0	0	0	0
mmu-mir-6240-p3_1ss1GC_1	CATGTGATTTCTGCCCAG	0	0	0	0	0	0	0	0	0	0	0	0	0	0	0	0	0	5.54459	0	0	0	0	0	0	0	0	0	0	0	0	0	3.59171	0	0	0	0	0	0	0	0	0	30.2748	0	0	0	0	0	0
bta-miR-2478_L-2_1ss4TC	ACCCCACTTCTGACACCA	0	0	3.1608	0	6.341	0	7.79435	0	3.02497	3.46163	0	5.75825	0	3.397	0	0	0	0	0	0	0	0	0	0	0	4.68396	10.3102	0	0	0	0	0	0	0	0	0	0	0	0	0	141.66	0	0	0	0	10.3436	0	0
hsa-miR-5004-3p_L-1R+1	TTGGATTTTCCTGGGCCTCAGT	0	0	0	0	0	0	0	0	0	0	0	0	0	9.05866	0	0	0	0	0	0	0	0	0	0	0	0	0	0	0	0	0	0	0	0	0	0	0	33.978	0	0	0	0	0	0	0	0	0	0
hsa-miR-4306_R+1_1ss17AT	TGGAGAGAAAGGCAGTTG	0	0	0	0	0	0	0	0	0	0	0	0	0	0	0	0	0	0	0	0	0	142.991	0	0	0	0	0	0	0	0	0	0	0	0	0	0	0	0	0	0	0	0	0	0	0	0	0	0
hsa-miR-3159_1ss22CA	TAGGATTACAAGTGTCGGCCAA	0	0	0	0	0	0	0	0	0	0	0	0	0	0	0	0	0	0	0	0	0	0	0	0	0	13.2712	0	0	0	0	0	0	0	0	0	0	0	0	0	0	0	0	0	0	0	0	0	0
hsa-miR-4637	TACTAACTGCAGATTCAAGTGA	0	18.4436	0	0	0	0	0	15.9641	0	0	0	13.1617	0	0	0	0	9.8566	0	0	0	0	0	0	0	0	10.1486	0	0	0	0	0	0	0	11.2738	0	0	0	0	0	0	0	0	0	0	0	0	0	0
hsa-miR-603_R-1	CACACACTGCAATTACTTTTG	0	0	0	0	0	0	0	0	0	8.65409	0	0	0	0	0	0	0	0	0	0	0	0	0	0	0	0	0	0	0	0	0	0	0	0	0	0	0	0	0	0	0	0	0	0	0	0	0	0
hsa-miR-199b-5p_R-1	CCCAGTGTTTAGACTATCTGTT	132.67	46.6515	23.4803	59.6505	33.349	58.5634	23.8415	136.164	279.641	44.1358	179.528	52.6469	150.97	46.4256	122.729	78.6993	102.878	64.6869	136.016	361.342	87.7143	0	133.055	322.806	145.726	154.571	218.101	151.176	143.138	86.4082	200.572	137.922	161.963	580.267	52.4828	66.6193	0	29.3446	101.714	97.3141	53.1225	55.5038	68.2275	71.1154	104.994	50.2405	92.2102	189.522
ssc-mir-4332-p3_1ss15TG	GGGGGTGGGCGGGCGGGG	0	0	0	0	0	0	0	0	0	0	0	0	0	0	0	0	0	0	0	0	0	0	0	3.39876	0	0	0	0	0	0	0	0	0	0	0	0	0	0	0	0	0	0	0	0	0	0	0	0
mmu-mir-6240-p3_1ss18CT	GATTTCTGCCCAGTGCTTTG	15.5379	18.9861	0	20.3354	13.1517	97.6056	47.6831	6.57344	39.9968	6.92327	0	228.685	35.1313	120.027	9.62069	17.3405	2.31014	9.79544	50.0333	4.5812	29.0975	1326.45	17.4335	38.7458	91.8271	11.7099	17.0515	9.80599	5.44942	685.767	19.654	48.8472	98.6796	27.8528	29.6057	147.413	27.673	330.513	16.66	75.1011	13.2806	32.7977	39.1469	151.327	48.1223	16.2543	57.4643	188.042
hsa-miR-9903_L-1R+2	TATCCTCCAGTAGACTAGGGAGC	0	0	0	0	0	0	0	0	0	0	0	0	0	0	0	0	6.16037	0	0	0	0	0	0	0	0	16.3939	0	0	0	0	0	0	0	0	0	0	0	0	0	0	0	0	0	0	0	0	0	0
hsa-miR-3614-5p_R-1	CCACTTGGATCTGAAGGCTGCC	13.1475	0	0	0	0	0	0	10.3297	0	0	0	0	0	0	4.1603	0	11.7047	4.43567	0	5.15385	0	0	4.00769	0	0	0	0	0	0	0	0	0	7.50823	0	0	32.6009	0	0	0	22.213	0	50.458	0	0	56.8718	0	0	0
hsa-miR-3151-5p_R+2	GGTGGGGCAATGGGATCAGGTGA	0	0	0	0	0	0	0	0	4.7055	0	18.9564	0	0	0	0	0	0	0	0	0	0	0	0	0	0	0	0	0	0	0	0	0	0	0	0	0	0	0	0	0	0	30.2748	0	0	0	0	0	0
hsa-miR-224-3p_L-1R-3	AAATGGTGCCCTAGTGACT	0	0	0	0	0	0	0	0	7.39436	22.5006	0	0	0	0	3.64026	10.2265	0	0	0	0	22.772	0	0	0	0	9.36792	0	0	0	0	0	4.31005	6.43563	0	24.2228	0	0	0	0	0	0	0	29.0806	0	0	0	0	0
hsa-miR-3913-3p_R-2	AGACATCAAGATCAGTCCCA	0	0	0	0	0	0	0	0	0	0	0	0	0	0	0	0	0	0	0	0	0	0	0	0	0	0	0	0	9.08237	0	0	0	0	0	0	0	0	0	0	0	0	0	0	0	0	0	0	0
hsa-miR-6749-5p	TCGGGCCTGGGGTTGGGGGAGC	0	0	0	0	0	0	0	0	0	0	0	0	0	0	0	0	0	0	0	0	0	0	0	0	0	0	0	0	0	0	0	0	0	0	0	0	0	0	0	0	0	0	0	0	0	0	0	0
hsa-miR-7847-3p_L-3_1ss10CG	GGAGGAGGAGGAGGAGGC	0	0	0	0	0	0	0	0	0	8.65409	0	0	0	0	0	0	0	0	0	0	0	0	0	0	0	7.8066	0	0	0	0	0	0	0	0	0	0	0	0	0	0	0	0	0	0	0	0	0	0
bta-mir-12036-p3_1ss4CG	CGCGGGTTCGAGCCCCGTC	0	0	0	0	0	0	0	0	0	0	0	0	0	0	0	0	0	0	0	0	0	0	0	0	0	0	0	9.80599	0	0	0	0	0	0	0	0	0	0	0	0	0	0	0	0	0	0	0	0
hsa-miR-3157-5p_R-2	TTCAGCCAGGCTAGTGCAGT	0	0	0	0	0	0	0	0	4.7055	0	0	0	0	12.4557	3.64026	0	0	0	0	2.86325	0	0	5.21	0	17.9662	13.2712	0	6.53733	10.8988	0	0	0	0	13.9264	0	0	0	0	0	0	14.7562	0	0	0	0	0	0	0
hsa-miR-873-3p	GGAGACTGATGAGTTCCCGGGA	16.7331	16.2738	19.8679	0	0	0	10.0868	16.9031	21.5109	23.366	8.92065	0	0	6.79399	3.64026	41.7951	7.70047	16.2641	83.0182	30.9231	0	0	10.42	0	0	12.4906	30.1376	7.35449	0	7.85529	22.1738	10.7751	7.50823	28.516	0	0	0	0	0	52.8881	0	0	8.94786	112.462	74.3709	0	0	0
hsa-miR-3911_R-1	TGTGTGGATCCTGGAGGAGGC	0	0	0	3.79594	0	0	0	0	0	0	0	0	0	0	4.1603	0	0	0	0	0	0	0	0	0	0	10.1486	0	0	12.352	0	0	0	0	0	0	0	0	0	0	0	0	0	0	0	0	0	0	0
hsa-miR-372-3p	AAAGTGCTGCGACATTTGAGCGT	0	0	0	0	0	0	0	0	0	28.5585	0	0	0	0	0	0	0	0	0	0	0	0	0	0	0	0	0	0	0	0	0	0	0	0	0	0	0	0	10.5221	0	0	0	0	0	0	0	56.128	38.4968
hsa-miR-4701-3p_L-1R+2	TGGGTGATGGGTGTGGTGTCT	0	0	0	0	0	0	0	0	0	0	0	0	0	0	0	0	0	0	0	0	0	0	0	0	0	10.1486	0	0	0	0	0	0	0	0	0	0	0	0	0	0	0	0	0	0	0	0	0	0
hsa-miR-548i_R-1	AAAAGTAATTGCGGATTTTGC	0	0	0	0	0	0	0	0	0	0	0	0	0	0	0	0	0	0	0	0	0	0	0	0	2.32895	0	0	0	0	0	0	0	0	0	0	0	0	0	0	0	0	0	0	0	0	0	0	0
hsa-miR-3677-3p_1ss22CT	CTCGTGGGCTCTGGCCACGGCT	23.9045	0	15.3525	0	0	0	0	0	25.5442	0	0	13.1617	0	19.2496	3.12023	5.33555	5.85235	0	28.1669	3.4359	22.772	0	9.61846	0	0	0	15.0688	14.709	15.2584	28.279	0	5.74673	21.4521	0	0	0	0	0	0	32.7906	0	0	0	0	0	0	0	0
hsa-miR-409-3p	GAATGTTGCTCGGTGAACCCCT	64.542	183.351	192.357	168.106	314.232	152.265	0	247.913	145.198	102.984	182.873	93.7772	644.707	186.835	232.457	204.974	109.347	123.09	508.487	110.521	78.4368	162.755	356.284	1840.31	195.632	255.276	84.8612	149.541	608.156	28.279	355.789	175.994	106.188	442.993	528.865	53.8624	86.3936	117.379	163.093	467.531	212.49	449.076	250.54	377.077	139.992	177.32	104.238	1563.56
hsa-miR-3154	CAGAAGGGGAGTTGGGAGCAGA	7.17134	0	0	0	0	0	0	0	15.4609	0	0	0	0	0	3.12023	0	4.00424	0	0	2.86325	0	0	0	0	0	0	0	0	0	0	0	0	7.50823	8.62111	0	0	0	0	0	0	17.7075	0	0	0	0	0	0	14.8064
hsa-miR-223-5p_R+1	CGTGTATTTGACAAGCTGAGTTG	284.463	155.143	73.15	311.81	282.762	382.614	244.834	459.202	288.38	257.026	509.592	384.98	196.545	201.555	275.1	183.632	302.474	79.4725	376.918	389.402	156.03	418.512	205.594	120.089	153.711	227.172	184.791	173.239	678.635	248.227	974.639	286.618	213.448	505.993	150.72	158.752	237.583	171.434	105.221	142.798	70.83	111.008	258.37	0	135.617	106.392	159.029	156.948
hsa-miR-345-5p_R-1	GCTGACTCCTAGTCCAGGGCT	595.221	474.109	445.222	1266.22	1026.77	894.068	844.541	647.015	908.162	724.347	680.199	523.178	594.384	398.581	917.346	329.47	388.103	677.179	751.241	849.239	743.041	676.594	875.68	995.912	449.154	678.393	762.957	599.8	901.698	527.875	914.165	671.649	452.639	486.761	501.951	552.798	820.74	809.294	550.658	660.044	610.909	292.657	460.815	357.231	791.831	775.773	424.969	645.561
hsa-mir-943-p5	GGTGGGGGACGTTTGCCGGT	0	0	0	0	0	0	0	0	0	0	0	0	0	0	4.1603	0	0	0	0	0	0	0	0	0	0	0	0	0	0	0	0	0	0	0	0	0	0	29.3446	0	0	0	0	0	0	0	0	0	0
hsa-miR-548ap-5p_R+3	AAAAGTAATTGCGGTCTTTGGT	11.9522	0	0	8.44404	5.63645	5.39155	46.7661	4.69532	2.35275	0	3.82313	13.3967	0	28.3083	4.1603	16.0066	0.308019	7.76243	0	8.91697	64.0989	0	34.552	0	0	7.8066	17.8446	14.242	7.2659	9.20191	0	0	16.8552	50.2109	59.2114	0	0	0	0	28.5596	0	73.1641	7.82938	0	56.8718	26.5979	0	44.4193
hsa-miR-4729	TCATTTATCTGTTGGGAAGCTA	0	0	0	0	0	0	0	0	0	0	0	0	0	0	0	0	0	0	0	0	0	0	0	0	0	0	0	0	0	0	0	0	9.65344	0	0	0	0	0	0	0	0	0	0	0	0	0	0	0
hsa-miR-4723-5p_R-3	TGGGGGAGCCATGAGATAAGA	0	0	0	0	0	0	0	0	10.0832	0	0	0	14.2424	0	0	12.005	0	2.95712	0	0	0	0	0	0	0	0	0	0	0	0	0	7.90175	0	0	0	0	0	0	0	0	0	0	0	0	0	0	0	0
mmu-miR-322-5p	CAGCAGCAATTCATGTTTTGGA	0	0	0	0	0	0	0	0	0	0	0	0	0	0	0	0	0	0	0	0	0	0	0	0	0	0	0	0	0	0	0	0	0	0	0	0	0	0	0	0	0	0	0	201.769	0	0	0	0
mmu-miR-486b-5p_R+2	TCCTGTACTGAGCTGCCCCGAGGT	26.2949	48.2788	8.57932	25.7582	67.4025	34.4873	55.9359	76.0641	75.2881	55.8189	57.9842	46.8886	33.7071	24.9113	40.3029	18.6744	22.3314	99.8026	36.3205	50.6795	32.4711	0	25.0481	0	8.98309	16.0035	68.9993	55.9759	7.99249	72.2687	38.3002	22.9869	31.1055	10.279	17.4943	22.6789	13.499	34.7502	19.2906	42.3105	0	88.3016	0	0	52.4971	5.17182	31.4049	71.0709
hsa-miR-5192_R-1	AGGAGAGTGGATTCCAGGTGG	0	19.5285	0	0	0	0	0	0	0	0	0	0	0	0	0	0	0	8.87135	0	0	41.3269	0	0	0	29.9436	0	0	0	0	0	0	0	0	0	0	0	0	0	0	0	0	0	0	0	0	0	0	0
hsa-miR-548z_L-1R-2_1ss14TG	AAAAACCGCAATGACTTTTG	0	0	22.7277	6.95923	14.0128	3.03662	7.94718	3.75625	3.36107	0	0	25.5557	0	0.808809	0	6.37301	8.62452	6.96154	8.89481	1.43162	0	0	5.00961	27.3915	18.9643	0	5.94821	15.9347	0	17.753	0	6.82424	2.78877	9.61586	0	0	9.89927	0	0	0	8.85375	0	15.0995	0	0	0	0	0
hsa-mir-548al-p3_1ss7GC	AAAAACCGCAATGACTTTTG	0	0	22.7277	6.95923	14.0128	3.03662	7.94718	3.75625	3.36107	0	0	25.5557	0	0.808809	0	6.37301	8.62452	6.96154	8.89481	1.43162	0	0	5.00961	27.3915	18.9643	0	5.94821	15.9347	0	17.753	0	6.82424	2.78877	9.61586	0	0	9.89927	0	0	0	8.85375	0	15.0995	0	0	0	0	0
sha-miR-125a_R+2	TCCCTGAGACCCTAACTTGTGAAA	51.3946	16.2738	11.7401	20.0643	32.8793	62.4676	25.6755	11.2688	63.8604	41.5396	0	14.8069	20.8889	26.0436	27.042	8.44795	3.08019	0	29.6494	18.8974	19.3983	0	6.81307	0	0	3.9033	42.034	14.709	0	0	76.6004	7.90175	45.0494	32.495	79.3971	114.812	0	61.7782	17.5369	52.8881	0	45.4122	0	66.1539	61.2466	38.4192	10.691	20.729
hsa-miR-548au-5p_L-1_1ss21CA	AAAGTAATTGCGGTTTTTGA	2.68925	0	3.83812	3.02126	0	5.39155	9.16983	1.40859	6.21799	1.08176	0	1.88025	0	1.58527	1.56011	5.11323	0.693042	3.7888	4.4474	8.01028	0	0	2.29011	0	7.48591	5.26945	13.8131	1.16738	0	1.34662	3.27567	0	4.25211	6.44215	0	0	0	0	0	0	0	0	0	0	9.8432	0	0	13.8193
hsa-miR-548o-5p_L-1R-1_1ss21CA	AAAGTAATTGCGGTTTTTGA	2.68925	0	3.83812	3.02126	0	5.39155	9.16983	1.40859	6.21799	1.08176	0	1.88025	0	1.58527	1.56011	5.11323	0.693042	3.7888	4.4474	8.01028	0	0	2.29011	0	7.48591	5.26945	13.8131	1.16738	0	1.34662	3.27567	0	4.25211	6.44215	0	0	0	0	0	0	0	0	0	0	9.8432	0	0	13.8193
hsa-miR-548ak_L-1_1ss9CT	AAAGTAATTGCGGTTTTTGA	2.68925	0	3.83812	3.02126	0	5.39155	9.16983	1.40859	6.21799	1.08176	0	1.88025	0	1.58527	1.56011	5.11323	0.693042	3.7888	4.4474	8.01028	0	0	2.29011	0	7.48591	5.26945	13.8131	1.16738	0	1.34662	3.27567	0	4.25211	6.44215	0	0	0	0	0	0	0	0	0	0	9.8432	0	0	13.8193
hsa-miR-6866-5p_R-2	TTAGAGGCTGGAATAGAGATT	7.17134	0	0	0	0	0	22.0076	0	0	0	0	0	0	0	0	4.89092	0	3.69639	0	6.87179	0	0	6.4123	0	0	0	0	0	0	0	0	0	0	0	0	0	0	0	0	0	0	0	0	0	0	0	0	0
mmu-mir-5126-p3_1ss19CT_2	CGCGGGCGGGGCCGGGGGTG	0	0	0	0	0	0	8.71133	0	0	0	0	0	0	0	0	0	0	0	0	0	0	0	0	0	5.98873	0	0	0	0	0	0	0	0	0	0	0	0	0	0	0	0	0	0	0	0	0	0	0
mmu-mir-5126-p3_1ss19CT_1	CGCGGGCGGGGCCGGGGGT	0	0	0	0	0	0	8.71133	0	0	0	0	0	0	0	0	0	0	0	0	0	0	0	0	0	5.98873	0	0	0	0	0	0	0	0	0	0	0	0	0	0	0	0	0	0	0	0	0	0	0
hsa-miR-5695_L-1R+1	CTCCAAGAAGAATCTAGACAGA	0	42.3118	0	4.8805	0	0	10.0868	0	0	0	0	0	0	0	3.12023	0	0	2.95712	0	3.4359	0	0	5.21	82.6276	0	0	0	8.98882	0	0	0	0	0	0	0	0	0	0	0	0	20.6587	0	0	0	0	0	0	0
hsa-miR-6782-3p	CACCTTTGTGTCCCCATCCTGCA	0	0	0	3.79594	0	18.2197	0	0	0	0	0	0	0	0	0	0	0	0	0	0	0	0	0	0	0	0	0	0	0	0	0	0	0	0	0	0	0	0	0	0	0	0	0	0	0	0	0	0
hsa-miR-7851-3p_R-1	TACCTGGGAGACTGAGGTTGG	15.5379	0	0	0	7.04556	0	0	0	0	0	0	0	0	0	4.68034	2.22314	6.46839	0	0	0	0	527.79	0	0	15.9699	0	0	0	0	0	27.2133	0	0	0	0	0	24.2982	0	15.7832	0	0	0	0	0	0	0	0	0
hsa-miR-27b-5p_R+1	AGAGCTTAGCTGATTGGTGAACA	0	0	4.51543	2.71139	0	9.10986	15.5887	17.8422	9.41101	0	0	0	5.69697	5.66166	0	7.55869	0	6.65351	12.9716	0	38.7967	0	23.6454	0	0	10.1486	17.4481	17.9776	0	0	0	0	9.65344	0	0	0	0	0	14.0295	0	0	0	21.2512	0	0	0	0	0
hsa-miR-549a-3p_L+1R-1	GTGACAACTATGGATGAGCTC	0	0	0	0	0	0	0	0	0	0	0	0	0	0	0	0	0	0	0	0	0	0	0	0	0	0	0	0	0	0	15.1185	0	6.43563	0	0	0	0	0	0	0	0	0	0	0	0	0	0	0
hsa-miR-6881-5p_R-1	TGGGGTAAGGATAGGAGGGTC	0	0	0	0	0	0	0	0	0	12.9811	0	0	0	0	0	0	0	0	0	5.7265	0	0	2.00384	0	0	0	0	0	0	0	0	0	0	11.2738	0	0	0	0	0	0	0	0	0	0	0	0	0	0
hsa-miR-5010-3p_R+1	TTTTGTGTCTCCCATTCCCCAGT	11.9522	0	0	35.248	0	0	0	0	16.8054	20.7698	0	26.3234	0	0	5.20038	8.00332	9.54858	2.95712	0	12.5983	25.3022	0	14.8285	0	43.9173	0	30.9307	5.72016	0	14.1395	0	0	17.1617	0	0	0	0	0	0	5.28881	0	0	0	0	0	0	12.0274	0
hsa-mir-7851-p5	CCACCTCATCCTCCCAAGTAG	0	0	0	0	0	0	0	0	0	0	32.3373	0	0	0	0	0	0	4.80531	16.6778	4.00855	0	0	4.40846	0	11.9775	16.3939	7.93095	11.4403	0	0	42.3318	0	77.2276	0	0	0	0	0	0	0	0	35.3206	0	0	0	0	18.7093	0
hsa-miR-6874-3p_R-4	CAGTTCTGCTGTTCTGACT	0	0	0	0	0	0	0	0	0	0	0	0	0	0	0	8.44795	0	0	0	0	0	0	0	0	0	0	0	0	0	0	0	0	0	0	0	0	0	0	0	0	0	0	0	0	0	0	0	0
hsa-miR-432-3p	CTGGATGGCTCCTCCATGTCT	0	0	0	0	0	0	0	0	0	0	0	0	0	0	0	0	0	0	0	0	0	0	0	42.2957	0	0	0	0	0	0	0	0	0	0	0	0	0	0	0	0	0	0	0	0	0	0	0	0
hsa-miR-7111-5p_R-4_1ss15CG	TGGGGGAGGAAGGAGAGG	8.36656	0	0	0	4.22734	0	0	0	0	10.3849	0	0	0	0	0	0	0	0	0	0	0	0	0	0	0	0	0	0	0	0	23.1817	0	0	0	0	0	0	0	0	0	0	0	29.0806	0	0	0	13.3638	0
mmu-miR-5100_1ss21TC	TCGAATCCCAGCGGTGCCTCC	4.78089	27.1229	27.5441	10.5744	13.8563	26.0282	27.051	10.3297	40.669	28.5585	20.629	20.5652	8.54545	0	9.10066	34.681	14.3229	41.9541	13.1569	16.0342	22.772	90.6775	14.8285	0	4.9906	14.0519	14.2757	6.94591	42.5055	8.64082	0	12.571	17.1617	7.29479	0	6.37844	4.0497	13.9001	11.399	11.1065	32.4637	0	0	0	0	36.9416	4.67733	0
hsa-miR-6789-5p_R-4	GTAGGGGCGTCCCGGGCGCG	0	0	0	0	15.0305	0	0	0	0	0	0	0	19.9394	0	0	0	0	5.17495	14.0834	0	0	0	0	0	53.8985	0	0	0	0	0	0	0	0	0	0	0	0	0	0	0	0	0	0	0	0	0	0	0
mmu-mir-6236-p3_1ss22GA	CCCTGAAAATGGATGGCGCTGA	426.097	71.6046	34.7688	29.8253	31.9399	22.1239	85.2794	16.9031	15.4609	51.0591	102.587	4.93564	90.202	74.7339	23.4017	18.2298	19.8672	61.9146	15.1953	9.16239	31.6277	667.294	17.8342	291.387	59.8873	55.4268	25.379	14.3004	60.6702	32.9922	126.491	19.3952	12.8713	49.4056	183.017	77.25	84.3688	40.928	54.3643	47.5993	147.562	3055.23	50.891	119.077	139.992	19.2096	52.787	131.777
hsa-miR-4443_L+1	CTTGGAGGCGTGGGTTTT	0	0	0	0	5.16674	0	0	0	0	0	0	0	8.54545	0	0	0	0	0	6.30049	0	0	0	0	0	0	0	0	0	0	15.7106	0	0	0	0	0	0	0	0	0	0	0	0	0	0	0	0	0	0
hsa-miR-1185-2-3p_R-3	ATATACAGGGGGAGACTCT	0	0	0	0	0	0	0	0	0	0	0	0	0	0	0	0	0	0	0	0	0	0	0	0	0	0	0	0	0	0	0	0	0	4.64214	0	0	0	0	0	0	0	0	0	0	0	0	0	0
mmu-mir-6236-p5_1ss10TC	CGAATCAACCAGCCCTGA	0	0	0	0	0	0	0	0	0	0	0	0	0	0	0	0	0	0	0	0	0	158.104	0	0	0	0	0	0	0	0	0	0	0	0	0	0	0	0	0	0	0	0	0	0	0	0	0	0
hsa-miR-6761-3p_L+1R-1_1ss22CT	CTCCTACGCTGCTCTCTCACTT	0	0	0	0	0	0	0	0	0	0	0	0	0	0	0	0	0	0	0	0	0	0	0	0	0	0	0	0	0	18.8527	0	0	0	0	0	0	0	0	0	0	0	0	0	0	0	0	0	0
hsa-miR-2278	GAGAGCAGTGTGTGTTGCCTGG	16.7331	0	11.7401	0	0	0	0	12.2078	0	0	0	0	0	0	5.20038	0	0	7.76243	0	0	0	0	0	0	0	10.9292	0	0	0	0	0	0	9.65344	0	0	0	40.497	0	0	26.4441	0	0	0	0	0	0	0	26.6516
hsa-miR-4743-5p_L+1_1ss23AT	CTGGCCGGATGGGACAGGAGGCTT	0	0	0	0	0	0	0	0	0	0	0	0	0	0	0	0	0	0	0	0	0	0	0	0	0	7.8066	0	0	10.1723	0	0	0	12.8713	0	0	0	0	0	0	0	0	0	0	0	0	0	0	0
hsa-miR-3691-5p_R-2	AGTGGATGATGGAGACTCGGT	0	0	44.2513	5.42278	0	0	0	0	4.7055	0	0	0	0	0	0	6.66943	0	8.87135	0	20.6154	10.9643	0	0	0	0	0	0	9.80599	17.4382	0	8.0632	0	9.65344	9.28427	0	0	0	23.1668	0	0	0	0	0	0	48.1223	0	0	0
hsa-miR-4679	TCTGTGATAGAGATTCTTTGCT	0	0	0	0	0	0	0	0	0	0	0	0	0	0	0	0	0	0	0	0	0	0	0	0	0	0	0	0	0	0	0	0	0	0	0	0	0	0	0	0	0	0	0	18.1923	0	0	0	0
bta-mir-2478-p5_1ss19TA	ATCCCACTTCTGACACCAAG	0	0	0	0	0	0	0	0	0	0	0	0	0	0	0	0	0	0	0	0	0	0	0	0	0	0	0	0	0	0	0	0	0	0	0	0	0	0	0	0	0	0	0	0	0	0	0	0
bta-mir-2478-p3_1ss19TA	ATCCCACTTCTGACACCAAG	0	0	0	0	0	0	0	0	0	0	0	0	0	0	0	0	0	0	0	0	0	0	0	0	0	0	0	0	0	0	0	0	0	0	0	0	0	0	0	0	0	0	0	0	0	0	0	0
cgr-miR-300	TATGCAAGGGCAAGCTCTCTTC	0	0	0	0	0	16.9183	0	0	0	0	0	0	0	0	0	0	0	0	0	0	0	0	0	0	0	0	0	0	0	0	0	0	0	0	0	0	0	0	0	0	26.5612	0	0	0	0	0	0	0
mmu-mir-6236-p5_1ss3TG_1	AAGCAACTAGCCCTGAAA	0	0	0	0	0	0	19.7151	0	0	0	0	0	0	0	0	0	0	0	0	0	0	0	0	0	0	0	0	0	0	0	0	0	0	0	0	0	0	0	0	0	0	0	0	0	28.4359	0	0	0
mmu-mir-6236-p5_1ss3TG_2	AAGCAACTAGCCCTGAAAAT	0	0	0	0	0	0	19.7151	0	0	0	0	0	0	0	0	0	0	0	0	0	0	0	0	0	0	0	0	0	0	0	0	0	0	0	0	0	0	0	0	0	0	0	0	0	28.4359	0	0	0
hsa-miR-6799-3p_R-3	TGCCCTGCATGGTGTCCCCA	0	0	0	0	0	0	0	18.7813	0	0	0	0	0	0	0	0	0	0	0	8.01709	0	0	5.61077	0	0	0	0	0	0	0	0	0	0	0	0	0	0	0	0	0	0	0	0	0	0	0	0	0
hsa-miR-6717-5p_L-2R-2_1ss17TG	GCGATGTGGGGATGGAGA	0	0	0	0	0	0	0	0	0	0	0	0	0	0	0	0	0	0	0	0	0	0	0	0	0	0	0	0	0	0	0	0	0	0	0	0	0	0	0	0	0	0	0	71.1154	0	0	0	0
hsa-mir-186-p3	AAAGGTGAATTTTTTGGGAA	0	0	0	0	0	0	0	0	4.03329	0	0	0	0	0	0	0	0	0	0	0	11.8077	0	0	0	0	0	0	0	0	0	0	0	0	0	0	0	0	0	0	0	0	0	0	0	0	0	0	0
hsa-miR-222-5p_R-1	CTCAGTAGCCAGTGTAGATCC	0	0	0	0	0	0	0	0	0	0	15.6111	0	0	0	0	0	0	0	0	0	0	0	0	0	0	0	0	0	0	0	0	0	0	0	0	0	0	15.4445	0	0	41.3175	0	0	0	0	0	0	0
hsa-miR-6855-5p_L-1R-1	TGGGGTTTGGGGTGCAGACATTG	0	18.4436	10.837	7.04961	0	9.10986	4.58491	12.2078	0	0	0	0	0	0	3.12023	4.00166	0	26.9837	14.4541	8.58974	19.3983	0	14.8285	0	63.8797	3.9033	15.0688	4.08583	0	0	31.2449	0	0	5.96846	0	39.6881	0	0	24.5516	0	0	0	0	90.9616	0	31.0309	0	0
hsa-miR-142-5p_L+2R-3	CCCATAAAGTAGAAAGCACT	4345.83	5163.12	5019.36	7823.44	6333.96	5191.32	10486.6	7228.91	8083.38	5473.71	5565.37	10562.3	7341.49	6850.61	7123.99	7939.74	9839.65	7968.69	7479.79	6711.45	6166.99	1153.23	4841.69	1745	5846.99	5811.23	9961.27	9902.42	6024.88	11372.9	5459.79	11630.7	6962.28	11199.5	2618.76	2751.23	2570.21	2244.09	3551.22	2782.97	3594.62	2078.87	4585.78	2196.31	5442.2	4143.37	4760.19	3802.29
hsa-miR-6740-5p_L-2R+3	TTTGGGATGGAGAGAGGAGAAAC	0	0	0	3.25367	12.682	11.7127	12.8378	0	0	0	0	0	7.59596	0	4.1603	0	8.62452	0	0	0	14.3379	0	0	35.6492	0	0	0	0	14.5318	0	0	0	11.7987	0	0	49.6101	33.7475	0	15.7832	25.3863	0	0	0	46.3077	0	23.6426	30.7367	56.2645
hsa-miR-18b-3p_L+3R-5	TACTGCCCTAAATGCCCCTT	84.8608	53.161	61.4099	15.726	41.8037	41.6451	132.045	69.4907	70.5826	35.4818	7.80557	108.584	31.3333	32.8376	33.8024	41.3505	32.0339	121.242	0	79.0256	75.0632	0	7.21384	6.04224	25.9511	35.1297	91.2059	90.7054	34.1497	28.279	0	56.749	36.4686	11.9369	26.9143	93.5504	52.6461	26.2557	33.32	0	0	40.3664	0	0	83.1204	0	74.8373	26.6516
hsa-miR-10398-5p_R+1	TGGCTCCCTTCTCTCCGTCTGT	0	0	0	0	0	0	0	0	0	0	0	0	0	0	0	0	0	0	0	0	0	0	0	0	0	0	10.3102	0	0	0	0	0	0	0	0	0	0	0	0	0	0	0	0	0	0	0	0	0
mmu-mir-6240-p3_1ss17CT	ATTTCTGCCCAGTGCTTTG	0	5.42459	15.3525	0	0	134.696	0	0	19.1581	0	5.5754	264.057	0	7.36016	0	8.00332	0	0	48.7361	0	0	365.035	0	0	0	0	0	0	0	1267.06	0	12.2118	210.231	9.28427	6.05571	150.956	0	548.281	0	0	0	0	17.8957	0	0	0	52.787	53.3032
mmu-mir-6236-p3_1ss2TG	AGCAACTAGCCCTGAAAAT	0	0	0	0	0	0	18.7981	0	0	0	0	0	0	0	0	0	0	0	0	0	0	0	0	0	0	0	0	0	0	0	0	0	0	0	0	0	0	0	0	0	0	0	0	0	0	0	0	0
hsa-miR-4732-5p	TGTAGAGCAGGGAGCAGGAAGCT	1925.5	1620.87	2677.65	1026.53	1353.69	1806.35	1777.11	1362.58	1981.02	1497.16	1074.94	1505.37	1139.39	1373.52	1148.76	1503.73	1187.72	1304.83	655.622	1305.07	704.244	1206.71	829.592	724.313	377.29	750.214	744.716	1445.57	1035.39	1187.72	1332.44	1440.27	998.595	1103.5	1234.02	1210.49	2537.81	1138.26	1878.2	1406.82	864.716	1377.5	1495.41	380.385	1316.8	925.017	1621.03	761.051
hsa-mir-639-p5_1ss6GA	CTGGAAGGGCGGGGCGGACG	0	0	0	0	0	0	0	0	0	0	0	0	0	0	0	0	0	0	0	0	0	0	10.42	0	0	0	0	0	0	0	0	0	0	0	0	0	0	0	0	0	0	0	0	0	0	0	0	0
bta-miR-320b_L-1R-1_1ss19GT	GCTGGGTTGAGAGGGTGT	0	0	0	0	0	0	0	0	0	0	0	0	0	0	0	4.89092	0	0	0	0	0	0	0	0	0	0	0	0	0	0	0	0	0	0	0	0	0	0	0	0	0	0	0	0	0	0	0	0
hsa-miR-3163_1ss22CA	TATAAAATGAGGGCAGTAAGAA	0	0	0	0	0	0	9.16983	0	0	0	0	0	0	0	0	0	0	0	0	0	0	0	0	0	0	0	0	0	0	12.5685	0	6.46507	0	0	0	0	0	0	0	0	0	0	0	0	0	0	0	0
hsa-miR-6825-3p_L-1R-1_1ss21CA	CGCTGACCCGCCTTCTCCGA	0	0	0	0	0	0	0	0	0	0	0	0	0	0	0	8.44795	0	0	0	0	0	0	0	0	0	0	0	0	0	0	33.2607	0	0	0	0	0	0	0	0	0	0	0	0	0	0	0	0	0
hsa-miR-34b-3p_L-1R+1	AATCACTAACTCCACTGCCATC	0	0	0	0	0	0	0	0	0	0	0	0	0	0	0	0	0	0	0	6.87179	0	0	0	0	0	0	0	0	0	0	0	0	0	0	0	0	0	0	0	0	0	0	0	0	118.118	0	0	0
hsa-mir-10392-p5	TGGGCTGTGCGCCTGCGC	0	0	0	0	0	0	0	0	0	0	0	0	0	0	0	0	0	0	0	0	0	0	0	0	0	0	0	0	0	0	20.158	0	0	0	0	0	0	0	0	0	0	0	0	0	0	0	0	0
hsa-miR-320a-5p_L-1R-1_1ss2CG	GCTTCTCTTCCCGGTTCTTC	0	0	0	0	0	0	0	0	0	0	0	0	0	0	0	0	0	0	0	0	0	0	0	0	0	0	4.75857	0	0	0	0	0	0	0	0	0	0	0	0	0	0	0	0	0	0	0	0	0
hsa-miR-6766-3p_1ss22AT	TGATTGTCTTCCCCCACCCTCT	0	0	0	0	0	0	0	0	0	0	0	0	0	0	0	0	0	0	0	0	0	0	6.4123	0	0	0	0	0	0	0	0	5.74673	0	5.96846	0	0	0	0	0	0	0	0	0	0	0	0	0	0
hsa-miR-2276-3p	TCTGCAAGTGTCAGAGGCGAGG	7.17134	0	0	20.0643	12.682	0	0	0	11.4277	0	0	8.22607	0	23.779	3.12023	0	8.62452	8.13207	3.33555	2.86325	0	0	0	0	23.9549	0	0	4.903	31.2434	0	22.1738	0	0	0	0	0	53.996	0	0	48.6571	0	0	0	0	0	26.5979	0	32.5742
hsa-miR-3133_R-1	TAAAGAACTCTTAAAACCCAA	0	0	0	0	0	0	0	0	5.37772	0	0	0	0	0	0	0	0	0	0	0	0	0	0	0	0	0	0	0	0	0	0	0	0	7.95795	0	0	0	0	0	0	0	0	0	0	0	0	0	0
mml-miR-7201-5p_1ss2CA	AAAAAGAGCTGTGGTAGAAAGT	0	0	0	0	0	0	0	0	0	0	0	0	0	0	0	0	0	3.32675	0	0	0	0	0	0	0	0	0	0	0	0	0	0	0	0	0	0	0	0	0	0	0	0	0	0	0	0	0	0
mmu-mir-8094-p5	GAAACTGAAGGACAACGAGA	0	0	0	0	0	0	0	0	0	0	0	0	0	0	0	0	0	0	0	0	0	0	0	0	0	0	0	0	0	0	0	0	0	0	0	0	0	0	22.7979	0	0	0	0	0	0	0	0	0
hsa-miR-3692-3p_L-1R-1	TTCCACACTGACACTGCAGAAG	0	0	0	0	0	0	0	0	0	0	0	0	0	0	0	0	0	0	0	0	0	0	0	0	0	0	0	0	0	17.2816	0	0	0	0	0	0	0	0	0	0	0	0	0	0	0	0	0	0
hsa-miR-1304-3p_L-1R+1_1ss13CA	CTCACTGTAGCATCGAACCCCT	37.0519	49.9062	0	34.1635	45.0916	149.662	11.9208	18.7813	89.4046	7.78868	39.0278	34.5495	32.2828	27.176	23.4017	24.4546	30.1858	45.8353	14.8247	59.5556	0	0	34.4661	96.0716	59.8873	38.2523	10.3102	13.8918	21.0711	21.9948	26.2054	37.3537	48.2672	21.2212	33.6428	35.4358	29.6978	69.5004	0	0	29.5125	0	45.8578	0	65.6213	25.1203	77.5101	0
hsa-mir-548ag-2-p3	CAAGAACCTCAATTACCTTTGC	0	0	0	0	0	0	0	0	0	0	0	0	0	0	0	0	0	0	0	0	0	0	0	0	0	0	0	0	0	0	0	7.90175	0	0	0	0	0	0	0	0	0	0	0	0	0	0	0	0
ptr-mir-3660-p5_1ss10AG	GAAAAGGAGGAAGAAGAA	0	0	0	0	0	0	0	0	0	0	0	0	0	0	0	0	0	0	0	0	0	0	0	0	23.9549	0	0	0	0	0	0	0	0	0	0	0	0	0	0	0	0	0	0	0	0	0	0	0
hsa-miR-3194-3p_R-3	AGCTCTGCTGCTCACTGGC	0	0	0	0	0	0	0	0	0	0	0	0	0	6.79399	0	0	0	0	0	0	0	0	0	0	0	0	0	0	0	0	0	0	0	0	0	0	0	0	0	0	0	0	0	0	0	0	0	0
hsa-miR-6862-3p_R-4	CCTCACCCAGCTCTCTGGCC	0	0	0	0	0	0	9.16983	0	0	0	0	0	0	0	0	0	0	0	0	5.7265	0	0	0	0	0	0	0	0	0	0	0	0	0	0	0	0	0	0	0	0	0	0	0	0	0	0	0	0
hsa-mir-6165-p3	CCTGTCCTGTCCTGTCCT	0	0	0	0	0	0	0	0	0	0	0	0	0	0	0	0	0	0	0	0	0	0	0	0	13.9737	0	0	0	0	0	0	0	0	0	0	0	0	0	0	0	0	0	0	0	0	0	0	0
hsa-miR-6731-3p	TCTATTCCCCACTCTCCCCAG	0	0	0	0	0	0	0	0	0	0	0	0	0	0	0	0	0	0	20.0133	0	0	0	0	0	0	0	0	0	0	0	0	0	0	0	0	0	0	0	0	0	0	0	0	0	0	0	0	0
mmu-mir-6236-p5_1ss2CT	TTAACTAGCCCTGAAAAT	0	0	0	0	0	0	0	0	0	0	0	0	0	0	0	0	0	2.58748	0	0	0	0	0	0	0	0	0	0	0	0	0	7.18341	0	0	0	0	0	0	0	0	0	0	0	0	0	0	0	0
hsa-miR-576-3p_R-1	AAGATGTGGAAAAATTGGAAT	95.6178	323.305	179.714	125.808	170.972	83.2901	94.4492	92.0282	149.232	133.273	0	90.4868	58.8687	109.836	92.0466	56.0232	128.136	102.39	30.02	90.4786	76.75	1169.51	185.957	460.116	137.741	129.59	38.8616	128.295	147.498	102.119	216.698	99.1311	102.97	57.6951	197.82	65.2018	411.72	126.645	145.556	87.7943	153.465	242.199	52.5687	691.308	516.221	67.9725	46.7733	299.09
hsa-miR-196b-3p	TCGACAGCACGACACTGCCTTC	0	0	0	0	0	0	0	0	0	0	0	0	0	0	0	0	0	0	0	5.15385	0	0	0	0	0	0	0	0	0	0	0	0	0	0	0	0	0	0	0	0	0	0	0	0	0	29.5533	0	0
hsa-miR-885-3p_R-1	AGGCAGCGGGGTGTAGTGGAT	10.757	0	0	56.3969	53.5463	0	7.33586	0	8.06658	0	31.2223	8.22607	16.1414	19.2496	28.6021	0	12.9368	70.2315	39.656	40.0855	116.39	0	22.4431	90.9357	19.9624	22.6391	0	5.72016	72.659	0	15.1185	5.02839	50.4124	4.64214	0	0	89.0934	0	0	55.0036	0	0	0	0	0	0	0	0
hsa-mir-643-p5	ACCTGAGCTAGAATACAAGTAG	0	0	0	0	0	0	0	0	0	0	0	0	0	0	0	0	9.54858	0	0	0	0	0	0	0	0	0	0	0	0	0	0	0	0	0	0	0	0	0	0	0	0	0	0	0	0	0	0	0
hsa-mir-3166-p5	AGGCCAGTAGGCATTGTCTGCG	0	0	0	0	0	0	0	0	0	0	0	0	0	0	0	0	0	0	0	0	0	0	0	0	0	0	0	0	0	0	0	0	0	0	0	24.0963	0	0	0	0	0	0	0	0	0	0	0	0
hsa-mir-3153-p5_1ss23CA	AATGTCCCTGTCCCCTTCCCCCA	0	0	0	0	0	0	0	0	0	0	0	11.5165	0	0	0	0	0	0	0	0	0	0	0	0	0	0	0	0	0	0	0	0	0	0	0	0	0	0	0	0	0	0	0	0	0	0	0	0
hsa-miR-3186-3p_R+1	TCACGCGGAGAGATGGCTTTGT	0	0	0	0	0	0	0	0	0	0	0	0	0	0	0	0	0	0	11.4891	0	0	0	0	0	0	0	0	0	0	0	19.1501	0	0	0	0	0	0	0	0	0	0	0	0	0	83.1204	0	0	0
hsa-miR-4761-3p_R-2	GAGGGCATGCGCACTTTGT	0	0	0	0	0	0	0	0	0	0	0	0	0	0	0	0	0	0	0	0	0	0	0	0	0	0	0	0	0	0	0	0	0	0	0	0	0	0	0	0	26.5612	0	0	0	0	0	0	0
hsa-miR-6743-3p_L+1R-1_1ss23CT	GAGCCGCTCTTCTCCCTGCCCAT	0	0	0	0	0	0	0	0	0	0	0	0	0	0	0	6.2248	0	0	0	0	0	0	0	0	0	0	0	0	0	0	0	0	8.58084	0	0	0	0	0	0	0	0	0	0	0	0	0	0	0
hsa-miR-877-3p_R+1	TCCTCTTCTCCCTCCTCCCAGT	0	0	0	0	0	29.9324	0	0	0	30.2893	28.9921	0	0	0	0	0	8.3165	7.02315	13.7128	12.5983	10.1209	0	0	0	0	10.9292	7.93095	0	0	0	0	23.7053	0	0	0	0	0	0	0	0	0	0	0	92.6154	0	0	0	0
hsa-miR-30a-5p_R+2	TGTAAACATCCTCGACTGGAAGCT	1958.97	1633.89	1976.41	3194.56	1799.2	2023.69	2762.41	1930.71	1397.53	3891.31	2573.61	2824.83	2519.96	1919.87	2727.86	2660.21	5393.25	2049.84	5075.97	3092.02	4382.34	716.12	2770.12	1173.63	2950.45	3906.81	3702.96	2235.77	1756.89	1756.44	819.423	2746.22	2020.25	2883.76	2795.05	3041.81	1559.14	1601.6	2499	1133.92	2027.51	918.336	3298.41	2604.81	1391.17	1810.14	3792.65	2223.93
bta-mir-2887-1-p3_1ss5CA	GGGAAACGGGGCGCGGCC	0	0	0	0	4.46219	0	0	0	0	0	0	4.11304	4.27273	0	0	0	0	0	3.70617	0	27.8324	0	0	0	0	0	0	0	0	5.4987	0	0	23.5973	0	0	0	0	0	0	0	0	0	0	0	0	0	0	0
hsa-miR-5683	TACAGATGCAGATTCTCTGACTTC	16.7331	0	0	0	0	0	0	0	0	15.5774	0	0	0	0	0	0	0	0	0	0	34.5797	0	0	0	25.9511	0	0	4.08583	0	0	0	0	0	39.7897	0	0	0	0	0	0	0	0	0	0	0	0	0	0
mmu-mir-6236-p3_1ss3CG_1	AAGTAGCCCTGAAAATGGA	335.26	93.8454	40.1874	26.5716	40.3945	115.175	79.319	39.4407	5.71383	90.4352	95.3394	36.1947	129.606	285.914	24.9618	34.4587	21.5613	43.4326	22.4223	24.9103	26.989	148.804	3.20615	115.105	0	24.2005	34.4996	5.72016	27.6104	27.4935	81.1359	34.1212	20.9158	27.5212	37.0071	32.6009	146.464	19.3057	142.925	11.6354	122.477	2394.23	27.9621	41.3462	1115.56	231.993	67.4872	34.0548
mmu-mir-1249-p3_1ss9GA	GGGGAGGAAGGAGGGGAT	0	0	0	0	0	0	0	0	0	0	0	0	0	0	0	0	0	0	0	0	0	0	0	0	0	0	0	0	0	0	0	0	0	0	0	0	0	0	0	0	0	35.3206	0	0	0	0	0	0
mmu-mir-1249-p5_1ss9GA	GGGGAGGAAGGAGGGGAT	0	0	0	0	0	0	0	0	0	0	0	0	0	0	0	0	0	0	0	0	0	0	0	0	0	0	0	0	0	0	0	0	0	0	0	0	0	0	0	0	0	35.3206	0	0	0	0	0	0
hsa-miR-4482-5p_R-2_1ss3CT	AATCCAGTGGGCTATGGAAA	0	0	0	3.79594	0	0	0	0	0	0	0	0	0	12.4557	0	0	0	0	0	0	0	0	13.2254	0	0	0	0	0	0	0	0	0	0	0	0	0	0	24.7113	0	0	17.7075	0	0	0	0	0	0	0
pal-miR-9995-3p_L+1	CATCTCGGTGGAACCTCCA	0	0	0	0	0	0	15.1302	0	0	0	0	0	0	0	0	0	0	0	0	0	4.63873	0	0	0	0	0	0	0	0	0	0	1.79585	0	0	0	0	0	0	14.9063	0	0	0	0	0	0	0	0	31.0935
bta-mir-2904-2-p5_1ss18TC	TCCCCGCCGGCGGGCCGC	0	0	0	8.4053	0	0	0	0	0	0	0	0	0	0	0	0	0	0	0	0	0	0	0	0	0	0	0	0	0	0	0	0	0	2.65265	0	0	0	0	0	0	0	0	0	0	0	0	0	0
mmu-miR-6238_L-1R-2_1ss12TC	TATTAGTCAGCGGAGGAAA	0	0	0	0	6.341	0	2.29246	0	0	0	0	0	0	0	0	0	0	1.8482	0	0	0	0	0	0	0	0	0	0	7.2659	0	0	0	3.75412	0	0	19.1353	0	0	0	13.7509	0	0	0	0	0	0	0	0
cgr-miR-532-5p_R+2_2	CATGCCTTGAGTGTAGGACCGTTA	0	0	0	0	0	0	0	0	0	0	7.80557	0	0	0	0	0	0	0	0	0	0	0	0	0	0	0	0	0	0	0	0	0	0	0	0	0	0	0	0	0	0	0	0	0	0	0	0	0
cgr-miR-532-5p_R+2_1	CATGCCTTGAGTGTAGGACCGTAA	0	0	0	0	0	0	0	0	0	0	7.80557	0	0	0	0	0	0	0	0	0	0	0	0	0	0	0	0	0	0	0	0	0	0	0	0	0	0	0	0	0	0	0	0	0	0	0	0	0
hsa-miR-3150a-5p_R-1	CAACCTCGACGATCTCCTCAG	10.757	0	0	0	12.682	0	0	0	18.822	0	0	0	0	0	0	0	0	0	0	0	0	0	0	0	0	0	11.1033	0	0	0	0	0	8.58084	0	0	0	0	0	0	0	0	0	0	0	0	0	0	0
pal-miR-9993b-3p_1ss7CT	ATCTCGTTGGGGCCTCCA	0	0	0	0	0	0	0	0	0	0	0	0	0	12.4557	0	0	0	0	0	0	0	0	0	0	0	0	0	0	0	0	0	0	0	0	0	0	0	0	0	0	0	0	14.5403	0	0	0	0	0
hsa-let-7b-3p_R-1	CTATACAACCTACTGCCTTCC	180.479	250.616	201.388	140.45	114.608	296.721	351.204	127.713	159.315	147.985	138.27	151.36	47.4747	166.453	151.591	136.946	322.804	133.809	153.065	170.077	181.332	0	149.888	73.2621	157.703	113.196	196.688	178.959	110.442	218.377	70.553	199.699	131.93	147.222	33.6428	221.119	121.491	92.6673	140.295	101.545	188.88	90.8245	77.1753	77.7308	52.4971	155.155	60.1371	68.1096
hsa-miR-3619-3p_1ss22GA	GGGACCATCCTGCCTGCTGTGA	0	19.5285	0	4.33822	16.4396	0	0	0	0	0	0	0	0	0	0	0	8.00848	0	0	0	0	0	2.40461	25.2263	0	8.58726	0	0	0	0	0	0	0	0	0	0	0	0	0	0	0	0	0	0	0	0	0	0
mmu-mir-6236-p3_1ss2AG_2	TGGCCCTGAAAATGGATG	0	0	0	0	0	0	0	0	0	0	0	0	0	0	0	0	3.3882	0	0	0	0	0	0	0	0	0	0	0	0	0	0	0	0	0	0	0	0	0	0	0	0	0	0	0	0	0	0	0
mmu-mir-6236-p3_1ss2AG_1	AGCTAGCCCTGAAAATGGAT	0	0	0	0	0	0	0	0	0	0	0	0	0	0	0	0	3.3882	0	0	0	0	0	0	0	0	0	0	0	0	0	0	0	0	0	0	0	0	0	0	0	0	0	0	0	0	0	0	0
mmu-mir-6240-p5_1ss3CT	TTTTGCCCAGTGCTCTGAA	0	0	0	0	0	0	0	0	0	0	0	0	0	6.79399	0	0	0	0	0	0	0	0	0	0	0	0	0	0	0	0	9.0711	0	0	0	0	0	0	0	0	0	0	0	0	0	0	0	0	0
mmu-mir-6236-p5_1ss2AG	TGGCCCTGAAAATGGATGG	0	0	0	0	0	0	0	0	0	0	0	0	0	0	0	0	3.3882	0	0	0	0	0	0	0	0	0	0	0	0	0	0	0	0	0	0	0	0	0	0	0	0	0	0	0	0	0	0	0
hsa-miR-4706	AGCGGGGAGGAAGTGGGCGCTGCTT	0	0	0	4.8805	0	0	0	0	0	0	0	0	0	0	5.72041	6.2248	0	0	0	0	17.7115	0	0	0	0	9.36792	0	0	0	0	0	0	0	0	0	0	0	0	0	0	0	0	0	0	0	0	0	0
hsa-miR-1275_R+2_1ss17CT	GTGGGGGAGAGGCTGTTTT	0	0	0	0	0	0	0	0	0	0	0	0	0	0	0	0	0	0	5.92987	0	0	0	0	0	0	0	0	0	0	0	0	0	0	0	0	0	0	0	0	22.213	0	0	0	0	0	0	0	0
hsa-miR-769-3p_L-1R-2	TGGGATCTCCGGGGTCTTGG	23.9045	0	0	5.96505	0	0	22.9246	4.69532	16.1332	18.1736	25.6469	0	0	0	20.8015	10.6711	34.1901	12.1981	17.419	21.7607	0	0	16.0308	0	25.9511	9.36792	14.2757	31.0523	21.0711	0	0	11.4935	31.1055	15.9159	0	0	0	0	0	59.2347	0	75.687	0	0	0	10.3436	0	47.3806
bta-miR-11987_L-1R-1_1ss8TA	GAGGAAACTCTGGTGGAGG	44.2232	9.76426	60.9584	29.283	40.8642	44.8986	103.161	29.5805	22.5192	47.5975	56.3116	33.7269	31.8081	15.8527	31.7223	17.3405	16.171	12.1981	13.8981	11.453	37.9533	1176.48	16.4315	235.345	56.8929	20.6875	38.0686	64.9647	42.1422	26.708	35.2765	19.036	27.3514	49.7372	180.326	90.7156	112.717	521.253	114.866	58.1769	45.7444	143.805	44.1801	165.385	2080.2	68.7113	36.0823	183.6
hsa-miR-330-5p_R-2	TCTCTGGGCCTGTGTCTTAG	20.3188	15.1888	0	34.1635	38.5157	13.0141	0	11.2688	3.36107	22.5006	0	14.8069	0	0	17.6813	2.22314	0	5.54459	17.7896	16.6068	0	0	0	0	47.9098	9.36792	14.2757	7.35449	9.44567	0	28.2212	11.4935	22.5247	38.4634	40.3714	0	0	0	0	0	29.5125	25.229	0	0	0	0	0	0
ocu-miR-502b-3p_R-3	AATGCACCTGGGCAAGGATTT	0	0	0	0	0	7.80845	0	0	2.01664	0	0	0	8.07071	3.397	0	0	0	0	0	0	0	0	8.81692	0	0	0	7.5344	4.903	0	13.354	0	3.59171	8.58084	0	0	0	0	0	0	0	7.37812	0	0	0	0	0	0	0
bta-miR-502a_R-1_1ss21CT	AATGCACCTGGGCAAGGATTT	0	0	0	0	0	7.80845	0	0	2.01664	0	0	0	8.07071	3.397	0	0	0	0	0	0	0	0	8.81692	0	0	0	7.5344	4.903	0	13.354	0	3.59171	8.58084	0	0	0	0	0	0	0	7.37812	0	0	0	0	0	0	0
mmu-miR-5124a_R-2_1ss5CA	GGTCAAGTGACTAAGAGC	0	16.2738	5.41852	5.42278	8.92438	29.9324	7.33586	15.9641	7.39436	19.039	99.2422	24.6782	6.64646	0	2.60019	20.8976	36.3462	6.28387	6.67111	13.1709	32.0494	0	8.81692	49.5463	23.9549	20.2972	20.6205	21.2463	17.0749	14.1395	27.2133	12.2118	0	15.5843	92.8542	22.6789	15.5239	0	71.9011	0	64.9275	80.7328	22.3697	341.519	21.8738	59.1065	24.0548	0
hsa-miR-6812-3p_R-1	CCGCTCTTCCCCTGACCCCA	0	0	0	0	24.4246	0	0	0	0	0	0	0	0	0	0	0	0	0	0	5.7265	12.6511	0	0	0	0	0	0	0	0	0	0	0	0	0	0	0	0	0	36.8274	0	0	0	0	0	0	0	0	0
cgr-miR-1260_L+1	AATCCCACCGCTGCCACCA	0	0	0	0	0	0	0	0	0	0	15.6111	0	0	0	0	0	0	2.03302	0	0	0	0	0	0	0	0	0	0	4.35954	0	36.2844	0	3.21781	0	0	0	0	0	0	0	0	0	0	0	0	0	0	0
hsa-miR-615-5p_R-1	GGGGGTCCCCGGTGCTCGGAT	0	0	0	0	0	0	0	0	9.41101	0	0	0	0	0	0	0	0	0	2.59432	0	0	0	0	0	0	0	0	0	0	0	0	0	0	0	0	0	33.7475	0	0	0	0	0	0	0	0	0	0	0
bta-miR-2478_L-2	ATCCCACTTCTGACACCA	87.2513	47.7364	71.3439	85.1376	60.5918	76.7831	180.646	43.1969	29.5775	106.445	152.766	47.7112	83.5555	1558.09	42.123	16.0066	101.03	18.8516	13.3422	29.7778	63.2555	0	13.2254	299.997	419.211	50.7429	49.1719	27.7836	132.239	78.5529	144.13	121.4	58.9933	55.0425	121.114	87.8807	87.7435	0	280.59	182.993	696.495	570.176	116.322	444.885	708.711	131.512	152.347	290.206
hsa-mir-544b-p5_1ss17TG	TAAAATGCAGAATCCAGTTC	0	23.8682	0	0	0	0	0	0	0	0	0	0	0	0	0	0	10.1646	4.06603	0	0	0	0	0	0	0	0	15.0688	0	0	0	0	0	0	0	0	0	0	0	0	0	0	0	0	0	0	0	0	0
hsa-miR-6813-3p_1ss21GT	AACCTTGGCCCCTCTCCCCAT	0	0	0	0	0	0	0	0	0	0	0	0	0	0	0	0	0	0	0	0	0	0	0	0	0	0	0	0	0	0	33.2607	0	0	0	0	0	0	0	0	0	0	0	0	0	0	0	0	0
bta-miR-1246_L+4	ATTAAATGGATTTTTGGAGCAGG	0	5.96705	0	0	0	0	0	0	0	0	0	0	0	0	0	0	0	0	0	0	0	0	0	0	0	0	0	0	0	0	0	0	0	0	0	0	0	0	0	0	0	0	0	0	0	0	0	0
hsa-miR-6791-5p	CCCCTGGGGCTGGGCAGGCGGA	0	0	0	6.50733	0	0	0	0	5.37772	0	0	0	0	0	0	0	0	0	0	0	0	0	0	0	0	0	0	12.2575	0	0	0	5.02839	0	0	44.4085	0	0	0	0	0	0	0	0	0	0	0	0	44.4193
cja-mir-3135-p5_1ss7CG	GCTGGAGTGCAGTGGCGCGA	0	0	48.7667	17.8952	0	23.4254	0	0	11.4277	0	0	0	0	0	0	0	0	9.98026	4.07679	0	0	0	0	0	0	7.8066	0	0	0	0	0	0	0	0	0	0	0	0	0	0	0	0	0	0	78.7456	17.732	0	0
mmu-miR-3535_R-6	TGGATATGATGACTGATTAC	0	0	0	0	0	0	0	0	3.02497	0	0	7.40347	0	0	0	0	0	0	0	1.43162	0	0	0	0	0	0	0	0	0	0	0	0	0	0	0	0	0	0	0	0	0	0	0	0	0	0	0	0
hsa-miR-135b-5p	TATGGCTTTTCATTCCTATGTGA	0	0	0	0	0	0	0	0	0	0	0	0	0	0	0	0	0	0	0	0	0	0	0	0	0	0	0	0	0	0	0	0	0	0	28.26	0	0	0	0	0	0	0	0	0	0	0	0	0
hsa-miR-4669_1ss22GT	TGTGTCCGGGAAGTGGAGGAGT	43.028	108.492	157.137	68.8692	38.5157	0	80.6945	43.1969	10.7554	38.078	63.5596	0	102.545	15.8527	46.2833	51.1323	0	11.0892	18.5309	75.0171	0	0	60.5161	0	0	0	0	0	0	65.9844	0	0	0	8.62111	33.6428	53.8624	0	108.112	0	0	0	0	0	0	56.8718	0	169.72	59.2258
hsa-miR-580-3p	TTGAGAATGATGAATCATTAGG	0	0	0	7.04961	0	0	0	0	3.36107	0	0	0	0	0	0	0	0	0	0	0	0	0	0	0	0	0	7.93095	0	0	0	0	0	0	0	0	0	0	0	0	0	0	0	0	0	0	0	0	41.458
hsa-miR-548ah-5p	AAAAGTGATTGCAGTGTTTG	0	0	0	0	0	0	0	0	0	0	0	0	0	0	0	8.89258	0	0	0	0	0	0	0	0	0	0	0	0	0	0	0	0	0	0	0	0	0	0	0	0	0	0	0	0	0	0	0	0
hsa-mir-548x-2-p5_1ss18TC	AAAAGTAATTGTGGCTTCTGC	0	0	0	0	0	0	0	0	0	0	0	0	0	0	0	0	0	0	0	8.58974	0	0	0	0	0	0	0	0	0	0	0	0	0	0	0	0	0	0	0	0	0	0	0	0	0	0	0	0
hsa-miR-6513-5p_R-2	TTTGGGATTGACGCCACATGT	20.3188	19.5285	0	0	0	0	0	0	7.39436	0	0	21.3878	0	9.05866	0	14.2281	0	11.8285	17.7896	3.4359	48.9176	0	8.81692	0	0	0	0	6.53733	0	0	25.1975	4.31005	0	0	0	0	0	0	0	0	0	0	0	0	65.6213	0	0	0
hsa-miR-4800-5p_R+1	AGTGGACCGAGGAAGGAAGGAA	0	0	0	0	0	0	20.1736	0	0	0	0	0	0	0	0	0	0	0	0	2.86325	0	0	0	0	0	0	0	0	0	0	0	12.2118	0	0	0	0	0	13.9001	0	0	0	0	0	0	0	0	0	0
hsa-miR-548ag_L-1R+1_1ss4GA	AAAGTAATTGTGGTTTCTGCC	0	0	0	0	3.05308	0	0	0	0	0	0	0	0	0	0	0	0	0	0	0	0	0	0	0	0	0	0	0	0	0	0	0	0	0	0	0	0	0	0	0	0	0	0	0	0	0	0	0
mmu-mir-6236-p5_1ss2CG	TGAACTAGCCCTGAAAATG	199.005	145.921	29.8019	27.1139	15.5002	104.763	66.9397	20.6594	26.8886	87.4063	108.72	18.0974	92.5757	117.763	16.9012	23.5653	47.2809	23.8417	17.9749	11.1667	55.2431	0	3.60692	0	11.9775	22.2488	61.0683	18.7948	15.6217	41.633	107.845	16.881	13.9439	22.8791	30.9514	7.08715	232.183	14.6723	249.023	20.6264	56.0737	1612.13	26.2843	73.5962	343.418	190.619	70.8282	17.7677
hsa-miR-3129-3p_L-1R+2	AACTAATCTCTACACTGCTGCCA	0	0	0	0	0	0	0	0	0	0	0	0	0	0	0	0	0	0	0	0	0	0	8.41615	0	0	0	0	0	0	0	0	0	0	0	0	0	0	0	0	0	0	0	0	0	0	0	0	0
hsa-miR-4772-5p	TGATCAGGCAAAATTGCAGACT	9.56178	0	0	0	0	0	0	0	0	0	0	0	0	0	0	0	0	0	0	8.58974	0	0	0	0	0	0	14.2757	0	13.8052	0	0	0	0	0	0	0	0	0	0	0	0	0	0	0	0	0	0	0
hsa-miR-3605-3p_R-2	CCTCCGTGTTACCTGTCCTCT	252.192	278.824	229.384	97.0677	260.686	275.899	72.4416	199.081	340.813	159.235	124.889	190.845	132.929	206.084	174.733	148.951	165.714	171.882	158.253	153.47	215.069	1013.73	102.597	110.573	137.741	91.3372	89.6197	64.5561	137.325	199.524	231.817	232.024	155.528	107.432	94.1999	117.647	74.2445	310.435	350.737	300.405	206.587	136.237	142.047	160.423	314.982	87.1821	141.656	23.6903
mmu-miR-5124a_L-1R-1_1ss5CA	GTCAAGTGACTAAGAGCA	225.897	393.825	479.539	251.617	270.08	364.394	495.171	689.272	241.997	619.633	985.732	391.561	628.566	360.082	163.812	205.418	454.327	224.371	233.489	75.0171	379.533	0	55.7069	472.805	361.32	321.632	474.271	220.635	350.943	311.069	488.831	147.978	148.019	718.205	1274.39	749.821	369.873	262.557	861.06	555.325	554.835	812.374	994.331	1380.96	1448.04	588.11	1077.12	515.264
mmu-miR-30d-5p_L+2R-1	TCTGTAAACATCCCCGACTGGAA	0	0	0	0	0	0	0	0	0	0	0	0	0	0	2.60019	0	7.39245	0	0	2.86325	0	0	0	0	0	0	0	0	0	0	0	0	0	0	0	0	0	0	0	0	0	0	0	0	0	0	0	0
hsa-miR-9983-3p_R+1	TTTTTTGCTGGAACATTTCTGGA	0	13.019	0	0	0	0	0	0	0	0	0	0	0	0	0	0	0	0	0	0	0	0	0	0	0	0	0	0	0	0	0	0	0	0	0	0	0	0	0	0	0	0	0	0	0	0	0	0
mmu-mir-6236-p5_1ss8TC	AATCAACCAGCCCTGAAAAT	7.17134	0	0	0	0	0	0	0	0	0	0	0	0	0	0	0	0	0	0	0	0	0	0	0	0	0	0	0	0	0	0	0	0	0	0	0	0	0	14.0295	0	0	0	0	0	0	0	0	0
hsa-miR-4516_L-1R+2	GGAGAAGGGTCGGGGCGG	0	14.1039	9.93396	0	0	18.2197	22.9246	7.51251	0	4.32704	0	0	0	0	2.60019	2.66777	4.62028	1.8482	0	0	37.1099	0	2.40461	0	0	14.0519	8.72404	4.08583	0	0	0	13.6485	0	38.4634	0	38.2706	0	0	21.0442	0	0	30.2748	0	71.1154	153.116	0	0	0
hsa-miR-222-3p	AGCTACATCTGGCTACTGGGT	1357.77	1040.44	1077.38	1485.84	1453.26	1357.37	1319.54	1008.55	1025.8	2365.16	1979.27	1090.78	1099.52	1090.44	968.31	1179.16	1213.59	1299.65	2498.33	1385.81	1333.43	0	1949.34	877.786	1425.32	2169.45	2020.81	1633.51	2123.82	873.508	1559.22	1488.4	1750.49	1859.51	2286.37	1540.75	940.881	1067.22	2174.57	1643.76	1168.69	1453.19	1824.25	3827	944.947	2086.46	1539.51	1987.02
hsa-miR-1286	TGCAGGACCAAGATGAGCCCT	0	0	0	0	0	0	0	0	3.36107	0	0	0	0	0	0	0	0	0	0	0	0	0	0	0	0	0	0	0	0	0	0	0	0	0	0	0	0	0	0	0	0	0	0	0	0	0	0	0
hsa-miR-659-5p	AGGACCTTCCCTGAACCAAGGA	0	0	0	0	0	0	0	25.3547	0	0	0	0	0	0	11.4408	0	0	11.0892	20.3839	0	0	0	0	0	9.98121	0	0	0	0	0	0	10.7751	0	0	0	0	0	0	0	44.426	0	0	0	0	0	0	0	0
mmu-miR-218-1-3p_L+1R-3	AAAACATGGTTCCGTCAAGC	0	0	0	0	0	0	0	0	0	0	0	0	0	0	0	8.00332	0	0	0	0	0	0	0	0	0	0	0	0	0	0	0	0	0	0	0	0	0	0	0	0	0	0	0	0	0	0	0	0
hsa-miR-5001-3p_R-1	TTCTGCCTCTGTCCAGGTCCT	15.5379	13.019	19.8679	36.8749	18.7882	45.5493	26.5925	0	26.8886	46.7321	0	0	62.6667	20.382	29.1221	21.3422	0	14.7856	0	22.906	0	409.211	56.5084	0	0	31.2264	6.34476	61.2874	19.6179	39.2764	20.158	30.8887	7.50823	0	0	0	16.1988	0	0	0	0	0	0	0	0	0	0	0
hsa-miR-106b-3p_R-2	CCGCACTGTGGGTACTTGCT	1719.93	1387.61	1973.24	2477.67	1680.13	1772.52	2140.24	1711.91	2463	2034.58	1289.03	3395.72	2356.65	2227.3	3118.15	6310.62	1650.98	8444.41	5041.13	4856.07	5454.31	4475.75	6160.62	6692.99	4924.73	4083.63	4343.78	8051.54	2934.7	2496.41	3030.76	6049.15	4881.42	5077.17	1003.9	1950.39	1422.8	1590.79	857.553	1347.59	1348.72	1311.91	1314.22	1701.81	1872.4	1019.59	1268.22	1000.92
hsa-miR-3145-5p_R-1	AACTCCAAACACTCAAAACTC	0	0	0	0	0	0	0	0	0	0	0	0	0	0	0	0	0	0	0	0	0	0	0	0	0	0	11.1033	0	15.985	0	0	0	0	0	0	0	0	0	0	0	0	0	0	0	0	0	0	0
mdo-miR-22-3p	AAGCTGCCAGTTGAAGAACTGC	45.4185	164.907	27.0926	34.1635	91.1226	68.9746	35.7623	43.1969	133.771	67.5019	54.639	44.4208	41.7778	24.9113	80.0858	64.4712	17.249	34.3765	52.9982	68.7179	51.4478	13.9504	58.913	211.931	75.8572	45.2783	34.8962	35.9553	55.2208	12.5685	78.6162	36.6354	93.3166	66.9794	0	7.08715	78.2942	129.734	80.6696	61.3502	14.7562	40.3664	93.9526	23.1539	74.3709	57.6289	101.565	100.684
hsa-miR-6847-3p_R-2	GGCTCATGTGTCTGTCCTCT	10.757	0	0	0	0	0	0	0	0	0	0	0	8.54545	0	0	0	0	0	0	0	0	0	0	0	0	0	0	0	0	0	0	0	0	0	0	0	0	0	0	0	0	0	0	0	0	0	0	0
hsa-miR-6882-3p_R-2_1ss22CT	TGCTGCCTCTCCTCTTGCCTGT	0	0	0	0	0	0	0	0	0	0	0	0	0	0	0	4.89092	0	0	0	5.7265	0	0	0	0	0	0	7.93095	0	0	0	0	0	7.50823	0	0	0	0	0	0	0	0	0	0	0	0	0	0	0
hsa-miR-3918	ACAGGGCCGCAGATGGAGACT	0	0	18.0617	0	0	0	0	16.9031	0	0	0	0	0	0	0	0	0	0	0	0	0	0	0	0	0	0	0	0	0	0	0	0	0	0	0	0	32.3976	0	0	0	0	0	0	0	0	0	0	0
hsa-miR-494-3p_R+1	TGAAACATACACGGGAAACCTCT	0	112.831	0	22.7757	51.6674	20.8225	12.8378	7.51251	19.4942	30.2893	53.5239	13.1617	124.384	58.8813	50.4436	36.4596	37.8863	5.17495	88.5775	8.01709	12.6511	0	46.4892	64.0477	81.8459	53.8655	30.1376	35.9553	71.9324	17.2816	47.3713	17.2402	18.2343	74.2742	88.8171	0	0	0	106.975	21.1552	0	0	27.9621	0	0	62.0619	0	59.2258
pal-miR-9226-5p_L-3_1ss4AT	TGTCCCTGTTCGGGCGCCA	0	0	0	0	0	0	0	0	0	0	0	0	0	0	0	0	0	0	0	0	0	0	0	0	0	2.34198	0	0	0	0	0	0	0	0	0	0	0	0	0	0	0	0	0	0	0	0	0	0
hsa-miR-5698_R-1	TGGGGGAGTGCAGTGATTGTG	0	0	0	0	0	0	0	0	0	0	0	0	0	0	0	0	0	0	0	0	0	0	0	0	19.9624	0	0	0	0	0	0	0	0	10.6106	0	0	0	0	0	0	0	0	0	0	0	0	0	0
hsa-mir-3916-p5_1ss11GA	AGGAAGAAGAAGAAGAAA	7.17134	0	0	18.4374	0	13.0141	21.0906	0	6.04993	0	24.5318	0	5.69697	6.79399	3.64026	8.89258	18.4811	0	0	0	5.90384	0	0	0	0	0	19.0343	0	7.2659	0	0	12.2118	25.7425	0	82.0885	12.7569	44.5467	0	28.059	103.661	23.61	25.229	0	292.731	83.1204	75.3608	36.0823	0
mmu-mir-6240-p3_1ss1TC_3	CTTCTGCCCAGTGCTCTGA	18.526	0	0	0	0	0	0	0	0	0	0	0	0	4.52933	0	0	0	0	0	5.7265	0	0	0	0	0	0	0	0	0	0	10.5829	0	0	0	0	0	15.5239	0	0	0	0	15.1374	0	0	0	0	0	0
mmu-mir-6240-p3_1ss1TC_1	CGTGATTTCTGCCCAGTG	18.526	0	0	0	0	0	0	0	0	0	0	0	0	4.52933	0	0	0	0	0	5.7265	0	0	0	0	0	0	0	0	0	0	10.5829	0	0	0	0	0	15.5239	0	0	0	0	15.1374	0	0	0	0	0	0
hsa-miR-19b-1-5p_R-4	AGTTTTGCAGGTTTGCATC	0	0	0	0	0	0	0	0	0	0	0	0	0	0	0	0	0	0	0	0	0	0	0	0	0	0	0	0	0	0	0	5.02839	0	0	0	0	0	0	0	0	0	0	0	0	0	0	0	0
mmu-mir-6240-p5_1ss6TC	TGTGACTTCTGCCCAGTGC	0	0	0	0	0	0	0	0	0	0	0	0	0	0	0	0	0	0	0	0	0	0	0	0	0	0	0	0	0	0	0	0	0	0	0	0	0	0	0	0	0	0	0	0	0	4.43299	0	0
hsa-miR-4795-3p_L-1	TATTATTAGCCACTTCTGGAT	0	0	0	0	0	0	0	0	0	0	0	0	0	6.79399	2.60019	0	0	0	0	0	0	0	0	0	0	0	0	0	0	0	0	0	0	0	0	0	0	0	0	0	0	0	0	0	0	0	0	0
hsa-miR-629-3p_L-1	TTCTCCCAACGTAAGCCCAGC	0	0	0	5.42278	11.2729	0	12.8378	5.63438	0	0	27.877	0	27.5354	0	2.60019	0	0	0	0	4.5812	0	0	0	0	0	0	4.75857	9.80599	0	0	0	0	0	0	0	0	0	0	14.0295	0	38.3662	0	0	0	0	0	0	23.6903
hsa-miR-7-1-3p_1ss22AT	CAACAAATCACAGTCTGCCATT	0	0	0	15.1838	0	0	0	0	0	0	6.69049	21.3878	0	24.9113	8.3206	8.00332	16.017	16.6338	98.2135	11.453	13.4945	0	2.80538	0	0	0	38.0686	0	0	21.9948	20.158	5.02839	0	31.8318	0	15.5917	0	0	0	0	0	0	0	0	0	17.732	0	0
mmu-miR-362-5p_R-1	AATCCTTGGAACCTAGGTGTGAA	0	0	0	0	0	0	0	0	0	6.05786	30.1072	0	12.3434	0	3.64026	0	5.54434	0	0	0	0	0	0	0	0	0	0	0	0	0	0	0	0	0	0	0	0	0	0	0	0	0	0	0	56.8718	0	0	0
mmu-mir-6240-p5_1ss15TC	TTTCTGCCCAGTGCCCTG	4.78089	0	0	0	0	0	0	0	0	0	0	0	0	0	0	0	0	0	0	0	0	0	0	0	0	0	0	0	0	0	0	0	0	0	0	0	0	0	0	0	0	0	0	0	0	0	0	0
bta-miR-378_L-1R+1	CTGGACTTGGAGTCAGAAGGCT	121.913	188.233	116.95	140.179	152.419	213.431	81.153	96.7235	136.796	180.87	95.897	93.7772	105.394	144.939	82.946	108.712	111.657	89.8224	90.6159	106.799	75.9066	495.239	132.855	423.032	101.808	95.2405	54.327	78.4479	181.284	141.395	162.776	132.893	138.902	59.353	153.411	17.0092	214.634	162.94	78.0391	148.087	106.245	126.145	115.763	236.5	181.552	50.9794	179.743	174.716
hsa-let-7f-1-3p_R-2	CTATACAATCTATTGCCTTC	5.97611	0	0	0	8.45467	0	22.0076	4.69532	0	0	0	9.87129	0	0	10.4008	16.8959	8.3165	17.7427	14.4541	4.5812	23.6154	0	9.61846	0	0	31.2264	6.34476	6.53733	13.8052	0	0	0	8.58084	19.2317	0	0	0	0	17.5369	0	0	0	22.3697	0	0	0	0	0
mdo-miR-22-3p_1ss7CT	AAGCTGTCAGTTGAAGAACTGC	0	0	0	0	0	0	0	0	0	0	0	9.87129	0	0	0	0	0	0	0	0	0	0	0	0	0	0	0	0	0	0	0	0	0	0	0	0	0	0	0	0	0	0	0	0	0	0	0	0
hsa-miR-4664-5p	TGGGGTGCCCACTCCGCAAGTT	0	0	0	0	0	0	0	0	0	0	0	0	0	0	4.1603	0	0	0	0	0	0	0	0	0	0	0	0	0	0	0	0	5.74673	0	0	0	0	0	0	0	0	0	0	0	0	0	0	0	0
hsa-miR-548b-3p_R-2	CAAGAACCTCAGTTGCTTTT	0	0	0	0	0	0	0	21.5985	0	0	0	0	0	0	0	0	0	0	0	0	0	0	9.21769	0	0	5.46462	7.93095	6.53733	0	0	0	4.31005	0	0	0	0	0	0	0	0	0	0	0	92.6154	0	0	0	0
hsa-mir-4763-p5	CTGCCCAGCCCTCCTGCTCTG	0	0	0	0	0	0	0	0	0	0	0	0	0	0	0	0	0	5.54459	0	0	0	0	0	0	0	0	4.75857	0	0	0	0	0	15.0165	0	0	0	0	0	0	0	0	0	0	0	0	0	0	0
hsa-mir-8086-p3_1ss11AG	AGGCTGGAGTGCAGTGGC	0	28.7503	42.8966	0	14.0911	6.50704	6.41888	0	0	11.2503	0	0	9.49495	0	3.64026	1.33389	16.941	18.8516	8.15357	18.0385	45.5439	0	2.40461	0	31.9399	0	0	0	13.0786	0	9.0711	9.33844	46.6583	28.516	0	0	7.42445	0	40.3348	0	0	70.6412	0	36.3846	0	0	0	0
hsa-miR-6715a-3p	CCAAACCAGTCGTGCCTGTGG	0	0	0	5.42278	0	0	0	0	3.36107	0	0	0	0	0	0	0	0	0	0	0	0	0	0	0	0	0	0	0	0	0	0	0	0	0	0	0	0	0	0	0	0	0	0	0	0	0	0	0
hsa-miR-6736-5p_R+2	CTGGGTGAGGGCATCTGTGGTAT	0	0	0	0	0	0	0	0	0	0	0	0	0	0	0	0	0	0	0	0	0	0	3.60692	0	0	0	0	0	0	0	0	0	0	0	0	0	0	0	0	0	0	0	0	0	0	0	0	0
hsa-miR-4753-3p_L+2R-2	TGTTCTCTTTCTTTAGCCTTGT	0	0	0	0	0	0	11.9208	0	0	0	0	0	0	7.92633	0	0	0	0	0	4.5812	0	0	3.20615	0	0	0	0	0	0	10.9974	14.1106	0	0	0	32.2971	0	0	0	0	0	0	0	0	0	0	0	0	0
hsa-mir-4672-p5	CGCCTCTGTCCAGCTGTGTGG	0	0	26.1895	0	0	0	0	0	0	0	0	0	0	0	0	0	0	0	0	0	0	0	0	0	0	0	0	0	0	0	0	4.31005	0	9.94744	0	0	0	0	0	0	0	0	0	0	0	0	0	0
hsa-mir-5589-p5_1ss16AT	TCTTGTGCAGTGAGCTAC	19.1236	0	9.93396	0	0	0	0	0	0	0	0	11.5165	0	0	4.1603	0	0	4.06603	0	4.5812	21.0852	0	0	0	0	0	0	0	0	0	0	0	6.43563	0	24.2228	0	0	0	0	0	0	0	0	0	0	0	0	0
hsa-miR-6516-3p	ATCATGTATGATACTGCAAACA	0	0	0	0	0	0	0	0	0	0	0	0	0	0	5.20038	0	0	0	12.601	0	0	0	6.81307	0	0	0	0	10.6232	0	0	0	5.02839	0	0	0	0	0	0	0	0	0	0	0	0	0	0	0	0
hsa-miR-4757-3p_R-1	CATGACGTCACAGAGGCTTCG	0	0	16.2556	8.67644	0	0	0	0	0	0	0	0	0	0	6.24045	0	0	0	0	0	0	0	0	0	0	0	0	0	0	0	0	0	0	0	0	0	0	0	0	12.6931	0	0	0	0	0	0	0	0
hsa-miR-4440_R-2	TGTCGTGGGGCTTGCTGGCT	7.17134	0	15.3525	4.33822	28.6519	11.7127	17.4227	33.8063	15.4609	16.4428	0	0	0	46.4256	15.6011	0	15.0929	9.98026	30.02	13.1709	56.5082	0	0	0	11.9775	41.375	15.8619	18.7948	21.0711	40.8475	14.1106	37.3537	15.0165	0	0	0	0	0	38.5811	34.9062	59.025	0	35.7915	0	0	0	21.3821	0
hsa-miR-337-5p_R-1	GAACGGCTTCATACAGGAGT	0	0	0	0	0	0	0	0	0	0	0	0	0	0	0	0	0	0	0	0	12.6511	0	0	0	0	0	0	0	0	0	0	0	0	9.94744	0	0	0	0	0	0	0	0	0	0	0	0	0	0
hsa-miR-5589-3p_R-2	TGCACATGGCAACCTAGCTCC	0	0	0	0	0	0	0	0	0	0	0	0	0	6.79399	0	0	0	0	0	0	10.1209	0	0	0	0	0	0	0	0	0	0	0	0	0	0	0	0	0	0	0	0	0	0	0	0	0	0	0
mmu-mir-6236-p5_1ss3CG_1	ATGAACTAGCCCTGAAAA	439.842	131.275	43.7997	24.1313	75.3875	95.0028	147.176	99.5407	50.7522	178.274	226.361	59.2277	145.747	382.162	57.9842	78.477	62.3738	89.2679	29.2787	33.2137	82.6538	0	7.61461	137.461	46.9117	77.2853	30.1376	23.6978	41.4156	54.2015	115.405	57.8265	33.7871	52.7214	92.1814	77.25	224.084	57.917	156.955	22.7419	79.6837	1952.73	143.166	0	704.336	695.241	134.974	0
mmu-mir-6236-p5_1ss3CG_2	ATGAACTAGCCCTGAAAAT	439.842	131.275	43.7997	24.1313	75.3875	95.0028	147.176	99.5407	50.7522	178.274	226.361	59.2277	145.747	382.162	57.9842	78.477	62.3738	89.2679	29.2787	33.2137	82.6538	0	7.61461	137.461	46.9117	77.2853	30.1376	23.6978	41.4156	54.2015	115.405	57.8265	33.7871	52.7214	92.1814	77.25	224.084	57.917	156.955	22.7419	79.6837	1952.73	143.166	0	704.336	695.241	134.974	0
mmu-mir-6236-p3_1ss3CG_2	ATGAACTAGCCCTGAAAA	439.842	131.275	43.7997	24.1313	75.3875	95.0028	147.176	99.5407	50.7522	178.274	226.361	59.2277	145.747	382.162	57.9842	78.477	62.3738	89.2679	29.2787	33.2137	82.6538	0	7.61461	137.461	46.9117	77.2853	30.1376	23.6978	41.4156	54.2015	115.405	57.8265	33.7871	52.7214	92.1814	77.25	224.084	57.917	156.955	22.7419	79.6837	1952.73	143.166	0	704.336	695.241	134.974	0
hsa-miR-299-3p_R+1	TATGTGGGATGGTAAACCGCTTT	0	0	0	0	0	0	0	0	0	0	0	0	0	0	0	4.00166	0	0	0	4.5812	0	0	0	0	0	0	15.0688	0	0	0	0	0	0	0	0	0	0	0	0	0	0	0	0	0	0	0	0	0
mmu-mir-6240-p5_1ss20CT	GTGATTTCTGCCCAGTGCTTTG	1454.59	489.298	435.288	312.352	290.277	1690.53	683.152	400.98	549.2	524.438	1130.69	3224.62	650.404	1726.81	393.148	758.981	131.832	771.068	438.44	495.342	493.393	12197.3	507.774	1025.97	3415.57	363.787	381.479	494.385	459.205	11141.9	1167.15	719.06	3431.26	425.75	913.739	2255.13	1727.87	5465.82	1718.61	502.437	4350.14	5373.78	706.881	825.27	3141.08	1739.21	1504.76	2872.45
hsa-miR-543	AAACATTCGCGGTGCACTTCTT	17.9283	13.019	39.7358	27.1139	32.8793	16.9183	25.6755	15.9641	17.4776	49.3283	0	16.4521	127.232	115.498	21.8416	40.9058	11.3967	16.2641	41.8797	21.7607	7.59066	0	109.811	178.246	11.9775	78.8466	81.6888	69.4591	46.5017	28.279	39.3081	28.7336	26.8151	31.1686	130.534	45.3578	0	26.2557	94.6991	63.4657	50.1712	0	33.5545	0	0	103.436	16.0366	145.103
hsa-miR-6746-3p_R-1	CAGCCGCCGCCTGTCTCCACA	0	0	0	0	0	0	0	0	0	0	0	0	0	0	0	0	0	0	0	0	0	0	0	0	0	0	0	0	13.8052	0	0	0	0	0	0	0	0	0	35.0737	0	0	0	0	0	0	0	0	0
hsa-miR-92a-2-5p_R+1	GGGTGGGGATTTGTTGCATTACT	0	0	0	0	0	0	0	0	0	0	0	0	0	0	0	7.11406	0	5.17495	0	0	0	0	0	0	0	0	0	0	0	0	0	0	0	0	44.4085	0	0	0	0	0	0	0	0	0	0	0	0	17.7677
cfa-mir-8903-p3_1ss9AG	TCTGGGGTGGGGCCTGGGAAT	9.56178	0	0	7.04961	0	0	0	0	0	0	0	0	0	0	0	0	0	0	0	0	0	0	0	0	0	0	0	0	17.4382	0	0	0	0	0	0	0	0	0	0	0	0	0	0	0	0	0	0	0
hsa-mir-3917-p3	GTGTGGTCAGGCGGCTCGGACTGAGC	0	0	0	0	0	0	0	0	0	0	0	0	0	0	0	0	0	0	0	0	0	0	0	0	0	0	0	0	0	0	0	0	0	0	0	0	0	0	0	0	0	0	26.8436	0	0	0	0	0
hsa-miR-195-5p_R-1	TAGCAGCACAGAAATATTGG	0	0	0	13.0147	8.92438	10.4113	0	15.9641	38.3162	61.444	0	0	18.0404	24.9113	0	14.2281	1.23207	7.39279	22.8547	34.359	0	0	5.21	0	0	7.02594	7.93095	8.98882	13.0786	26.708	0	33.762	13.9439	0	0	45.3578	0	0	0	0	0	0	0	0	0	87.1821	36.0823	0
hsa-miR-4670-5p_L-1R+1	AGCGACCATGATGTAACTTCAC	0	0	0	0	0	0	0	0	0	0	0	0	0	0	0	0	10.1646	0	0	0	0	0	0	0	0	0	0	0	0	0	0	0	0	0	0	0	0	0	0	0	0	0	0	0	0	0	20.0457	0
hsa-miR-28-3p	CACTAGATTGTGAGCTCCTGGA	1140.24	650.95	504.826	851.376	719.586	826.394	513.51	768.154	754.897	1090.41	609.949	704.152	645.656	532.196	539.799	728.747	417.673	694.922	880.586	911.085	558.335	925.376	789.515	907.393	662.752	1181.92	1192.81	502.557	1525.11	320.496	1125.82	726.961	692.903	810.385	1055.04	1115.52	544.01	1566.08	927.7	1002.76	802.74	842.649	535.753	625.154	896.825	766.907	857.956	1433.26
hsa-miR-6754-3p	TCTTCACCTGCCTCTGCCTGCA	0	0	0	0	3.75763	0	0	0	0	0	0	0	0	0	3.12023	0	0	0	10.3773	0	0	0	0	0	0	0	0	0	0	0	0	0	0	0	0	0	0	0	0	0	0	0	0	0	0	0	0	0
hsa-miR-337-3p_L-1	TCCTATATGATGCCTTTCTTC	0	0	0	0	0	0	0	0	0	0	0	0	0	0	5.20038	3.55703	0	0	0	0	0	0	0	0	0	0	0	0	0	0	0	0	0	6.63162	0	0	0	0	0	0	0	0	0	0	0	0	0	0
bta-miR-2478_L+2	TCGTATCCCACTTCTGACACCA	5.97611	0	6.32161	1.35569	0	0	27.968	0	0	0	0	9.87129	0	2.83083	0	0	0	0	0	0	0	0	0	0	0	5.85495	0	0	0	0	0	0	6.97193	2.65265	0	0	0	0	0	0	0	17.6603	0	0	0	6.64948	0	0
mmu-mir-6240-p3_1ss11GA	GTGTTGACTCAATGTGAT	0	5.42459	0	0	0	0	0	0	0	0	0	0	0	0	0	0	0	0	0	0	0	0	0	0	0	0	0	0	0	0	0	0	0	0	0	0	0	0	0	0	0	0	0	0	0	0	0	0
mmu-mir-6236-p5_1ss9TC	GAATCAACCAGCCCTGAA	7.17134	0	0	0	0	0	0	0	0	0	0	0	0	0	0	0	0	0	0	0	0	0	0	0	0	0	0	0	0	0	0	0	0	0	0	0	0	0	0	0	0	0	0	0	0	0	0	0
mmu-mir-6236-p5_1ss5CT	GAATTAACTAGCCCTGAA	0	0	0	0	0	0	0	0	9.74712	0	0	0	0	3.397	1.82013	0	0	0	0	0	0	0	3.00577	0	0	0	0	0	0	0	0	11.4935	0	0	0	67.328	0	44.7892	0	0	0	0	0	0	0	0	0	50.3419
hsa-miR-6818-3p_L+2R-3	TGTTGTCTCTTGTTCCTCACA	0	17.3587	0	0	0	0	0	0	0	0	0	0	0	0	0	0	0	0	0	0	0	0	2.80538	0	0	0	0	0	0	0	0	0	0	0	0	0	0	0	0	0	0	0	0	0	0	0	0	0
pal-miR-9993a-3p_L+1R-1	AATCTCGGTGGGACCTCC	0	0	0	1.35569	0	8.45916	4.12642	0	0	0	0	0	0	11.8895	0	0	0	0	0	0	0	0	0	0	0	0	0	0	0	5.4987	0	0	0	0	0	6.37844	0	0	0	0	22.1344	27.7519	0	0	0	0	0	19.2484
hsa-miR-411-5p_L+1	ATAGTAGACCGTATAGCGTACG	0	0	0	4.8805	0	0	0	0	0	11.2503	0	0	0	0	0	0	0	0	0	5.15385	0	0	0	0	0	0	0	13.8918	0	28.279	0	4.31005	0	7.95795	0	0	0	0	28.059	0	35.415	0	0	0	0	0	0	0
hsa-miR-548f-3p_L+1	CAAAAACTGTAATTACTTTT	0	0	0	0	4.93189	0	0	0	0	0	0	0	0	1.6985	0.780056	0	0	0	4.63271	0	0	0	0	0	0	0	0	0	0	0	0	0	0	0	0	0	0	0	0	0	0	0	0	0	0	0	0	0
cja-miR-9942_L+1R+2_1ss2CG	GGCGGGCGGGCGGGACGGAGGCC	0	0	0	0	0	0	0	0	0	0	0	0	0	0	0	0	0	0	0	0	0	0	0	0	0	0	0	0	0	0	0	0	0	0	0	0	0	41.7003	0	0	0	0	0	0	0	0	0	0
cfa-mir-8805-p3_1ss14CG	AGGGAGGGGGCGGGCAGG	0	0	0	0	0	0	0	0	0	0	0	0	0	0	0	0	0	0	0	0	0	0	0	0	0	0	0	0	0	0	0	0	0	0	16.1486	0	0	0	0	0	0	0	0	0	0	0	0	0
mmu-mir-6240-p5_1ss2TG	AGGTGATTTCTGCCCAGTG	0	0	0	0	0	0	0	0	0	0	0	0	0	2.83083	0	0	0	0	0	0	0	0	0	0	0	0	0	0	0	0	0	0	0	0	0	0	0	0	0	0	0	0	0	0	0	0	0	0
mmu-mir-6240-p3_1ss2TG	AGGTGATTTCTGCCCAGTG	0	0	0	0	0	0	0	0	0	0	0	0	0	2.83083	0	0	0	0	0	0	0	0	0	0	0	0	0	0	0	0	0	0	0	0	0	0	0	0	0	0	0	0	0	0	0	0	0	0
hsa-mir-10401-p5	GGAAGGCGTGGGGTGCGGA	0	0	0	0	0	0	0	0	0	0	0	0	0	0	0	0	0	6.28387	0	0	0	0	0	0	0	0	0	0	0	0	0	0	0	0	0	0	0	0	0	0	0	0	0	0	0	0	0	0
cgr-mir-1285-p3_1ss20AG	ACTGCACTCCAGCCTGGGCGA	15.5379	3.79721	34.3173	3.25367	16.9093	40.3437	11.0038	14.0859	37.3079	31.1547	25.6469	6.58086	22.3131	0	36.1426	30.4571	20.4832	29.9408	20.3839	21.188	14.3379	0	0	0	9.98121	12.4906	0	15.9347	39.9624	20.4238	67.5293	44.5372	57.3844	48.4109	0	0	0	13.9001	30.6895	89.3809	23.61	0	32.436	0	137.805	0	20.0457	32.5742
hsa-miR-382-5p	GAAGTTGTTCGTGGTGGATTCG	29.8806	232.172	84.8902	68.327	154.063	79.3859	14.6717	18.7813	36.2996	61.444	0	108.584	491.838	92.8512	74.8854	92.4828	70.2282	52.1192	110.444	86.4701	109.643	0	136.261	699.691	65.876	128.809	89.6197	49.03	67.5728	31.4212	199.564	46.6922	40.759	92.1796	148.028	43.9404	49.9463	97.3006	82.4233	52.8881	0	191.741	55.9241	52.9231	61.2466	32.5086	16.0366	376.084
hsa-mir-933-p5	AGAGGTCCTCGGGGCGCGCGT	0	0	0	5.42278	0	0	14.6717	0	8.06658	0	0	0	0	0	3.12023	0	0	0	0	4.5812	0	0	9.61846	0	0	0	0	0	0	23.5659	0	0	9.65344	0	0	0	0	0	0	0	0	0	0	0	0	0	0	0
hsa-miR-6832-5p_R-1	AGTAGAGAGGAAAAGTTAGGGT	0	0	0	0	0	0	0	0	0	0	0	0	0	0	0	0	0	5.17495	0	0	0	0	0	0	0	0	0	0	0	0	0	0	0	0	0	0	0	0	0	0	0	0	0	0	0	0	0	0
hsa-miR-4747-5p_R-2	AGGGAAGGAGGCTTGGTCTT	0	0	7.22469	0	8.92438	0	0	0	0	0	0	0	0	5.66166	4.1603	0	0	0	0	0	8.43406	0	0	0	0	0	0	0	0	0	0	0	0	13.9264	0	0	39.1471	0	0	0	0	0	0	0	0	0	0	0
hsa-mir-8085-p5_1ss8AC	AGGAGGGCTGGGAGAGAG	0	0	0	0	0	0	0	0	0	0	0	0	0	0	0	0	0	0	0	0	0	0	0	0	0	0	0	0	0	0	0	0	0	0	53.8285	0	0	0	0	0	0	0	0	0	0	0	0	0
hsa-miR-6859-3p_L+2R-3	CCTGACCCCCATGTCGCCTCTG	23.9045	0	0	0	0	0	12.8378	0	9.41101	0	0	11.5165	18.0404	22.6466	23.4017	20.8976	40.0424	21.4391	0	18.3248	40.4835	0	16.4315	0	23.9549	8.58726	23.7928	28.6008	15.985	14.1395	0	12.2118	5.36302	0	49.7914	19.844	47.2465	0	0	38.0794	0	35.3206	34.673	0	0	20.6873	20.0457	0
hsa-miR-135a-3p_L+1R-1	ATATAGGGATTGGAGCCGTGGC	0	0	0	0	0	0	0	0	0	29.4239	0	0	0	0	0	0	0	0	0	0	0	0	0	0	0	0	0	0	0	0	0	0	0	0	0	0	0	0	0	0	0	0	0	0	0	0	0	0
hsa-miR-579-5p	TCGCGGTTTGTGCCAGATGACG	0	0	0	3.79594	0	0	0	0	0	0	3.82313	0	0	0	0	0	0	0	0	0	0	0	0	0	0	0	0	0	0	0	0	0	0	0	0	0	0	0	0	0	0	0	27.9621	0	0	0	0	0
mmu-mir-6240-p5_1ss15GT	CCCAGTGCTCTGAATGTCAAT	0	26.038	0	0	0	0	0	2.81719	0	0	0	0	0	16.985	2.60019	0	0	0	0	0	0	0	1.40269	0.528696	0	0	5.15512	0	0	0	0	0	0	0	0	0	4.0497	4.63336	0	0	14.7562	0	0	0	0	8.86598	0	0
hsa-miR-5003-3p_R+2	TACTTTTCTAGGTTGTTGGGGGA	0	0	0	5.42278	0	0	0	0	0	0	0	0	0	0	4.68034	0	0	0	0	0	0	0	0	0	0	0	15.8619	0	0	0	0	0	0	0	0	0	0	0	0	0	0	0	0	0	0	0	0	0
hsa-mir-12125-p3	TCACCTGGCATAAGCAATTCA	0	0	0	0	0	0	0	0	0	0	0	0	0	0	0	0	0	0	0	0	0	0	0	0	0	0	0	0	0	0	0	8.62009	0	0	0	0	0	0	0	0	0	0	0	0	0	0	0	0
hsa-mir-1294-p3	CAACAGTGCCAACCTCACAGGA	0	0	0	0	0	0	0	0	0	0	0	0	0	0	0	0	0	2.58748	0	0	19.3983	0	0	0	0	0	0	0	0	0	0	0	0	0	0	0	0	0	0	0	0	0	0	0	0	0	0	0
mmu-mir-6236-p3_1ss9GT	CTGAAAATTGATGGCGCT	7.17134	0	0	3.79594	0	26.0282	0	0	0	2.59623	20.629	9.04868	0	3.397	0	5.11323	0	7.76243	2.96494	0	0	344.11	0	0	0	0	0	0	0	62.8423	16.1264	0	12.8713	0	0	54.5711	9.4493	52.5115	0	18.5108	13.2806	0	0	0	0	0	4.00914	28.1322
mmu-mir-6236-p5_1ss9GT_2	CTGAAAATTGATGGCGCT	7.17134	0	0	3.79594	0	26.0282	0	0	0	2.59623	20.629	9.04868	0	3.397	0	5.11323	0	7.76243	2.96494	0	0	344.11	0	0	0	0	0	0	0	62.8423	16.1264	0	12.8713	0	0	54.5711	9.4493	52.5115	0	18.5108	13.2806	0	0	0	0	0	4.00914	28.1322
hsa-miR-4728-3p_R-5	CATGCTGACCTCCCTCCTGC	0	0	4.51543	0	0	0	0	0	0	0	0	21.3878	0	0	0	4.89092	0	7.76243	0	0	0	0	9.61846	0	0	14.0519	3.96547	14.709	0	0	0	0	11.7987	0	0	0	0	0	19.2906	0	0	0	0	0	0	0	0	0
mmu-mir-6236-p5_1ss12TG	CTGAAAATGGAGGGCGCT	0	0	0	0	0	0	0	0	0	0	0	0	0	11.3233	0	0	0	0	0	0	0	0	0	0	0	0	0	0	0	0	0	0	0	0	0	0	0	0	0	0	0	0	0	0	0	0	0	0
hsa-miR-6836-3p_R-1	ATGCCTCCCCCGGCCCCGCA	0	0	0	4.33822	0	0	0	0	0	0	0	0	0	20.382	0	5.33555	0	0	0	0	0	0	0	0	0	0	7.93095	0	0	0	0	0	0	0	0	0	0	0	0	0	0	0	0	0	0	0	0	0
hsa-miR-496_L-2R+1	AGTATTACATGGCCAATCTCT	0	0	0	0	0	0	0	0	0	0	0	0	0	0	0	0	0	0	0	4.5812	0	0	6.01153	0	0	0	0	0	9.44567	0	0	0	0	0	0	0	0	0	0	0	0	0	0	0	0	0	0	0
cgr-miR-1260_R+1_1ss18AT	ATCCCACCGCTGCCACCTA	0	0	0	0	0	0	0	0	0	0	0	0	0	0	0	0	0	2.21784	0	0	0	0	0	0	0	5.85495	0	0	0	0	0	0	0	0	0	0	0	0	0	0	0	0	0	0	0	0	0	0
hsa-miR-4999-5p_R+1	TGCTGTATTGTCAGGTAGTGAT	0	0	0	0	0	0	0	0	0	0	0	0	0	0	0	0	0	0	0	0	0	0	11.6223	0	0	0	0	0	0	0	0	7.90175	0	0	0	0	0	0	0	0	0	0	0	0	0	0	0	0
hsa-miR-5187-3p_R-1	ACTGAATCCTCTTTTCCTCA	0	0	0	0	0	0	0	0	0	0	0	0	0	0	0	0	0	0	0	0	0	0	0	0	0	0	0	0	15.2584	0	0	0	0	0	0	0	0	0	0	0	0	0	0	0	0	0	0	0
hsa-miR-3130-5p_R-2	TACCCAGTCTCCGGTGCAG	2.98806	0	6.77315	0	1.17426	0	0	12.2078	0	0	0	0	0	0	0	0	0	0	0	0	0	0	0	0	0	0	0	0	0	0	0	0	0	1.65791	0	0	0	8.4945	0	0	0	0	0	0	0	0	0	0
mdo-miR-150-5p_R-1_1ss22GA	TCTCCCAACCCTTGTACCAGAA	0	9.76426	0	0	0	0	0	0	0	32.8855	0	0	0	0	6.76049	0	7.08443	0	0	6.29915	0	0	14.0269	0	0	0	0	0	0	0	0	0	7.50823	13.2632	45.7542	0	47.2465	0	0	0	0	0	0	0	0	0	0	0
pal-miR-9993a-3p_1ss7GC	ATCTCGCTGGGACCTCCA	0	0	0	0	0	0	0	0	0	0	0	0	0	0	0	0	0	0	0	0	17.7115	0	0	0	0	0	0	0	0	0	0	0	0	0	0	0	0	0	0	34.9062	0	0	0	0	0	0	0	0
pal-miR-9993b-3p_1ss1AT	TTCTCGCTGGGGCCTCCA	0	3.25475	0	0	0	0	0	0	0	0	12.2659	0	0	0	0	0	1.38608	0	3.70617	2.57692	17.7115	0	1.40269	0	4.9906	1.95165	0	0	21.0711	0	0	0	0	2.65265	9.41999	5.66972	0	0	0	17.982	11.805	0	0	0	21.8738	0	0	48.8613
hsa-miR-3146_R+1	CATGCTAGGATAGAAAGAATGGG	0	0	0	0	0	0	0	0	0	15.5774	0	0	0	0	0	0	0	0	0	0	0	0	0	0	0	0	0	0	0	0	0	0	8.58084	0	0	0	0	0	0	0	0	0	0	0	0	0	0	0
hsa-miR-149-5p_R-2	TCTGGCTCCGTGTCTTCACTC	0	0	0	2.71139	0	0	0	0	13.4443	0	0	9.87129	0	0	0	4.89092	4.62028	0	0	3.4359	0	0	0	37.1598	0	0	0	0	0	0	0	0	0	0	0	0	35.0974	0	0	0	0	0	0	378.731	0	0	0	0
hsa-miR-4640-3p_1ss22CT	CACCCCCTGTTTCCTGGCCCAT	0	0	0	0	0	0	0	0	0	0	0	0	0	0	0	0	0	0	0	0	0	0	0	0	0	0	0	0	0	0	0	0	0	0	0	0	0	0	0	0	0	0	25.7251	0	0	0	0	0
hsa-miR-4667-5p_R-1_1ss21CA	ACTGGGGAGCAGAAGGAGAAA	7.17134	10.8492	21.6741	10.3033	0	44.2479	15.5887	0	0	0	0	0	21.8384	0	7.28053	8.44795	9.8566	14.4159	0	12.0256	0	0	15.63	164.802	0	7.02594	12.6895	16.3433	0	0	21.1659	8.62009	27.8877	12.6001	36.3343	38.2706	29.6978	0	0	29.6173	0	0	0	0	0	39.8969	0	26.6516
hsa-mir-2467-p3_1ss22CT	AGAGGCAGAGAGGCTCAGGGTT	0	0	0	0	0	0	11.0038	0	0	0	0	0	0	0	0	0	0	0	0	0	0	0	0	0	0	14.0519	0	0	0	0	0	0	0	0	0	0	0	0	0	0	0	0	0	0	0	0	0	0
mmu-mir-6236-p3_1ss15GT	CTAGCCCTGAAAATTGAT	0	0	0	0	0	5.20563	0	0	7.39436	0	0	0	0	0	0	0	0	0	0	0	0	0	0	0	0	0	0	0	0	0	0	0	0	0	0	32.6009	0	37.8391	0	0	0	0	0	0	0	0	0	39.9774
eca-mir-8986b-p5_1ss1CG	GCCGAGACTAGAGTCACATCCTGAC	0	0	0	0	0	0	0	0	0	0	0	0	0	0	0	6.66943	0	0	0	0	0	0	0	0	0	0	0	0	14.5318	0	0	0	0	0	0	0	0	0	0	0	0	0	0	0	61.2466	0	0	0
hsa-miR-3614-3p_R-1	TAGCCTTCAGATCTTGGTGTTT	0	0	0	0	0	0	0	0	0	0	0	0	0	7.92633	0	0	0	0	0	0	0	0	0	0	0	0	0	0	0	0	0	0	0	0	0	0	0	0	0	0	0	0	0	0	0	29.5533	0	0
mmu-mir-5108-p3_1ss3TG	GGGGGTAGAGCACTGGATG	0	7.05196	0	0	0	7.15775	6.41888	5.63438	0	0	0	0	0	0	5.20038	4.6686	0	0	0	5.15385	0	0	2.605	0	0	9.36792	0	0	0	0	0	0	0	0	0	12.0482	0	16.2168	0	30.6751	0	47.9351	0	0	216.55	0	8.01828	0
hsa-mir-3922-p3	TGTGGGACTTCTGGCCTTGA	0	0	9.93396	0	0	15.6169	0	0	8.06658	0	0	11.5165	56.0202	0	5.72041	0	10.1646	0	0	4.5812	0	0	11.2215	86.2529	0	0	15.0688	0	0	0	45.3555	0	8.58084	0	0	0	0	0	0	44.426	0	35.3206	0	0	0	0	0	0
mmu-mir-6236-p3_1ss15GA_1	AATGGATGGCGCTGAAGCG	285.061	79.199	125.078	39.8574	48.1447	57.262	51.8095	21.1289	19.4942	40.2415	51.8513	67.4538	100.646	88.3219	27.302	19.5637	33.112	18.1123	13.8981	12.5983	58.6167	675.431	71.1365	181.267	78.8515	48.0106	44.0168	47.8042	67.2095	32.2067	115.908	33.0437	26.8151	60.0162	123.133	96.3853	107.992	98.8451	111.359	43.8971	389.565	2283.23	98.4265	378.731	426.539	147.027	70.8282	244.306
mmu-mir-6236-p3_1ss15GA_2	CCTGAAAATGGATGACGCT	285.061	79.199	125.078	39.8574	48.1447	57.262	51.8095	21.1289	19.4942	40.2415	51.8513	67.4538	100.646	88.3219	27.302	19.5637	33.112	18.1123	13.8981	12.5983	58.6167	675.431	71.1365	181.267	78.8515	48.0106	44.0168	47.8042	67.2095	32.2067	115.908	33.0437	26.8151	60.0162	123.133	96.3853	107.992	98.8451	111.359	43.8971	389.565	2283.23	98.4265	378.731	426.539	147.027	70.8282	244.306
hsa-miR-4787-3p_R-3	GATGCGCCGCCCACTGCCCCG	0	0	0	0	0	40.3437	0	0	0	0	0	0	0	0	0	0	0	0	0	0	0	0	0	0	0	0	0	0	0	0	0	0	10.726	0	0	0	0	0	0	0	0	0	0	0	0	0	0	0
hsa-miR-3136-5p_R-3	CTGACTGAATAGGTAGGGTC	7.17134	29.2928	0	0	0	0	0	0	0	0	0	0	9.49495	28.3083	0	0	0	0	0	0	13.4945	0	0	0	0	0	22.9998	12.2575	9.44567	0	0	0	5.36302	0	0	0	26.998	0	0	0	0	0	0	0	0	0	0	0
hsa-miR-3909	TGTCCTCTAGGGCCTGCAGTCT	10.757	48.8213	0	38.5017	76.092	6.50704	42.1812	81.6985	81.338	4.32704	20.0715	34.5495	29.4343	29.4406	38.4828	33.3472	45.8948	23.6569	13.7128	92.7692	48.9176	0	52.5007	0	0	35.1297	53.1374	26.1493	21.0711	15.7106	0	53.1572	36.4686	10.6106	16.1486	73.7064	0	33.978	21.0442	5.28881	17.7075	0	20.1327	0	39.3728	29.5533	66.819	0
hsa-mir-548h-2-p3	ACCACAATTACTTTTGCACCA	0	0	0	0	0	0	0	0	1.68054	6.05786	0	0	0	0.808809	0	0	0	0	0	0	0	0	0	0	0	0	0	0	0	0	0	0	0	0	0	0	0	0	0	0	0	0	0	0	0	0	0	0
mmu-miR-5119_1ss19GT	CATCTCATCCTGGGGCTGT	0	13.019	6.32161	0	9.39408	0	0	0	0	0	0	0	0	0	9.36068	0	0	3.69639	9.63604	3.4359	0	0	0	0	0	9.36792	0	44.127	0	18.8527	0	10.7751	0	0	59.2114	12.7569	0	0	0	0	0	65.5954	0	0	0	23.6426	0	0
hsa-miR-6805-5p	TAGGGGGCGGCTTGTGGAGTGT	5.97611	10.8492	31.608	13.0147	0	13.0141	0	11.2688	21.5109	0	32.3373	0	0	11.3233	0	9.3372	20.0212	8.13207	0	40.6581	16.0247	0	36.0692	0	0	0	22.2067	0	0	9.42635	0	0	34.3234	0	13.4571	0	37.7972	26.2557	33.32	0	26.5612	0	25.7251	76.077	0	0	0	0
bta-miR-2478_L-1R-1_1ss2TA	AATCCCACTTCTGACACC	0	0	0	1.89797	0	0	0	5.16485	0	0	0	0	0	23.779	0	0	0	0	0	0	0	0	0	0	12.9756	0	0	0	0	0	0	5.38756	0	0	0	12.7569	0	0	0	0	0	0	0	0	0	0	0	0
hsa-miR-3137_L-1	CTGTAGCCTGGGAGCAATGGGGT	0	0	0	0	0	0	0	0	7.39436	0	0	0	0	0	0	0	0	0	0	0	0	0	0	0	0	0	0	0	0	20.4238	0	0	0	0	0	0	0	0	0	0	0	0	0	0	0	0	0	0
bta-miR-11971_R-1	TGAGGGGCAGAGAGTGAGA	2.98806	0	0	0	0	0	0	0	0	0	0	0	2.37374	5.0955	2.86021	2.22314	1.84811	2.58748	0	1.71795	0	0	1.80346	1.58609	0	0	0	0	2.17977	0	0	0	11.7987	2.65265	0	7.79587	0	0	0	0	0	0	0	0	0	0	0	7.40322
hsa-miR-581	TCTTGTGTTCTCTAGATCAGT	0	0	0	0	0	0	0	0	0	0	0	0	0	0	0	0	0	0	0	0	0	0	0	0	19.9624	0	0	0	0	21.9948	0	0	0	0	0	0	0	0	0	0	0	0	0	0	0	0	0	0
hsa-miR-6756-3p	TCCCCTTCCTCCCTGCCCAG	0	0	0	0	0	0	0	0	0	0	0	0	0	0	0	17.7852	0	0	0	0	0	0	0	0	0	0	0	0	0	0	0	0	0	0	0	0	0	0	0	0	0	0	0	0	0	0	0	0
ssc-mir-4332-p5_1ss14CT	GCCGGGGGTGGGGTCGGCGGGGG	109.363	195.828	132.302	67.2424	108.267	177.642	143.508	88.2719	122.679	112.936	157.226	86.3738	138.151	124.557	44.2032	77.3654	48.3589	123.829	82.4623	21.7607	151.813	1082.32	168.724	197.128	156.705	71.04	73.3613	107.866	166.026	113.902	145.138	81.5317	116.378	113.732	173.597	165.131	82.3439	58.6893	137.664	279.778	19.1831	121.099	155.469	587.943	269.048	68.7113	199.789	235.422
hsa-miR-4710_R+2	GGGTGAGGGCAGGTGGTTCT	0	0	0	0	0	0	0	0	0	0	39.0278	0	0	0	0	0	0	0	0	0	0	0	0	0	0	0	0	0	0	0	0	0	0	0	0	0	0	0	0	0	0	0	0	0	0	0	0	0
hsa-miR-483-5p	AAGACGGGAGGAAAGAAGGGAG	1423.51	2079.79	1252.58	4323.04	3326.91	916.192	906.896	1196.37	703.809	1848.51	1193.14	549.502	1103.31	797.162	1697.92	581.574	2901.84	1172.87	1587.35	1205.43	3518.69	71200.5	2482.36	9217.43	1708.78	1590.2	438.581	214.915	3671.46	934.779	2829.18	614.182	1758	673.773	2032.03	3760.44	6918.24	2846.43	3600.32	7021.43	782.081	2719.69	1079.34	4902	1802.4	2543.06	6337.11	2277.23
hsa-miR-20a-5p	TAAAGTGCTTATAGTGCAGGTAG	383.666	494.722	291.697	987.307	254.11	265.487	1103.13	689.272	126.376	578.093	521.858	2663.6	402.586	766.589	600.643	1009.31	517.471	1580.82	1282.71	1417.12	1590.66	0	2208.64	83.5339	1305.54	1472.71	2105.67	2048.63	93.0035	2779.2	104.822	1769.27	1099.42	1596.23	460.234	686.037	183.586	20.0779	338.461	111.065	132.806	35.3206	521.213	396.923	573.093	398.969	918.093	518.226
hsa-miR-146b-3p_R-1	GCCCTGTGGACTCAGTTCTGG	19.1236	0	18.9648	10.8456	44.6219	7.80845	0	7.51251	10.7554	25.0969	0	0	0	7.92633	21.8416	9.78183	20.3292	7.39279	31.1318	13.1709	37.1099	0	8.01538	0	19.9624	13.2712	27.7583	21.2463	32.6965	29.8501	41.3239	7.18341	12.8713	11.9369	107.657	0	0	23.1668	0	25.3863	85.5862	0	0	104.192	0	25.1203	41.4278	0
hsa-miR-6819-5p_R-1	TTGGGGTGGAGGGCCAAGGAG	0	0	0	5.42278	0	0	0	0	0	0	0	0	0	26.0436	0	0	0	0	0	0	0	0	0	0	0	0	0	0	0	0	0	0	0	0	0	0	0	0	0	0	0	0	0	0	0	0	0	0
hsa-miR-490-3p_R+1	CAACCTGGAGGACTCCATGCTGT	0	0	14.4494	0	0	0	0	0	0	0	0	21.3878	6.64646	0	0	5.78017	8.00848	0	24.0901	0	0	0	36.0692	0	0	0	0	0	0	0	0	11.4935	0	0	0	0	0	0	28.059	0	26.5612	0	0	86	0	0	0	20.729
hsa-miR-4686_R-4	TATCTGCTGGGCTTTCTGG	15.5379	0	0	0	0	0	0	0	0	0	0	0	0	6.79399	0	0	0	4.06603	0	0	0	0	0	0	0	0	0	0	0	0	0	0	0	0	0	0	0	0	0	0	0	0	0	0	0	0	0	0
hsa-miR-6131_R+1_1ss15GT	GGCTGGTCAGATGGTAGTGG	0	15.1888	0	0	0	0	0	0	0	0	0	0	0	0	0	0	0	0	0	0	0	0	0	2.41689	0	0	0	0	0	0	0	0	0	0	0	0	0	0	0	0	0	0	0	0	0	0	0	0
hsa-miR-675-3p_R+2	CTGTATGCCCTCACCGCTCAGC	0	0	0	0	0	9.10986	0	0	4.03329	0	0	0	0	0	7.28053	0	8.3165	0	0	4.5812	24.4588	0	22.8438	0	0	5.46462	11.1033	0	0	0	0	3.59171	5.36302	13.2632	0	0	0	0	0	0	0	0	0	0	0	0	29.4004	0
hsa-miR-548ai_R-2	AAAGGTAATTGCAGTTTTTC	3.58567	0	0	0	0	0	0	0	0	0	10.5933	0	0	5.0955	0	0	0	0	0	0	0	0	6.01153	0	0	0	0	0	0	0	0	0	0	0	0	0	0	0	0	0	0	0	0	0	0	0	0	0
hsa-miR-490-5p	CCATGGATCTCCAGGTGGGT	0	0	0	0	0	0	0	0	0	0	0	0	0	0	0	0	0	0	17.419	0	0	0	0	0	0	0	0	0	0	0	0	0	0	0	0	0	0	0	0	0	0	0	25.7251	0	0	0	0	0
hsa-miR-124-5p_R-1	CGTGTTCACAGCGGACCTTGA	0	0	0	0	0	0	0	0	0	0	0	5.48405	0	0	0	0	0	0	0	0	0	0	0	0	0	0	2.37928	0	0	0	0	0	0	0	0	0	0	0	0	0	0	0	0	0	0	0	0	0
hsa-miR-548aj-3p_L-1R-1	AAAAACTGCAATTACTTTT	0	0	0	0	0	0	1.19208	0	0	6.70692	0	0	0	3.96316	0	0	0	0	0	0	0	0	0	0	0	0	0	0	0	0	0	0	0	0	0	0	0	0	0	0	0	0	0	0	0	0	0	0
hsa-miR-371b-5p	ACTCAAAAGATGGCGGCACTTT	0	0	0	13.5569	0	11.7127	17.4227	14.0859	6.72215	0	0	0	0	0	0	4.44629	0	8.87135	0	21.7607	24.4588	0	25.6492	0	0	37.4717	26.9652	0	12.352	31.4212	94.7426	18.6769	0	7.29479	14.8028	0	0	20.0779	0	50.7726	50.1712	90.8245	0	0	0	0	0	79.9548
hsa-mir-106a-p3	TACTGCAATGTAAGCACTTCT	59.7611	107.407	81.2778	213.115	46.5007	119.73	201.736	40.3797	149.232	171.351	33.4524	116.81	39.8788	131.351	70.2051	142.281	160.17	70.9708	127.122	60.7009	61.5687	0	83.3599	0	103.805	74.9433	76.1371	183.862	31.9699	227.803	0	99.1311	141.584	89.5269	26.9143	24.0963	10.7992	75.6783	70.1475	0	47.22	121.099	248.303	0	61.2466	0	60.1371	35.5355
hsa-mir-600-p5	CATAGGAAGGCTCTTGTCTGT	0	0	0	0	0	0	0	0	0	0	0	0	0	0	0	0	0	0	0	0	0	0	9.21769	0	0	0	0	0	0	0	0	0	0	0	0	0	0	0	0	0	0	0	0	0	0	0	0	0
hsa-miR-425-3p_L+1R-1	CATCGGGAATGTCGTGTCCGCC	239.045	270.144	213.128	383.932	262.565	208.225	288.85	325.855	408.707	276.931	212.98	301.074	168.061	214.011	194.494	194.303	225.162	361.138	422.874	434.068	423.39	0	421.609	79.4554	205.613	359.884	350.548	306.437	430.868	309.498	226.777	459.02	271.369	317.655	406.405	127.569	171.437	91.1228	131.526	205.206	280.369	211.924	317.649	0	354.355	307.354	126.956	482.69
hsa-miR-296-3p	GAGGGTTGGGTGGAGGCTCTCC	14.3427	9.76426	5.41852	16.2683	18.3185	9.10986	0	23.4766	0	0	0	0	16.1414	9.05866	3.64026	8.44795	0	7.02315	0	9.16239	0	0	6.81307	0	0	15.6132	0	0	0	18.8527	0	0	7.50823	25.8633	0	0	0	0	26.3053	0	0	25.229	0	0	100.619	0	22.7185	0
hsa-miR-539-5p	GGAGAAATTATCCTTGGTGTGT	0	0	0	0	8.45467	0	0	0	0	0	0	0	0	0	0	0	0	0	0	0	0	0	0	0	0	0	0	0	0	0	0	0	0	0	0	0	0	0	0	0	0	0	0	0	0	0	0	0
hsa-miR-190b-5p	TGATATGTTTGATATTGGGTTG	0	0	10.837	12.4724	0	9.10986	0	0	0	0	23.4167	9.87129	24.6869	18.1173	5.20038	16.4513	0	65.4262	7.78296	60.1282	0	0	28.8554	0	0	19.5165	17.4481	0	14.5318	0	20.158	5.74673	31.1055	21.8844	36.3343	0	0	0	0	0	17.7075	0	0	0	0	0	22.7185	0
hsa-miR-1180-5p_R-1	GGACCCACCCGGCCGGGAAT	0	0	0	0	0	0	0	0	0	0	0	0	0	0	0	0	0	0	0	0	0	0	0	0	0	0	0	0	0	0	0	0	0	0	0	0	0	18.5335	0	0	0	0	0	0	0	0	0	0
rno-mir-3473-p5_1ss13AG_1	GGAGAGATGGCTGAGTGG	8.96417	21.6983	8.12778	2.71139	22.5458	0	22.9246	19.7203	0	2.59623	40.1429	0	23.2626	0	7.28053	8.22563	9.70259	1.66338	0	1.43162	8.01236	670.781	6.81307	59.2894	44.9154	3.12264	3.96547	10.2146	7.62919	3.92764	30.237	10.0568	12.335	12.6001	20.8586	26.2225	0	8.4945	138.541	24.8574	63.4519	0	36.9099	0	74.3709	7.38832	42.7642	35.5355
rno-mir-3473-p5_1ss13AG_2	GGAGAGATGGCTGAGTGGG	8.96417	21.6983	8.12778	2.71139	22.5458	0	22.9246	19.7203	0	2.59623	40.1429	0	23.2626	0	7.28053	8.22563	9.70259	1.66338	0	1.43162	8.01236	670.781	6.81307	59.2894	44.9154	3.12264	3.96547	10.2146	7.62919	3.92764	30.237	10.0568	12.335	12.6001	20.8586	26.2225	0	8.4945	138.541	24.8574	63.4519	0	36.9099	0	74.3709	7.38832	42.7642	35.5355
mmu-miR-676-3p	CCGTCCTGAGGTTGTTGAGCT	0	0	0	0	0	0	0	0	0	0	0	0	0	0	0	0	0	0	0	0	0	0	0	0	0	0	0	0	0	0	0	0	0	0	0	0	0	0	0	0	0	0	0	0	65.6213	0	0	0
hsa-miR-4661-5p_R-1	AACTAGCTCTGTGGATCCTGA	0	0	0	0	12.682	0	0	0	0	0	0	0	0	0	0	0	0	0	0	7.44444	0	0	0	0	0	0	0	0	0	17.2816	0	0	0	0	0	0	0	0	0	0	0	0	0	0	0	0	0	0
hsa-miR-202-5p_R-1	TTCCTATGCATATACTTCTTT	0	0	0	0	0	0	0	0	0	0	0	0	0	9.05866	0	0	0	6.28387	0	4.00855	0	0	0	0	0	0	0	0	0	9.42635	0	0	0	0	0	0	0	0	0	0	0	0	0	72.7693	0	0	0	0
hsa-mir-5090-p3_1ss20CT	CCCCTAAGCCTTCTGCCCCT	0	0	0	0	0	0	0	0	0	0	0	0	0	0	0	0	0	0	0	0	0	0	0	0	0	0	0	4.08583	0	0	0	0	0	0	0	0	0	0	0	0	0	0	0	0	0	0	0	0
hsa-miR-23b-5p_R-1	TGGGTTCCTGGCATGCTGATT	43.028	11.9341	13.5463	44.4668	126.35	70.2761	41.2642	0	75.9603	29.4239	41.258	0	42.7273	31.7053	30.6822	38.2381	55.4434	22.548	66.3405	79.5983	48.9176	0	79.753	0	0	58.5495	34.8962	35.1381	109.715	53.416	0	34.4804	8.58084	16.5791	25.5685	58.1147	109.342	143.634	38.5811	131.163	53.1225	75.687	27.9621	289.423	30.6233	57.6289	45.4369	189.522
hsa-miR-208b-3p	ATAAGACGAACAAAAGGTTTGT	0	0	0	4.33822	0	0	0	19.7203	0	0	0	0	0	0	0	0	0	0	0	0	0	0	0	0	0	0	0	0	0	0	0	0	0	0	13.4571	0	0	0	0	0	0	0	0	0	0	0	0	0
hsa-miR-5706	TTCTGGATAACATGCTGAAGCT	0	0	0	9.21872	0	0	0	0	0	0	0	0	0	0	0	0	0	0	0	0	0	0	0	0	0	0	0	0	0	0	0	0	6.43563	0	0	0	0	0	0	0	0	0	0	0	0	0	0	0
cgr-mir-1260-p3_1ss17AT	TCCCACCGCTGCCACCTAA	0	0	0	0	0	5.85634	0	0	0	0	0	0	0	5.66166	0	0	0	0	0	0	0	0	0	0	0	0	0	0	0	0	0	0	0	0	0	0	0	0	0	0	0	0	0	0	0	0	0	0
hsa-miR-7977_1ss6AG	TTCCCGGCCAACGCACCA	8.36656	0	6.32161	22.2334	23.0155	11.7127	45.8491	19.7203	36.9718	11.2503	36.7977	9.87129	12.3434	33.97	8.84064	5.78017	12.9368	22.1784	20.3839	0	15.1813	378.986	11.6223	99.848	29.9436	8.58726	20.6205	4.08583	18.1647	0	0	5.74673	0	29.1791	0	0	0	0	42.0885	68.7546	0	0	23.4881	150.5	0	41.3746	0	23.6903
bta-mir-2389-p5_1ss3GA	GGACGGGGCCGAGGGGAC	0	0	0	0	0	0	0	0	0	0	0	0	0	0	0	0	0	0	0	0	0	0	0	0	0	0	0	0	0	0	0	0	0	0	0	0	0	0	0	0	0	0	0	0	37.1854	0	0	0
mmu-mir-6240-p5_1ss7CT	TTCTGCTCAGTGCTCTGAA	0	0	0	3.25367	0	0	0	0	0	0	0	0	0	3.397	0	0	0	0	0	0	0	0	0	0	0	0	0	0	0	0	0	0	0	0	0	0	0	0	0	0	0	0	0	0	0	0	0	0
hsa-miR-675-5p_R+1	TGGTGCGGAGAGGGCCCACAGTGT	0	0	0	2.71139	19.2579	0	0	0	0	34.6163	0	0	20.8889	0	0	0	0	0	0	2.86325	0	0	0	0	0	9.36792	4.75857	0	0	0	27.2133	0	0	0	0	0	0	0	28.059	7.40434	0	30.2748	0	49.6154	0	23.6426	0	0
mmu-mir-5110-p5_1ss3TC	GGCAGAGGGTGGTGGAATTT	0	0	0	0	0	0	0	0	0	0	0	0	0	0	0	0	0	0	0	0	0	0	0	0	0	0	0	2.04291	0	0	0	0	0	0	0	0	11.4742	0	0	0	0	0	0	0	0	0	0	0
bta-miR-1246_L+1R+3_1ss2AN	ANATGGATTTTTGGAGCAGGGAG	0	0	0	0	0	0	0	0	0	0	0	0	0	0	0	0	0	0	0	0	0	0	0	0	0	0	0	0	0	0	0	0	0	0	0	0	0	0	0	0	0	0	0	0	0	0	0	0
mdo-mir-7325-p3_1ss16GA	TTCAGAGTGGCAGTGAAA	0	0	0	0	0	0	0	0	0	0	0	0	0	0	0	0	0	0	0	0	0	0	0	0	0	0	0	0	0	0	0	0	0	0	0	0	0	0	0	0	0	0	0	0	0	0	0	0
eca-mir-9000-p5_1ss9CA	CTCGGGAGACCGGGGTTCG	0	5.42459	0	0	0	0	0	0	0	0	0	0	0	0	0	0	0	0	0	0	0	0	0	0	0	0	0	0	0	0	0	0	0	0	0	0	0	0	0	0	0	0	0	0	0	0	0	0
hsa-mir-1229-p5	AGCGTGGGCTGGGGTTCAGGGACAC	0	0	0	0	0	0	0	0	0	0	0	0	0	0	0	0	0	0	0	0	0	0	6.81307	0	0	0	0	0	0	0	0	12.2118	0	0	0	14.1743	0	0	0	0	0	0	0	0	0	0	0	0
mmu-miR-341-3p	TCGGTCGATCGGTCGGTCGGT	0	0	0	0	0	0	0	0	0	0	0	0	0	6.79399	0	0	0	0	0	0	0	0	0	0	0	0	5.55166	0	0	0	0	0	0	0	0	0	0	0	0	0	0	0	0	0	0	0	0	0
hsa-mir-6836-p5	TCCGCAGGGCCCTGGCGCAG	0	0	20.771	0	0	0	8.25284	0	0	0	22.3016	0	0	0	0	4.00166	0	0	7.41234	6.29915	0	0	0	0	0	6.24528	41.2409	0	0	0	0	8.62009	0	0	0	0	0	0	0	40.195	0	0	22.3697	0	0	0	0	0
mdo-miR-181b-5p_L-2R+3	CATTCATTGCTGTCGGTGGGTTGT	0	0	0	0	0	0	0	0	0	0	0	0	0	0	0	0	0	0	0	0	0	0	0	0	0	8.58726	0	0	0	0	0	0	0	0	0	0	0	0	0	0	0	0	0	0	0	0	0	0
hsa-miR-4687-3p_R-1	TGGCTGTTGGAGGGGGCAGG	0	0	0	8.13416	0	0	0	0	0	0	0	0	0	0	0	0	0	0	9.26543	0	0	0	0	0	0	0	0	0	0	0	0	0	0	0	0	0	0	0	0	0	0	0	0	0	0	0	0	0
hsa-mir-5695-p5	TCTAGATTCTTCTTGGCCTCT	0	0	0	0	0	10.4113	13.7547	0	14.7887	0	37.9128	0	18.9899	0	0	5.78017	0	19.9605	0	0	17.7115	0	7.61461	0	0	19.5165	0	0	0	15.7106	0	6.46507	0	17.9054	0	0	0	0	0	0	0	0	0	0	0	22.1649	0	0
hsa-miR-3617-5p_R+2	AAAGACATAGTTGCAAGATGGGAA	0	0	0	0	0	0	0	0	0	0	0	0	0	0	0	0	0	0	0	0	0	0	9.21769	0	0	0	0	0	0	0	0	0	0	0	0	0	0	0	0	0	0	0	0	0	0	0	0	0
hsa-miR-582-3p_R-1	TAACTGGTTGAACAACTGAAC	5.97611	10.8492	0	65.0733	10.8032	0	0	52.5875	16.8054	24.2314	76.9406	8.22607	0	0	15.6011	13.3389	47.1268	0	64.858	24.0513	0	0	19.6377	0	0	11.7099	11.1033	17.9776	0	94.2635	26.2054	0	28.9603	61.6741	22.8771	0	0	0	0	0	0	55.5038	0	105.846	61.2466	0	0	44.4193
mdo-mir-551a-p3_1ss4GC	CCACAAGGGGTGGAGCCTG	0	0	0	0	0	0	0	0	0	6.92327	0	0	6.17172	0	0	0	0	0	0	3.14957	0	0	0	0	0	0	0	0	0	9.42635	0	0	0	0	0	0	17.5487	0	0	0	0	105.962	0	0	0	0	0	0
mdo-mir-551a-p5_1ss4GC	CCACAAGGGGTGGAGCCTG	0	0	0	0	0	0	0	0	0	6.92327	0	0	6.17172	0	0	0	0	0	0	3.14957	0	0	0	0	0	0	0	0	0	9.42635	0	0	0	0	0	0	17.5487	0	0	0	0	105.962	0	0	0	0	0	0
mmu-mir-6240-p3_1ss6GC	TTTCTCCCCAGTGCTCTG	0	0	0	0	0	0	0	0	0	0	0	0	0	2.83083	0	0	0	0	0	0	0	0	0	0	0	0	0	0	0	0	0	0	0	0	0	0	0	0	0	0	0	0	0	0	0	0	0	0
hsa-miR-4804-3p_L+1R-1	TTGCTTAACCTTGCCCTCGAA	0	0	0	5.42278	0	0	0	17.8422	0	18.1736	20.0715	8.22607	0	0	0	5.78017	0	0	0	0	0	0	0	0	0	10.1486	0	0	0	0	26.2054	6.46507	0	0	0	0	0	0	0	0	0	0	0	0	0	0	0	0
hsa-mir-548v-p5	AAAAGTAATTGCGGTTTT	0	0	0	0	0	0	4.58491	1.40859	0.672215	0	0	0	0	0	0	0	0	0	0	0	0	0	0	0	0	0	0	0	0	0	0	0	0	0	0	0	0	0	0	0	0	0	0	0	0	0	0	0
hsa-miR-4695-5p_R+1	CAGGAGGCAGTGGGCGAGCAGGA	0	0	0	0	0	0	0	0	0	0	0	0	0	0	0	5.33555	0	0	0	0	0	0	0	0	0	0	0	0	0	0	0	0	0	0	0	0	0	0	0	0	0	0	0	0	0	0	0	0
mmu-miR-674-3p	CACAGCTCCCATCTCAGAACAA	0	0	0	0	0	0	0	0	0	0	0	0	0	0	0	0	0	0	0	0	0	0	0	88.5188	0	0	0	0	0	0	0	0	0	0	0	0	0	0	0	0	0	0	0	0	0	0	0	0
bta-miR-2428_L-1R-1_1ss16GA	GGCTGGAGTGCGGCAGAGG	0	0	0	0	0	0	0	0	0	0	0	0	0	0	0	0	0	0	0	0	0	0	0	0	0	0	0	0	7.99249	0	0	0	0	0	0	0	0	0	0	0	0	0	0	0	0	0	0	0
hsa-mir-7155-p3	TGATGGCCCAAGACCTCAGA	0	0	0	0	0	0	0	0	0	0	0	0	0	0	0	0	0	0	0	0	0	0	0	0	0	0	0	0	0	0	0	0	0	0	0	0	0	0	0	0	0	0	0	0	0	0	0	0
hsa-miR-28-5p_R-1	AAGGAGCTCACAGTCTATTGA	99.2035	43.3967	65.9253	139.004	136.684	102.811	91.6983	122.078	89.4046	211.16	181.758	179.328	106.343	39.2542	116.488	152.952	79.7768	162.272	131.569	173.513	165.308	0	188.762	175.829	459.136	167.842	295.031	131.564	147.498	149.251	81.6399	90.511	77.2276	168.443	145.337	143.161	182.237	203.868	340.215	190.397	132.806	50.458	114.085	337.385	231.862	227.56	302.022	352.393
mmr-miR-411b_L-1R-3_1ss5TG	TGGGAGACTGTGAAGCGT	0	0	0	0	0	0	0	0	0	0	0	0	0	0	0	0	0	0	0	0	0	0	0	0	0	0	0	0	0	0	0	0	11.7987	0	20.1857	0	0	0	0	0	0	0	0	0	0	0	0	0
hsa-miR-187-5p_L-1R+2	GCTACAACACAGGACCCGGGCGT	0	9.76426	0	0	0	0	0	0	7.39436	0	0	11.5165	11.3939	0	0	0	0	0	0	0	0	0	0	0	9.98121	0	0	0	0	0	0	0	0	15.9159	0	0	22.9483	0	0	0	0	0	0	0	0	0	0	0
hsa-miR-129-2-3p	AAGCCCTTACCCCAAAAAGCAT	0	0	0	0	0	0	0	0	5.37772	0	0	0	0	0	0	4.00166	6.16037	0	0	0	5.48214	0	0	0	0	0	20.6205	6.53733	0	0	0	0	8.58084	0	0	28.3486	0	0	0	0	0	0	0	0	0	0	0	0
mmu-mir-6240-p5_1ss17GC	ATGTGATTTCTGCCCACTGC	0	0	0	0	0	0	0	0	0	0	0	0	0	3.397	0	0	0	0	0	0	0	0	0	0	0	0	0	0	0	0	0	0	0	0	0	20.5527	0	0	0	0	0	0	0	0	0	0	0	0
hsa-miR-1290_1ss13TG	TGGATTTTTGGAGCAGGGA	31.0758	91.1331	40.1874	95.9831	153.593	74.1803	39.8887	77.9422	85.7074	69.6654	85.8612	44.4208	62.6667	82.6603	104.008	52.9108	105.188	55.0763	39.4707	67.5726	155.608	163.917	117.225	104.833	175.669	235.759	75.7406	5.31158	147.134	38.4909	167.311	47.0513	383.993	89.8585	89.4899	247.342	48.5964	132.051	152.571	101.016	112.147	63.0725	219.223	44.6539	74.3709	101.959	14.032	302.051
ppy-mir-601-p5_1ss14CA	CAGAAAAATTACCACAGGGA	0	0	0	0	0	0	0	0	0	0	0	0	5.69697	0	0	0	0	0	0	3.4359	0	0	0	0	0	0	0	0	0	0	0	0	0	0	0	0	6.07455	0	0	0	0	0	0	0	0	19.2096	0	0
hsa-miR-7109-3p_R+1	CAAGCCTCTCCTGCCCTTCCAGT	0	0	0	0	0	0	0	0	0	0	0	0	0	6.79399	0	0	0	0	0	0	0	0	0	0	0	0	0	0	0	0	0	0	0	0	0	0	0	0	0	0	0	0	0	0	0	0	0	0
efu-mir-9272-p3_1ss1GC	CCCAGGGAGTGGGGCTGAGT	0	0	0	0	0	0	10.0868	0	0	0	0	0	0	0	0	0	0	0	0	0	0	0	0	0	0	0	0	0	0	0	0	0	0	0	0	0	0	0	0	0	0	0	0	0	0	0	0	0
mmu-miR-3473e_R-3	GGGCTGGAGAGATGGCTC	0	0	0	0	0	0	0	0	0	0	0	0	0	0	0	0	0	0	0	0	0	0	0	0	0	0	0	0	0	0	27.2133	0	0	0	0	0	0	0	0	0	0	0	0	0	0	0	0	0
hsa-miR-4683	TGGAGATCCAGTGCTCGCCCGAT	0	0	0	0	0	0	0	0	3.36107	0	0	0	0	14.7203	0	10.2265	0	0	0	20.6154	0	272.033	0	0	0	0	8.72404	0	0	0	0	0	0	0	0	14.1743	0	35.5225	0	0	0	0	0	0	0	0	0	0
hsa-miR-6718-5p_R+1	TAGTGGTCAGAGGGCTTATGAT	0	0	0	0	0	0	0	0	0	0	0	0	0	0	0	3.1124	0	0	0	0	0	0	0	0	0	0	0	0	0	0	0	0	0	0	0	0	0	0	0	0	0	0	0	0	0	0	0	0
hsa-miR-211-3p_R-1	GCAGGGACAGCAAAGGGGTG	0	0	0	0	0	0	0	0	0	0	0	0	0	0	0	0	0	0	0	0	0	0	0	0	0	0	0	0	0	0	0	0	0	0	0	0	0	0	0	0	0	0	0	0	0	0	0	0
bta-miR-11987_L-1R-2_1ss8TA	GAGGAAACTCTGGTGGAG	80.0799	101.982	52.379	54.4989	55.6599	25.3775	154.97	104.236	26.2164	109.041	42.3731	55.9373	70.7374	76.4324	80.8658	9.11489	24.7955	19.5909	18.1602	21.7607	66.2074	1638.01	22.4431	185.799	142.731	42.546	91.999	84.9852	71.2058	48.7028	39.812	34.1212	42.3679	32.8265	135.917	134.656	288.204	206.185	163.093	152.847	178.551	123.622	128.626	286.942	4602.24	122.646	86.1965	176.197
mmu-mir-5110-p5_1ss1TC	CAGAGGGTGGTGGAATTT	0	0	0	0	0	0	0	0	0	0	0	0	0	0	0	0	0	0	0	0	0	0	0	0	0	0	0	0	0	0	0	0	0	0	0	0	34.4225	0	0	0	0	0	0	0	0	0	0	0
mmu-mir-6240-p3_1ss5GT	TTCTTCCCAGTGCTCTGAA	5.97611	0	0	0	0	0	0	0	0	0	0	8.22607	0	0	2.08015	0	0	0	0	0	0	0	0	0	0	0	0	0	0	0	0	0	0	0	0	0	0	0	0	0	0	0	0	0	0	0	0	0
bta-miR-2478_L-2_1ss14GT	ATCCCACTTCTTACACCA	0	0	0	0	0	0	0	0	0	0	0	0	0	7.92633	0	0	1.54009	0	0	0	0	0	0	0	0	0	0	0	0	0	0	0	0	0	0	0	0	0	0	0	0	0	0	0	0	0	0	0
mmu-mir-6240-p3_1ss11GC	TTTCTGCCCACTGCTCTGA	0	0	0	0	0	0	0	0	0	0	0	0	0	11.3233	0	0	0	0	0	0	0	0	0	0	0	0	0	0	0	0	0	0	0	0	0	0	0	0	0	0	0	0	0	0	0	0	0	0
hsa-miR-6503-3p	GGGACTAGGATGCAGACCTCC	0	7.59442	0	13.0147	5.16674	0	14.6717	0	6.72215	0	0	0	75.9596	0	0	0	0	0	0	0	24.4588	0	2.40461	0	13.9737	0	7.93095	0	9.44567	0	0	14.3668	13.9439	0	0	0	0	0	0	19.0397	0	0	0	0	0	0	0	14.8064
hsa-miR-3191-3p_R-1_1ss22AT	TGGGGACGTAGCTGGCCAGACT	0	0	0	0	0	0	0	0	0	0	0	0	0	0	0	0	0	0	0	0	0	0	0	0	0	11.7099	0	0	0	0	0	0	0	0	0	0	0	0	0	0	0	0	0	0	0	0	0	0
hsa-miR-6826-5p_R-2	TCAATAGGAAAGAGGTGGGAC	0	0	0	5.96505	0	10.4113	0	22.5375	0	0	0	0	0	0	0	0	0	0	0	3.4359	0	0	0	0	0	0	0	0	0	0	0	0	0	0	0	0	0	0	0	0	0	0	0	0	0	0	0	44.4193
hsa-let-7e-5p	TGAGGTAGGAGGTTGTATAGTT	216.574	643.031	228.481	118.216	49.6007	144.456	108.892	207.862	84.9343	289.436	267.619	46.3951	209.364	122.915	52.3938	118.582	152.731	102.908	170.41	47.5872	63.7615	167.405	212.949	21.7521	188.844	282.13	128.323	78.7339	199.413	120.343	100.79	121.974	152.632	252.996	267.46	220.765	225.433	258.464	370.817	168.713	263.989	157.681	151.778	216.654	311.483	203.548	288.859	281.915
mmu-miR-5119_L-1_1ss19GT	ATCTCATCCTGGGGCTGT	0	0	0	5.42278	13.1517	0	18.3397	0	0	0	0	0	0	0	0	4.44629	4.9283	0	0	3.4359	13.4945	290.633	2.40461	0	0	0	0	42.4926	22.5243	0	0	0	13.9439	15.2527	16.1486	8.50459	13.499	0	0	0	0	0	0	76.077	0	13.299	12.0274	74.0322
mml-mir-1232-p5_1ss1TC	CGGCGGGGGCGGCGGGCC	0	0	0	0	0	0	0	0	0	4.75975	0	0	0	0	0	0	0	0	0	0	0	0	0	0	0	0	0	0	0	0	0	3.59171	0	0	0	0	0	0	0	0	0	0	0	0	0	0	0	0
mdo-miR-181b-5p_L-1R+4	ACATTCATTGCTGTCGGTGGGTTATT	0	0	0	2.71139	0	0	0	0	0	0	0	0	0	0	0	0	0	0	0	0	0	0	0	0	0	0	0	0	0	0	0	7.90175	0	0	0	0	0	0	0	0	0	0	0	0	0	0	0	0
hsa-miR-374b-5p_R-1	ATATAATACAACCTGCTAAGT	9.56178	6.5095	34.3173	31.9944	25.8337	31.2338	52.268	16.9031	16.1332	70.9635	23.4167	29.6139	7.59596	43.0286	6.24045	8.00332	28.0297	34.0068	38.9148	28.6325	44.7005	0	18.4354	0	0	24.2005	22.9998	47.3956	0	32.9922	26.2054	26.5786	35.396	57.032	51.1371	26.9312	0	20.0779	17.5369	0	0	0	0	0	65.6213	45.8076	84.192	201.368
hsa-mir-4436a-p3_1ss23GA	TTGGGCAGGACAGGCAGAAGTGA	0	0	0	4.33822	0	0	0	0	0	0	0	0	0	0	0	8.44795	0	0	0	0	0	0	0	0	0	0	0	0	0	0	0	0	0	0	0	0	0	0	0	0	0	0	0	0	0	0	0	17.7677
hsa-miR-4742-5p	TCAGGCAAAGGGATATTTACAGA	0	0	5.41852	0	0	0	0	0	0	0	0	0	0	6.79399	0	0	0	0	0	0	0	0	6.01153	0	0	0	0	5.72016	0	9.42635	0	0	0	0	0	0	0	0	0	0	0	0	0	0	0	0	18.7093	0
mmu-miR-1895_L-3_1ss14CG	CCGAGGAGGAGGAGGAGGA	0	0	0	0	0	0	0	0	0	0	0	0	0	0	0	0	0	0	0	0	0	0	2.80538	0	0	0	0	0	0	0	0	0	0	0	0	0	0	23.1668	0	0	0	0	0	0	0	0	0	0
hsa-miR-154-3p	AATCATACACGGTTGACCTATT	0	0	0	0	0	0	0	0	0	0	0	0	0	0	6.24045	0	0	0	0	2.86325	0	0	0	0	0	0	0	0	0	0	0	0	0	0	0	0	0	0	0	37.0217	0	0	0	0	0	0	0	0
hsa-mir-1237-p3	CCCGGGGGCGGGGCCGAAG	0	0	0	0	0	0	0	0	0	16.4428	0	0	0	0	0	0	0	0	0	0	17.7115	0	0	0	0	0	0	0	0	0	0	0	0	0	0	0	0	0	0	0	0	0	0	0	0	0	0	0
hsa-miR-409-5p	AGGTTACCCGAGCAACTTTGCAT	0	0	0	13.5569	12.682	0	9.16983	8.45157	21.5109	14.7119	69.135	24.6782	51.2727	0	50.4436	48.0199	8.93254	0	10.0067	2.86325	0	0	13.2254	251.206	0	26.5424	19.0343	10.6232	45.0486	17.2816	51.4029	4.31005	23.5973	41.7792	0	0	0	0	0	38.0794	41.3175	0	43.6208	0	0	42.8522	0	207.29
hsa-miR-26b-5p	TTCAAGTAATTCAGGATAGGT	1856.58	1576.39	1542.77	2125.19	895.725	1595.96	2055.57	1487.48	927.432	1930.44	2077.77	2026.9	1166.3	1666.04	1366.14	2199.43	1842.36	2992.11	1443.68	1008.05	1618.5	1167.18	1896.04	556.641	1140.52	2195.48	1900.52	2138.8	1428.96	1958.06	626.914	2624.82	1449.8	3181.41	2258.56	2470.58	934.581	1157.83	2003.29	909.323	1579.9	1120.17	2464.39	1447.12	2384.24	2660.29	2278.53	1079.88
mmu-miR-378d_L-2R+1_1ss6CA	TGGACTTGGAGTCAGAAGGTT	0	5.96705	0	0	0	0	0	0	0	0	0	0	0	0	0	0	0	0	0	2.2906	0	0	0	0	0	0	0	0	0	0	0	0	0	0	0	0	0	0	0	0	0	0	0	0	0	0	0	0
hsa-miR-505-3p_R+2	CGTCAACACTTGCTGGTTTCCTCT	88.4465	169.247	102.952	107.371	125.411	48.1521	44.0152	78.8813	108.899	160.966	188.449	49.3564	78.8081	81.5279	59.8043	81.3671	81.6249	148.965	98.5841	124.838	178.802	0	96.9861	533.983	101.808	225.611	111.826	79.2651	162.029	92.6924	20.158	99.1311	87.9536	227.465	141.3	229.624	52.6461	200.779	0	235.881	156.416	146.328	5.59241	43	113.744	73.8832	117.601	207.29
hsa-miR-4635_R-1	TCTTGAAGTCAGAACCCGCA	0	0	0	5.96505	0	0	0	0	0	0	0	0	0	0	0	8.00332	0	6.28387	0	4.5812	0	0	0	0	0	0	0	0	0	0	0	0	0	7.95795	0	22.6789	0	0	0	0	0	0	0	0	0	0	0	0
hsa-miR-760_R+2	CGGCTCTGGGTCTGTGGGGAGT	26.2949	52.076	16.2556	108.998	55.8948	0	59.6039	0	52.4328	153.177	63.5596	34.5495	88.303	37.367	21.8416	39.1273	44.9707	44.7264	104.143	29.2051	68.3159	471.988	24.4469	353.169	0	56.9882	0	44.9441	107.535	0	16.1264	39.5088	84.7358	37.1371	98.2371	32.6009	40.497	71.0449	75.4085	108.95	14.7562	95.8703	23.4881	46.3077	0	13.299	117.601	35.5355
ssc-mir-4335-p5_1ss1GT	TCCCCACGTTGGGCGCCA	0	0	0	0	0	0	0	0	0	0	0	0	0	0	0	0	0	0	0	0	0	0	0	0	0	0	0	0	0	0	0	0	0	0	8.07428	0	0	0	0	0	0	0	0	0	0	0	0	0
hsa-miR-3143_R-4	ATAACATTGTAAAGCGCTTCT	26.2949	17.3587	102.952	39.044	7.04556	55.9606	54.102	61.9782	69.9103	51.0591	18.9564	54.2921	111.091	126.821	14.041	67.5836	58.8316	35.855	25.202	39.5128	16.8681	0	23.6454	0	51.9023	44.4976	7.13785	47.3956	34.8763	58.1291	17.1343	60.3407	43.9768	4.64214	80.7428	68.0367	0	0	21.0442	37.0217	20.6587	0	38.0284	99.2308	0	14.7766	17.3729	0
hsa-miR-874-3p	CTGCCCTGGCCCGAGGGACCGA	224.702	188.776	195.067	259.751	463.128	261.583	267.759	96.7235	360.307	253.565	70.2501	126.682	263.01	129.086	223.096	150.729	195.9	262.074	471.795	362.487	301.096	1787.97	125.441	702.863	195.632	284.941	365.617	123.392	451.939	102.119	346.718	203.291	260.643	153.854	220.697	309	539.96	867.983	371.782	753.127	236.1	267.428	190.142	284.462	253.736	254.158	212.484	485.651
hsa-mir-597-p3	AGTGGTTCTCTTGTGGCTCA	0	0	0	4.8805	0	13.0141	13.7547	7.51251	9.41101	27.6931	0	21.3878	0	0	14.041	0	0	9.61063	23.7195	11.453	22.772	0	0	0	0	0	0	22.0635	19.6179	0	23.1817	10.0568	0	0	0	0	29.6978	0	0	0	20.6587	0	0	0	0	0	0	0
hsa-miR-377-5p	AGAGGTTGCCCTTGGTGAATTC	0	0	0	0	0	0	0	0	0	0	0	9.87129	0	0	0	6.2248	0	0	0	4.5812	26.989	0	15.63	0	0	11.7099	0	0	0	0	0	0	15.0165	0	43.0628	0	0	23.1668	0	58.1769	0	0	0	79.3847	0	0	0	74.0322
hsa-miR-15b-3p_R-1	CGAATCATTATTTGCTGCTCT	438.647	724.725	635.773	499.438	398.779	575.223	1193.91	528.693	1071.51	861.947	502.902	582.406	573.495	1025.89	372.347	953.284	551.661	785.114	853.531	522.256	500.14	0	463.69	0	580.906	423.898	419.547	1091.73	282.643	922.211	650.095	961.14	656.434	716.879	117.077	85.0459	248.382	179.157	96.4528	231.65	177.075	237.153	242.711	0	393.728	291.1	235.203	171.755
hsa-miR-6847-5p	ACAGAGGACAGTGGAGTGTGAGC	0	0	0	0	0	24.7268	0	0	0	0	0	0	0	0	0	0	0	11.8285	0	0	0	0	0	0	0	0	0	0	0	0	0	0	0	0	0	0	0	0	0	0	0	0	0	0	0	0	0	0
pal-mir-9226-p5	TCCCTGTTCGGGCGCCACT	0	0	0	0	0	0	0	0	0	0	0	0	0	0	0	0	0	0	0	0	0	0	0	0	0	0	0	0	0	0	0	0	0	0	0	0	0	0	0	0	0	0	0	0	0	0	0	0
hsa-miR-186-5p	CAAAGAATTCTCCTTTTGGGCT	1412.75	1269.35	1442.23	2303.05	1348.99	1352.16	1850.47	1840.56	1558.87	1931.59	1987.07	3137.42	2226.57	1924.96	2895.57	3119.52	1842.57	7821.2	6385.73	4547.98	6018.55	1388.06	8036.22	3178.22	5711.25	4863.51	4514.3	6561.84	2064.97	3066.71	1822.28	5915.54	3860.3	5557.96	1108.87	1632.88	1565.88	993.084	1152.17	1084.21	1508.09	1316.95	1275.07	2065.65	1719.28	1430.38	1196.06	1756.04
hsa-miR-3944-5p	TGTGCAGCAGGCCAACCGAGA	15.5379	0	0	6.50733	0	22.1239	15.5887	0	16.8054	0	36.7977	0	0	0	14.5611	6.66943	15.4009	9.24099	23.7195	0	14.3379	0	18.4354	0	0	0	0	0	0	0	0	0	16.0891	3.97897	0	0	0	0	0	0	14.7562	0	0	0	0	20.6873	0	0
hsa-miR-30c-5p_R+1	TGTAAACATCCTACACTCTCAGCT	1312.95	1267.18	1288.1	1777.95	1482.86	1397.93	1644.91	1246.76	1336.48	1791.54	1601.81	2232.56	1293.05	1619.99	1581.87	1676.1	1560.88	1619.33	2088.55	1622.41	1737.84	0	1651.3	247.681	1474.22	2209.4	1958.94	1855.1	1271.41	2029.55	1398.13	1650.03	1555.28	2423.53	1339.66	2384.83	722.197	916.634	1272.59	991.652	1230.67	930.951	1767.39	1243.69	1601.16	1377.92	2056.69	1242.26
hsa-miR-1289_R-1	TGGAGTCCAGGAATCTGCATTT	0	0	0	0	8.45467	0	0	0	2.35275	0	0	0	0	0	0	0	5.08231	4.06603	0	0	0	0	0	0	0	0	0	0	0	0	0	0	0	0	0	0	0	0	0	0	0	0	0	0	0	0	0	0
eca-mir-1543-p5_1ss21GA	TTTGCACCTCTGAGAGTGGAAT	0	0	0	0	0	0	0	0	0	0	0	0	0	0	0	0	0	0	0	0	0	0	0	0	0	0	0	0	0	0	0	1.79585	0	0	0	0	0	0	0	0	0	0	0	0	0	0	0	0
eca-mir-1543-p3_1ss21GA	TTTGCACCTCTGAGAGTGGAAT	0	0	0	0	0	0	0	0	0	0	0	0	0	0	0	0	0	0	0	0	0	0	0	0	0	0	0	0	0	0	0	1.79585	0	0	0	0	0	0	0	0	0	0	0	0	0	0	0	0
hsa-miR-378i_R+1_1ss9AT	ACTGGACTTGGAGTCAGAAGGT	114.144	1278.03	181.972	259.751	200.329	203.67	141.674	146.963	163.012	93.8968	31.7798	129.149	74.5353	155.696	125.849	96.2621	76.3886	137.506	179.379	81.8889	94.0398	1092.78	200.384	549.995	66.8741	86.6532	121.344	135.65	128.97	154.749	325.048	112.78	95.9981	84.8848	148.701	63.0757	167.388	125.873	116.62	280.307	103.294	259.859	140.929	152.981	286.547	56.89	101.565	358.316
ssc-miR-7134-3p	ATGCGGAACCTGCGGATACGG	0	0	0	0	0	0	0	0	0	0	0	23.033	0	0	0	0	0	0	0	0	0	0	0	0	0	0	0	0	0	0	0	0	0	0	0	0	0	0	0	0	0	0	0	0	0	0	0	0
hsa-miR-1227-3p	CGTGCCACCCTTTTCCCCAG	0	0	0	0	9.39408	22.1239	0	0	0	0	0	0	0	0	0	0	0	0	0	0	0	0	0	0	0	0	0	0	0	0	0	0	0	0	0	0	0	0	0	0	0	0	0	0	0	0	0	0
hsa-miR-3125	TAGAGGAAGCTGTGGAGAGA	0	0	0	0	0	0	0	0	0	0	0	0	0	0	0	0	0	0	0	0	0	0	3.60692	0	0	0	0	0	0	0	0	0	0	0	0	0	0	32.4335	0	0	0	0	0	0	0	0	0	0
hsa-miR-6771-5p_R-2_1ss20GA	CTCGGGAGGGCATGGGCCAA	0	0	0	5.42278	0	0	0	0	0	0	0	0	0	0	0	0	0	0	0	0	0	0	0	0	0	0	0	0	0	0	0	0	0	0	0	0	32.3976	0	0	0	0	0	0	0	0	0	0	0
mmu-mir-6236-p5_1ss4CG_2	AATGAACTAGCCCTGAAAATG	644.823	232.172	76.3108	64.2599	100.986	191.958	93.0737	159.641	72.9353	59.2805	233.609	84.7286	260.636	504.454	40.3029	66.0274	32.804	127.71	28.1669	38.9402	169.103	302.258	28.8554	240.103	87.8346	76.5047	110.24	76.8136	75.9286	37.7054	288.259	81.5317	63.2837	53.053	230.117	302.622	477.19	236.302	231.487	174.531	726.007	4311.64	126.389	169.519	1174.62	936.838	168.384	213.213
mmu-mir-6236-p5_1ss4CG_1	AATGAACTAGCCCTGAAAA	644.823	232.172	76.3108	64.2599	100.986	191.958	93.0737	159.641	72.9353	59.2805	233.609	84.7286	260.636	504.454	40.3029	66.0274	32.804	127.71	28.1669	38.9402	169.103	302.258	28.8554	240.103	87.8346	76.5047	110.24	76.8136	75.9286	37.7054	288.259	81.5317	63.2837	53.053	230.117	302.622	477.19	236.302	231.487	174.531	726.007	4311.64	126.389	169.519	1174.62	936.838	168.384	213.213
mmu-mir-6240-p5_1ss3TC_2	ATCTCTGCCCAGTGCTCTG	0	0	0	0	0	0	0	0	0	0	0	0	0	0	0	0	0	0	0	0	0	0	0	0	0	0	0	0	0	0	0	4.31005	0	0	0	0	0	0	0	0	0	0	0	0	0	0	0	19.2484
mmu-mir-6240-p5_1ss3TC_3	GACTTCTGCCCAGTGCTCT	0	0	0	0	0	0	0	0	0	0	0	0	0	0	0	0	0	0	0	0	0	0	0	0	0	0	0	0	0	0	0	4.31005	0	0	0	0	0	0	0	0	0	0	0	0	0	0	0	19.2484
mmu-mir-6240-p3_1ss3TC_2	GACTTCTGCCCAGTGCTCT	0	0	0	0	0	0	0	0	0	0	0	0	0	0	0	0	0	0	0	0	0	0	0	0	0	0	0	0	0	0	0	4.31005	0	0	0	0	0	0	0	0	0	0	0	0	0	0	0	19.2484
mmu-mir-6240-p3_1ss3TC_1	ATCTCTGCCCAGTGCTCTG	0	0	0	0	0	0	0	0	0	0	0	0	0	0	0	0	0	0	0	0	0	0	0	0	0	0	0	0	0	0	0	4.31005	0	0	0	0	0	0	0	0	0	0	0	0	0	0	0	19.2484
mmu-mir-6240-p3_1ss14GT	ATTTCTGCCCAGTTCTCT	17.9283	0	0	0	0	0	0	0	0	0	0	0	0	15.8527	0	0	0	0	0	0	0	0	0	0	0	0	0	8.98882	0	0	0	0	0	5.3053	0	0	0	0	0	0	0	0	0	0	0	0	0	0
bta-mir-1246-p3_1ss16AG	GATTTTTGGAGCAGGGAG	4.78089	14.1039	18.5133	49.6184	25.364	0	11.9208	8.45157	21.5109	38.078	41.258	0	2.37374	14.7203	31.4623	13.5612	15.4009	24.7658	16.1218	12.5983	139.584	202.281	25.4488	79.1533	0	55.4268	10.3102	0	67.9361	18.8527	21.6698	11.1343	107.26	31.8318	59.2114	46.0665	54.671	0	78.9159	81.4477	8.85375	35.3206	0	0	0	23.6426	3.34095	19.2484
mmu-miR-5112_L+1R-2	TTAGCTCAGCGGGAGAGC	0	0	0	0	0	0	0	0	0	0	0	0	0	3.96316	0	0	0	0	0	0	0	0	0	0	0	0	0	0	0	0	0	0	0	0	0	0	0	0	0	0	0	0	0	0	0	0	0	0
hsa-miR-3074-3p	GATATCAGCTCAGTAGGCACCG	0	0	0	0	0	0	0	0	0	0	0	0	0	0	0	0	0	0	0	0	0	0	0	0	0	0	0	0	0	25.1369	0	0	0	0	0	0	0	0	0	0	0	0	0	0	0	0	0	0
hsa-miR-1268b_R-2	CGGGCGTGGTGGTGGGGG	8.36656	0	0	0	0	11.7127	0	26.2938	6.04993	9.08679	13.9385	5.75825	0	0	11.1808	5.11323	16.171	0	0	0	0	0	2.40461	0	0	10.9292	0	0	6.17601	0	0	3.59171	3.75412	0	0	0	0	0	0	47.5993	0	0	0	172	0	0	22.7185	0
hsa-miR-1268a	CGGGCGTGGTGGTGGGGG	8.36656	0	0	0	0	11.7127	0	26.2938	6.04993	9.08679	13.9385	5.75825	0	0	11.1808	5.11323	16.171	0	0	0	0	0	2.40461	0	0	10.9292	0	0	6.17601	0	0	3.59171	3.75412	0	0	0	0	0	0	47.5993	0	0	0	172	0	0	22.7185	0
hsa-miR-550a-3-5p	AGTGCCTGAGGGAGTAAGAG	69.3229	79.199	45.1543	57.6622	124.158	61.8603	87.7247	39.7537	89.1805	8.13484	12.6376	43.324	53.4882	50.2001	65.0047	62.3962	39.8371	62.2966	21.4958	99.0684	68.0348	0	130.25	207.903	38.594	42.572	36.1651	32.1419	26.1572	21.4711	103.478	74.7075	67.2166	85.1058	4.48571	0	32.3976	9.78154	0	23.2708	0	0	21.2512	0	48.1223	18.2245	30.7367	16.7806
hsa-miR-148b-5p_L+1R-1	GAAGTTCTGTTATACACTCAGG	0	0	0	7.04961	0	0	0	27.2328	0	0	0	0	25.6364	10.191	0	12.8942	0	7.76243	0	0	42.1703	0	8.01538	0	0	0	23.7928	0	7.99249	0	0	10.0568	0	0	0	0	0	0	0	0	0	0	0	0	43.7476	0	0	0
efu-mir-9277-p3_1ss8AG	TAAGGCGGTGGACTTGAAA	0	0	0	0	0	0	0	0	0	0	0	0	0	0	0	0	0	0	0	0	0	0	0	0	5.98873	0	0	0	0	0	0	0	0	0	0	0	0	0	0	0	0	0	0	0	0	0	0	0
efu-mir-9277-p5_1ss8AG	TAAGGCGGTGGACTTGAAA	0	0	0	0	0	0	0	0	0	0	0	0	0	0	0	0	0	0	0	0	0	0	0	0	5.98873	0	0	0	0	0	0	0	0	0	0	0	0	0	0	0	0	0	0	0	0	0	0	0
hsa-miR-3065-3p_R+1	TCAGCACCAGGATATTGTTGGAGT	0	0	0	0	0	0	0	0	0	6.92327	0	0	0	0	0	0	0	0	0	0	0	0	0	0	0	0	0	0	0	0	0	0	0	0	0	0	0	0	0	0	0	0	0	0	0	0	0	0
hsa-miR-6500-3p_R-1	ACACTTGTTGGGATGACCTG	0	0	0	0	0	0	0	0	0	0	0	0	0	0	0	9.3372	0	0	0	0	0	0	0	0	0	0	0	0	0	0	0	0	0	0	0	0	0	0	0	0	0	0	0	0	0	0	0	0
hsa-miR-4523	GACCGAGAGGGCCTCGGCTGT	0	0	22.5772	0	0	0	0	0	0	0	0	0	0	0	0	0	0	0	0	0	0	0	0	0	0	0	0	0	0	0	0	0	0	0	0	0	0	0	40.3348	0	0	0	0	0	0	0	0	0
hsa-miR-126-5p	CATTATTACTTTTGGTACGCG	784.066	474.109	425.354	1037.92	400.657	632.485	762.012	879.902	441.645	1179.55	1450.72	1414.88	736.808	1191.21	753.014	948.393	1118.11	930.013	1702.61	1006.72	1438.85	378.986	978.277	637.607	722.639	1658.12	1931.19	1159.56	479.549	969.343	345.71	1113.43	681.104	1754.06	1131.74	1373.49	240.282	560.637	710.243	434.74	867.667	201.832	1711.28	562.308	218.738	1344.67	1909.69	571.529
hsa-miR-4700-5p_R+1	TCTGGGGATGAGGACAGTGTGTC	0	0	0	0	0	0	0	0	0	0	0	0	0	6.79399	0	0	0	0	0	0	0	0	0	0	0	0	0	0	0	0	0	0	0	0	0	0	0	0	0	0	0	0	0	0	0	0	24.0548	0
hsa-miR-504-5p_R-1	AGACCCTGGTCTGCACTCTAT	0	9.76426	0	18.9797	46.5007	13.0141	6.41888	41.3188	41.6773	0	105.933	31.2591	0	26.0436	17.1612	14.6727	17.249	17.0034	13.7128	36.0769	16.0247	0	21.6415	34.8939	0	0	27.7583	30.2351	33.4231	0	61.4819	38.0721	20.3795	31.1686	0	0	0	20.0779	0	0	14.7562	70.6412	26.8436	145.539	0	20.6873	25.3912	0
ggo-mir-4488-p3_1ss17TC	CCGCCCCGCCCCGCCCCC	0	0	0	0	0	0	0	0	0	0	0	0	0	0	0	0	0	0	0	0	0	0	0	0	0	0	0	0	0	0	0	0	0	14.5896	0	18.4266	0	0	0	0	0	0	0	0	0	11.8213	0	0
hsa-miR-4444_L+4R+1	TGAACTCGAGTTGGAAGAGGCGA	0	0	36.1235	4.8805	0	0	0	0	0	0	0	0	0	18.1173	3.64026	0	0	6.28387	0	0	6.74725	0	5.21	0	0	0	0	0	0	0	14.1106	0	0	0	0	34.0183	0	0	0	31.7329	0	0	0	82.6923	0	0	0	56.2645
hsa-miR-2115-5p_R-2	AGCTTCCATGACTCCTGATG	0	0	0	3.79594	9.86378	0	0	0	4.7055	0	0	0	0	0	0	0	8.62452	0	0	11.453	7.59066	0	0	0	0	0	0	0	0	0	0	0	11.7987	0	0	0	0	0	0	0	0	0	0	0	0	0	21.3821	0
hsa-miR-7108-5p_1ss21GA	GTGTGGCCGGCAGGCGGGTGA	0	0	0	0	0	0	0	0	0	0	0	0	0	0	0	0	5.54434	0	0	0	0	0	0	85.9508	0	0	0	0	0	0	0	0	0	0	0	0	0	0	0	0	0	0	0	0	0	0	0	0
mmu-mir-6236-p3_1ss15CG	CTCACCTGCCGAATGAACT	2407.18	775.716	160.749	139.365	234.382	568.716	350.746	370.46	82.3463	385.107	554.195	272.283	594.859	676.569	143.53	602.25	131.524	307.725	91.7277	382.53	298.566	790.522	98.1884	351.281	192.637	132.712	222.067	188.357	189.64	422.615	251.471	212.988	62.7474	200.938	558.471	276.399	497.438	153.673	702.351	350.648	277.417	11378.3	374.692	273.712	853.078	1507.96	380.2	259.113
mmu-mir-6236-p3_1ss16GT	AAAATGGATGGCGCTTGAG	0	0	0	0	0	0	0	0	0	0	0	0	0	0	0	0	0	0	0	0	0	0	0	0	0	0	0	0	0	0	0	0	0	0	0	0	0	0	0	0	0	0	0	0	0	25.8591	0	0
hsa-miR-641_R-4	AAAGACATAGGATAGAGTCA	0	0	0	6.50733	0	7.80845	0	0	0	0	0	9.87129	11.3939	0	0	0	22.7934	5.17495	0	5.7265	0	0	6.4123	0	0	0	0	5.72016	0	10.9974	0	20.8319	17.1617	0	0	0	0	0	0	0	0	0	0	0	0	0	0	35.5355
mmu-miR-6412_R-4_1ss15AT	TCGAAACCATCCTCTGCT	7.76895	0	2.25772	9.21872	4.22734	6.50704	0	3.28672	0	0	0	18.0974	0	3.96316	9.88071	12.005	4.77429	0	13.8981	14.8889	4.21703	0	1.80346	0	27.9474	15.6132	0	8.58024	7.62919	21.9948	0	12.571	4.29042	0	0	0	0	6.17782	0	29.6173	0	0	0	0	0	0	0	0
hsa-miR-16-2-3p_L+1R-2	ACCAATATTACTGTGCTGCTT	3577.3	5279.21	5042.84	3309.52	3617.19	4390.95	6296	4783.59	7528.81	4050.11	3572.72	7164.91	3932.81	7047.64	4969.48	7757.44	5766.72	10231.6	6036.24	4819.42	4187.51	1109.06	4696.21	2281.4	4832.9	3092.97	4235.92	9505.27	2260.42	10015.5	3881.42	7691.28	5363.02	7989.78	1150.58	1207.65	1266.21	1987.71	980.311	1485.1	1664.5	1155.49	2021.1	1017.12	2777.97	1402.3	1992.54	1030.53
ssc-mir-4332-p3_1ss18CA	CGGCCGCCGCCGGGCGCATT	0	0	0	2.71139	0	0	0	0	0	0	0	0	0	0	2.34017	0	0	0	0	0	0	0	0	0	7.98497	0	0	0	0	0	0	0	0	0	10.7657	0	0	0	0	0	0	0	0	0	52.4971	15.5155	0	0
hsa-miR-589-5p_R-1	TGAGAACCACGTCTGCTCTGA	521.117	579.346	808.263	421.892	624.237	593.442	432.816	802.899	859.763	546.073	370.207	422.82	385.495	407.64	577.762	387.716	515.931	462.789	504.039	423.188	323.868	346.435	369.509	471.294	507.045	287.283	231.584	589.994	497.714	697.55	666.222	390.778	527.722	275.876	394.294	340.183	472.465	622.415	201.674	583.885	519.42	595.405	417.194	732.654	708.711	304.399	168.384	604.103
mmu-miR-5110_L-7R+1	GTAGAGGGTGGTGGAATTT	7.17134	26.038	20.771	16.2683	19.2579	10.4113	38.5133	0	3.36107	0	0	8.22607	25.6364	9.05866	0	0	6.16037	20.6998	5.92987	6.29915	0	0	4.40846	0	31.9399	9.36792	57.1028	13.8918	0	14.1395	53.4187	5.74673	5.36302	11.2738	61.9028	15.5917	39.1471	40.1558	35.0737	0	35.415	0	0	0	0	75.3608	48.1097	0
mmu-miR-194-1-3p_R-2_1ss10CA	CCAGTGGAGATGCTGTTACT	0	0	0	6.50733	0	0	0	0	0	0	0	0	0	0	0	0	0	0	0	0	0	0	0	0	0	0	0	0	0	0	0	0	0	0	0	0	0	0	0	0	0	0	0	0	0	0	0	0
bta-mir-2904-2-p5_1ss1CT	TGTCCCCGCCGGCGGGCCGT	0	0	0	8.4053	0	0	0	0	0	0	0	0	0	0	3.12023	0	0	0	0	0	0	0	0	0	0	0	0	0	4.72283	0	0	0	0	0	0	0	0	0	0	0	0	0	0	0	37.1854	0	0	0
mmu-mir-6240-p3_1ss12GT_1	AGTGCTCTGAATGTCAAT	0	0	0	0	0	0	0	0	0	0	0	0	0	0	0	0	0	0	0	0	16.0247	0	0	0	0	0	0	0	0	0	0	0	0	0	0	0	0	0	0	0	0	0	0	0	0	0	0	0
mmu-mir-6240-p3_1ss12GT_2	TTCTGCCCAGTTCTCTGA	0	0	0	0	0	0	0	0	0	0	0	0	0	0	0	0	0	0	0	0	16.0247	0	0	0	0	0	0	0	0	0	0	0	0	0	0	0	0	0	0	0	0	0	0	0	0	0	0	0
hsa-mir-10523-p3_1ss14GC	GCCCTGGGTTCAACTCCC	0	0	0	0	0	0	0	0	0	0	0	0	0	0	0	0	0	0	0	0	0	0	0	0	0	0	0	0	0	15.7106	0	0	0	0	0	0	0	0	0	0	0	0	0	0	0	0	0	0
hsa-miR-1537-3p_R-2	AAAACCGTCTAGTTACAGTT	0	0	0	0	0	0	0	0	0	0	0	0	0	0	0	0	0	0	0	0	0	0	0	0	0	0	0	0	0	0	0	0	0	0	0	0	0	0	0	0	0	0	0	0	0	26.5979	0	0
hsa-miR-6511b-3p_R-1	CCTCACCACCCCTTCTGCCTGC	0	47.7364	14.4494	9.761	17.379	26.0282	20.1736	0	31.5941	23.366	26.7619	11.5165	0	61.1459	29.1221	4.44629	13.2448	49.5317	15.5659	24.6239	55.6648	0	0	85.7998	0	18.7358	24.5859	29.418	59.5804	43.9896	0	13.6485	0	31.1686	49.7914	0	85.0437	0	14.0295	45.4838	0	0	0	0	0	0	0	0
pal-miR-9226-5p_L-3	AGTCCCTGTTCGGGCGCCA	0	0	0	0	0	0	0	0	0	0	0	0	0	0	0	0	3.2342	0	0	0	0	0	0	0	0	0	0	0	0	0	0	0	0	0	11.4386	0	0	0	0	0	0	0	0	0	0	0	0	0
hsa-mir-1283-2-p3_1ss7AG	TCTGAAGGAAAAGAAATC	0	0	0	0	0	0	13.7547	0	0	0	0	0	0	0	0	0	0	0	0	0	0	0	0	0	0	0	0	0	0	0	0	0	0	0	0	0	0	0	0	0	0	0	0	0	0	0	0	0
bta-mir-1246-p3_1	TATTAAATGGATTTTTGGAGCA	0	14.1039	0	0	0	0	0	0	0	0	0	0	0	0	0	0	0	0	0	0	0	0	0	0	0	0	0	0	0	0	0	0	0	0	0	0	0	0	0	0	0	0	0	0	0	0	0	0
bta-mir-1246-p3_2	TTAAATGGATTTTTGGAGC	0	14.1039	0	0	0	0	0	0	0	0	0	0	0	0	0	0	0	0	0	0	0	0	0	0	0	0	0	0	0	0	0	0	0	0	0	0	0	0	0	0	0	0	0	0	0	0	0	0
eca-mir-9066-p3_1ss12GT	TCCTTGAAGACTGAAGTG	0	0	0	0	0	0	0	0	0	0	0	0	0	0	6.76049	0	0	0	0	0	0	0	0	0	0	0	0	0	0	0	0	0	0	0	0	0	0	0	0	25.3863	0	0	0	0	0	0	0	0
hsa-miR-6716-3p_R+2	TCCGAACTCTCCATTCCTCTGCAG	0	0	0	0	0	0	0	0	0	0	0	0	0	0	0	0	0	0	0	0	0	0	0	0	0	0	0	0	0	0	0	0	0	0	0	0	0	0	0	0	0	0	0	0	0	0	0	0
hsa-miR-365a-5p	AGGGACTTTTGGGGGCAGATGTG	0	0	0	5.42278	0	0	0	0	0	0	0	11.5165	0	0	0	0	0	0	0	0	16.0247	0	0	0	0	0	6.34476	4.903	0	0	0	0	0	0	0	0	0	0	0	0	0	0	0	99.2308	0	0	0	0
hsa-miR-3173-3p_L-1	AAGGAGGAAATAGGCAGGCCA	10.757	0	0	0	0	0	0	11.2688	10.0832	0	0	0	0	0	4.68034	0	0	3.69639	0	0	0	0	0	0	0	0	0	4.08583	0	0	0	0	0	0	0	0	37.7972	0	0	0	0	0	0	0	48.1223	0	0	0
efu-mir-9307-p3	AGGGTCCCTGGGCACACGAAG	0	0	0	0	0	0	0	0	0	0	0	0	0	0	0	0	0	0	0	0	0	0	0	0	0	0	0	0	0	0	22.1738	0	0	0	0	0	0	0	0	0	0	0	0	0	0	0	0	0
bta-miR-11975_1ss14CG	GGCGGCGGCGGCGGCGGGGC	0	0	0	0	0	0	0	0	0	0	0	0	0	0	0	0	0	0	0	0	0	0	0	0	0	0	0	0	0	0	0	0	0	0	0	0	22.9483	0	0	0	0	0	0	0	0	0	0	0
hsa-miR-5684_L-1R-1_1ss6TC	ACTCCAGCCTGAGCAACA	0	0	0	0	0	0	0	0	0	0	0	0	0	0	0	0	0	0	0	0	0	0	0	0	0	0	0	0	0	0	0	0	0	0	0	0	0	0	0	0	0	0	0	0	0	25.1203	0	0
hsa-miR-320c_R-1	AAAAGCTGGGTTGAGAGGG	385.582	440.657	630.245	574.609	549.333	364.401	495.561	358.038	428.18	414.963	381.952	294.07	465.169	258.997	353.106	321.293	1158.93	353.488	257.579	296.084	430.212	6865.85	464.486	1161.7	538.904	301.803	197.821	255.362	710.838	282.746	524.665	254.115	1280.61	221.16	829.068	757.89	969.145	883.148	901.837	1114.43	379.489	748.293	603.121	1588.1	893.096	542.633	582.172	1071.25
hsa-miR-548av-5p_R+3	AAAAGTACTTGCGGATTTTGC	16.7331	28.2079	16.2556	14.0992	16.4396	29.9324	16.5057	10.3297	33.6107	0	0	8.22607	0	6.79399	15.0811	8.44795	1.84811	8.50171	0	6.29915	0	0	17.6338	176.735	37.9286	29.6651	14.2757	22.8806	0	18.8527	8.56715	7.18341	0	27.1897	0	12.7569	36.4473	13.9001	0	48.6571	0	60.5496	0	94.2693	0	53.1959	0	0
mmu-mir-6240-p3_1ss6CT_2	TTCTGTCCAGTGCTCTGAA	0	0	0	0	0	0	0	0	0	0	0	0	0	0	0	0	0	0	0	0	0	0	0	0	0	0	0	0	0	0	0	0	0	0	0	0	0	0	0	0	0	0	0	17.3654	0	0	0	0
mmu-mir-6240-p3_1ss6CT_1	TCTGCTCAGTGCTCTGAA	0	0	0	0	0	0	0	0	0	0	0	0	0	0	0	0	0	0	0	0	0	0	0	0	0	0	0	0	0	0	0	0	0	0	0	0	0	0	0	0	0	0	0	17.3654	0	0	0	0
ssc-mir-10390-p5_1ss12GA	ACTATACTACTAACAGACCGC	0	0	0	0	0	0	0	0	0	0	0	0	0	0	0	0	0	0	0	0	0	0	0	0	0	0	0	0	0	0	0	0	0	0	0	0	0	0	0	0	0	0	0	0	0	0	0	7.40322
ssc-mir-10390-p3_1ss12GA	ACTATACTACTAACAGACCGC	0	0	0	0	0	0	0	0	0	0	0	0	0	0	0	0	0	0	0	0	0	0	0	0	0	0	0	0	0	0	0	0	0	0	0	0	0	0	0	0	0	0	0	0	0	0	0	7.40322
hsa-miR-302a-3p_R+1	TAAGTGCTTCCATGTTTTGGTGAA	0	0	0	0	0	0	0	0	0	0	0	0	0	0	0	0	0	0	36.6911	0	0	0	0	0	0	0	0	0	0	0	0	0	0	0	0	0	0	0	0	0	0	0	0	0	0	0	0	0
hsa-miR-3155b_R+3	CCAGGCTCTGCAGTGGGAACT	0	15.1888	0	5.42278	0	0	0	0	9.41101	0	0	0	0	0	0	0	0	0	0	0	0	0	0	0	0	0	12.6895	0	0	0	0	0	0	0	0	0	0	0	0	0	0	0	0	0	0	57.6289	22.7185	0
hsa-miR-3661_R+1	TGACCTGGGACTCGGACAGCTGT	0	0	0	0	0	0	0	0	0	0	0	0	0	0	0	0	0	0	0	0	0	0	0	0	0	0	0	0	0	0	0	0	5.36302	0	0	0	0	0	0	0	0	0	0	0	0	0	0	0
hsa-miR-151a-3p	CTAGACTGAAGCTCCTTGAGG	1719.93	1589.4	2154.77	2735.25	1839.83	1464.08	1796.37	1471.51	1177.05	1980.06	2231.28	2869.25	2484.83	2061.98	1659.44	2795.38	1957.77	4953.17	4647.54	3697.03	2973.01	1255.53	2016.27	3642.26	3487.43	3178.85	2855.14	3361.82	2521.99	1682.6	1515.88	2776.39	3053.71	3018.05	1947.25	1617.29	718.147	1382.29	1299.48	1317.97	1522.84	948.611	1458.5	2315.39	1119.94	1725.91	1254.86	3073.82
hsa-miR-4503_R-1	TTTAAGCAGGAAATAGAATTT	0	0	17.1586	0	0	0	14.6717	0	0	0	0	0	0	0	5.72041	0	3.69622	2.95712	0	0	0	0	0	0	0	5.46462	0	20.4291	21.7977	0	0	0	0	0	0	0	24.2982	0	0	0	0	0	24.6066	0	0	0	0	0
hsa-mir-607-p3_1ss22AT	TCCAGATCTATAACTTGTGTGT	0	0	0	0	0	0	0	0	0	0	0	13.1617	0	0	0	0	0	0	0	0	0	0	0	0	0	0	0	0	0	0	0	0	0	0	0	0	0	0	0	0	0	0	0	0	0	0	0	0
hsa-miR-4647_R-2	GAAGATGGTGCTGTGCTGAGG	0	0	0	0	0	0	0	0	0	0	0	8.22607	0	6.79399	0	0	7.08443	7.76243	0	0	0	0	0	0	0	0	0	5.72016	0	0	0	4.31005	0	0	0	0	0	0	0	0	0	0	0	0	0	0	0	0
hsa-miR-6805-3p_R-2	TTGCTCTGCTCCCCCGCCCCC	0	0	0	0	0	0	0	0	0	0	0	0	0	0	0	0	0	2.58748	0	0	0	0	0	0	0	0	0	0	0	0	0	0	0	0	0	0	0	0	0	0	0	0	0	0	0	0	0	0
bta-miR-2478_L-2_1ss9CT	ATCCCATTTCTGACACCA	0	0	0	0	0	0	0	0	0	0	0	0	0	10.191	0	0	0	0	0	0	0	0	0	0	0	0	0	0	0	0	0	0	0	0	0	0	0	0	0	0	0	0	0	0	0	0	0	0
bta-miR-11987_L-2R-1_1ss8TA	AGGAAACTCTGGTGGAGG	104.582	67.2649	55.0883	65.0733	35.2278	61.1662	99.4926	116.913	19.4942	67.0692	90.8791	57.5825	84.0303	51.5211	33.0224	67.1389	48.3589	68.9378	32.6143	14.8889	46.809	1225.31	32.8631	200.225	119.775	80.7983	32.1203	65.3733	82.1046	32.2067	74.5846	54.2348	39.1501	85.8795	218.678	201.275	282.129	157.534	184.137	199.917	85.5862	138.76	112.967	522.616	767.77	276.323	184.42	59.2258
hsa-miR-1307-3p_R-2	ACTCGGCGTGGCGTCGGTCG	1924.31	1721.76	2511.48	1833.98	2138.09	1864.92	2059.54	2071.57	2521.48	2550.36	2371.78	1949.58	2942.48	1419.94	2466.54	2906.09	1980.25	3578.85	1937.96	3147.28	2814.45	11711.4	2290.8	11230.7	2605.1	2833.01	2173.08	3011.26	3904.69	1200.29	2945.08	2877.67	3074.09	1769.98	1718.48	1862.5	2076.15	1550.63	1718.61	2292.17	1714.68	2189.88	1534.56	2740.42	1574.91	1789.45	1335.04	2440.1
hsa-miR-6741-3p	TCGGCTCTCTCCCTCACCCTAG	0	0	0	0	0	0	10.0868	0	8.73879	20.7698	0	14.8069	0	22.6466	0	12.4496	7.70047	29.5712	18.5309	18.8974	30.3626	0	0	0	0	0	3.96547	23.6978	0	0	25.1975	15.0852	0	33.8213	0	21.2615	0	0	0	26.4441	0	0	48.0948	0	0	0	0	0
hsa-miR-6755-5p_L+2R-2	TTTAGGGTAGACACTGACAACG	0	0	0	0	0	0	0	0	0	0	0	0	0	0	0	0	0	5.91423	0	0	0	0	4.40846	0	0	0	0	0	0	0	0	0	0	0	0	0	0	0	0	0	0	0	0	0	0	0	0	0
mmu-mir-6240-p5_1ss5GA	ACTCAATGTGATTTCTGCCC	0	0	0	5.42278	0	0	0	0	0	0	0	0	0	4.52933	0	0	0	0	0	0	0	0	0	0	0	0	0	0	0	0	0	0	0	0	24.2228	0	0	0	0	0	0	0	0	0	0	0	0	0
hsa-miR-501-5p_R+1	AATCCTTTGTCCCTGGGTGAGAG	9.56178	0	31.608	17.8952	0	0	0	0	0	22.5006	28.9921	11.5165	0	0	0	2.66777	7.70047	22.548	19.2721	36.0769	14.3379	86.0274	25.2484	0	11.9775	17.1745	3.96547	4.903	14.5318	0	0	3.59171	0	7.95795	0	24.0963	37.7972	0	0	0	0	0	0	0	148.742	0	0	0
hsa-miR-548at-3p_L+1R-1	CCAAAACCGCAGTAACTTTTG	0	17.3587	14.4494	0	0	0	0	0	0	0	0	0	0	0	0	0	0	9.61063	0	0	0	0	0	0	0	0	0	4.08583	0	0	0	0	0	0	0	0	0	0	0	0	0	0	0	0	0	0	0	0
mmu-miR-5119_1ss5TA	CATCACATCCTGGGGCTGG	13.7451	17.9011	0	3.25367	17.379	25.3775	13.2962	28.6414	10.7554	0	35.6826	4.93564	24.2121	19.2496	6.76049	8.22563	26.0276	4.80531	15.5659	2.86325	8.01236	0	11.4219	0	12.9756	19.9068	32.9134	9.39741	25.0673	20.4238	44.3476	8.62009	9.65344	34.816	96.2185	12.7569	139.715	9.26673	57.8717	0	19.1831	0	68.7867	92.6154	148.742	0	54.1234	131.777
mml-mir-7167-p3_1ss21CA	CCGGGACTCGGGCTTAGGGCA	0	0	0	0	0	0	0	0	0	0	0	0	0	0	0	0	0	0	0	0	0	0	0	0	0	14.0519	0	0	0	0	0	0	0	0	0	0	0	0	0	0	0	0	0	0	0	0	0	0
mmu-mir-6240-p5_1ss3GT	ATTTGATTTCTGCCCAGTG	0	0	0	0	0	0	0	0	0	0	0	0	0	0	0	0	0	3.88121	0	0	0	0	0	0	0	0	0	0	0	0	0	0	0	0	0	0	0	0	0	0	0	0	0	0	0	0	0	0
mmu-mir-6240-p3_1ss3GT	ATTTGATTTCTGCCCAGTG	0	0	0	0	0	0	0	0	0	0	0	0	0	0	0	0	0	3.88121	0	0	0	0	0	0	0	0	0	0	0	0	0	0	0	0	0	0	0	0	0	0	0	0	0	0	0	0	0	0
hsa-miR-6734-3p_R-3	CCCTTCCCTCACTCTTCTCT	0	0	0	0	7.51526	0	0	0	3.36107	0	0	0	0	0	0	17.3405	18.7891	14.7856	0	0	22.772	0	7.61461	36.7066	0	0	12.6895	18.7948	0	0	0	5.02839	0	4.64214	0	0	0	0	0	0	29.5125	0	0	0	0	0	0	0
hsa-miR-5581-3p_R-2	TTCCATGCCTCCTAGAAGTT	5.97611	18.4436	11.7401	7.04961	6.57586	0	0	0	26.2164	0	0	0	0	0	0	16.0066	6.77641	0	17.7896	0	0	0	4.80923	0	0	0	11.1033	4.08583	0	25.1369	0	0	17.1617	12.6001	0	24.0963	0	0	0	0	0	0	0	0	0	0	10.691	0
hsa-miR-4744_L-2R+1	TAAAGACTAGACTTCGCTATGA	0	0	0	0	0	0	0	0	0	0	0	0	0	0	0	0	0	0	0	0	0	0	0	0	0	0	0	0	0	0	0	0	0	0	0	0	0	0	0	0	0	0	0	0	0	0	0	0
hsa-mir-4647-p3_1ss21CT	CTGCCCAGCACCACCACCTCT	0	9.76426	0	0	0	0	0	0	0	0	0	0	0	0	0	0	0	0	0	0	0	0	0	0	0	0	0	0	0	0	0	0	0	0	0	0	0	0	0	0	0	0	0	0	0	0	0	0
hsa-miR-454-3p	TAGTGCAATATTGCTTATAGGGT	5.97611	0	0	12.4724	0	0	7.33586	29.111	3.36107	6.05786	0	0	0	14.7203	0	8.00332	12.6288	0	29.2787	0	24.4588	0	14.4277	0	0	8.58726	0	20.4291	0	0	0	20.1136	7.50823	23.2107	34.9885	0	0	0	0	0	0	0	39.1469	0	0	32.5086	18.7093	0
hsa-miR-216b-3p_L-2R-1	ACACTTACCCGTAGAGATTCT	0	0	0	5.42278	0	0	0	0	0	0	0	0	0	0	0	0	0	0	0	0	0	0	0	0	0	0	0	0	0	0	0	0	0	0	0	0	0	0	0	0	0	0	0	0	0	0	0	0
pal-miR-10018-5p_R-1_1ss2GA	GACTCTAGTCTGGCATTGT	0	0	0	0	0	0	0	0	0	0	0	0	0	0	0	5.33555	0	0	0	0	0	0	0	0	0	0	0	9.80599	0	0	0	0	5.36302	0	0	0	0	0	0	0	0	0	0	0	43.7476	0	0	0
hsa-miR-4533_R+1	TGGAAGGAGGTTGCCGGACGCTG	0	0	0	0	0	0	0	0	0	0	0	0	0	0	0	0	0	0	0	5.7265	0	0	0	0	0	0	0	0	0	0	0	0	0	0	18.84	0	0	0	0	15.8664	0	0	0	0	0	0	0	0
hsa-miR-6509-5p_R-1	ATTAGGTAGTGGCAGTGGAA	0	0	0	0	0	0	0	0	0	0	0	0	17.0909	0	0	4.00166	0	6.65351	4.4474	0	0	0	0	0	0	0	0	0	0	9.42635	0	7.90175	0	0	0	0	0	0	0	0	0	0	0	0	48.1223	0	0	0
hsa-miR-11401	TCACGTCTGCGGCTGTCACG	0	0	0	20.0643	20.667	31.2338	0	0	8.06658	7.78868	0	42.7756	0	19.2496	43.1631	18.2298	29.2618	29.2015	7.41234	53.2564	64.0989	0	31.26	0	31.9399	56.2075	0	31.8695	31.2434	29.8501	0	6.46507	41.8316	0	0	0	0	0	0	0	0	0	20.1327	0	0	10.3436	0	0
mmu-mir-101c-p3_1ss19CT	AGTACTGTGATAACTGATT	0	0	0	0	0	0	0	0	0	0	0	0	0	0	0	0	0	0	0	0	0	0	0	0	0	0	0	0	0	7.06976	0	0	0	0	0	0	0	0	0	0	0	0	0	0	0	0	0	0
hsa-miR-4676-3p_L-1R-1	ACTGTTTCACCACTGGCTCT	17.9283	0	0	11.3878	9.39408	7.80845	0	0	15.4609	0	0	0	0	0	10.9208	12.4496	8.62452	24.7658	10.0067	19.4701	12.6511	0	5.61077	0	0	0	0	24.515	11.6254	0	0	8.62009	0	7.29479	60.5571	18.4266	0	7.72227	26.3053	0	14.7562	0	0	0	0	0	0	0
hsa-mir-599-p5	TTTGATAAGCTGACATGGGAC	0	0	0	0	0	0	0	0	0	0	0	29.6139	0	0	0	0	0	0	0	0	0	0	0	0	0	0	0	0	0	0	0	0	0	0	0	0	0	0	0	0	0	0	0	0	0	0	0	0
hsa-miR-3194-5p_R+1	GGCCAGCCACCAGGAGGGCTGC	0	0	0	0	0	0	0	0	0	0	0	0	0	0	0	0	0	0	0	0	0	0	0	0	0	0	10.3102	0	0	0	0	0	0	0	0	0	0	0	0	0	0	0	0	0	0	0	0	0
eca-mir-9016-p5_1ss16AT	TTCTCCCTAGAGCCTTGA	0	0	0	5.42278	0	0	0	0	0	0	0	0	0	0	0	0	0	0	0	0	0	0	0	0	0	0	0	0	0	0	0	0	0	0	0	0	0	0	0	0	0	0	0	0	0	0	0	0
bta-miR-2478_1ss2TA	GAATCCCACTTCTGACACCA	0	0	8.57932	1.89797	0	0	0	0	0	0	0	5.75825	0	0	3.12023	4.89092	3.69622	0	0	0	8.01236	0	0	0	0	8.19693	5.15512	0	0	3.92764	0	0	0	4.97372	0	6.37844	0	0	0	0	0	17.6603	0	0	0	36.9416	0	0
hsa-mir-1291-p3	GTTTCAAGCAGAGGCCTAAAGGAC	0	0	0	0	0	0	0	0	0	0	0	0	0	0	0	0	0	0	0	0	0	0	0	0	0	0	0	0	0	0	0	0	0	0	0	0	0	0	0	0	0	0	0	0	0	0	0	26.6516
hsa-miR-4536-5p_L-2R+2	TGGTAGATATATGCACGATAT	0	0	0	0	0	0	5.5019	0	0	0	0	0	0	0	0	0	0	0	0	0	0	0	0	0	0	0	0	0	0	0	0	0	0	0	0	0	0	0	0	0	0	0	0	0	0	0	0	0
mmu-mir-6240-p5_1ss13AG	TCGCGAAGGCCCGCGGCGGGTGT	2.98806	0	0	0	7.75012	5.85634	9.16983	0	1.68054	0	21.7441	0	0	13.0218	1.30009	9.55952	4.31226	0	0	0	0	0	5.00961	0	15.9699	0	4.36202	0	0	0	0	5.74673	2.68151	0	0	0	0	0	24.5516	0	8.85375	0	0	0	26.2485	0	0	0
hsa-miR-937-5p_R+2	GTGAGTCAGGGTGGGGCTGGCC	0	0	0	0	0	0	0	0	0	0	0	0	0	0	0	0	0	0	12.2304	0	0	0	0	0	0	0	0	0	0	0	0	0	0	0	0	0	0	0	0	0	0	0	0	0	0	0	0	0
hsa-miR-5588-5p	ACTGGCATTAGTGGGACTTTT	0	0	0	5.96505	0	0	0	0	0	0	0	0	0	0	3.64026	0	0	0	0	7.44444	0	0	0	0	0	0	0	0	0	20.4238	0	0	0	0	0	0	0	0	0	0	0	0	31.3175	0	0	0	0	0
hsa-mir-26a-2-p3	AGGCCTATTCTTGATTACTTGT	0	0	0	2.71139	0	0	0	0	0	0	0	0	0	0	8.3206	0	4.62028	10.7195	0	7.44444	0	0	0	0	0	0	0	0	0	0	0	0	6.43563	13.9264	0	0	0	23.1668	0	0	0	0	0	0	0	0	6.6819	0
hsa-miR-4733-3p_L-1_1ss6AG	CACCGGGTCTAGCATTGGGAT	0	0	0	0	0	0	0	9.39063	0	0	0	0	0	0	3.64026	0	0	0	0	0	0	0	0	0	0	0	0	0	0	0	0	0	0	0	0	0	0	0	0	0	0	0	0	0	0	0	0	0
hsa-miR-8072	GGCGGCGGGGAGGTAGGCAG	0	0	10.837	30.9098	0	0	11.0038	0	20.1664	18.1736	0	0	7.59596	16.985	6.24045	5.33555	31.7259	11.0892	12.601	20.6154	21.0852	0	3.20615	0	0	7.8066	0	0	12.352	0	65.5135	13.6485	0	7.29479	0	15.5917	0	26.2557	14.0295	28.5596	0	80.7328	30.199	284.462	126.868	31.0309	0	0
hsa-miR-5583-5p_R-2	AAACTAATATACCCATATTC	0	0	0	0	0	0	0	0	0	0	0	0	0	0	0	0	0	1.66338	0	0	0	0	0	0	0	0	0	0	0	0	0	0	0	0	0	0	0	0	0	0	0	0	0	0	0	0	0	0
[truncated: 295 more rows]
[truncated: 70 more columns]
