# Supplementary material for: miRNA-associated gene networks reveal potential candidate markers for Alzheimer’s disease
Source: Front Mol Biosci. 2026 Mar 6;12:1699404. doi: 10.3389/fmolb.2025.1699404 (PMC13002409; doi:10.3389/fmolb.2025.1699404)
Supplement: Supplementary file 1 [file Supplementaryfile1.zip › Supplementary Tables/Supplementary Table 5.xlsx]

## Sheet: Annotation
MyList	Gene ID	Type	Tax ID	Homologene Gene ID	Homologene Gene Tax ID	Gene Symbol	Description	Biological Process (GO)	Kinase Class (UniProt)	Protein Function (Protein Atlas)	Subcellular Location (Protein Atlas)	Drug (DrugBank)	Canonical Pathways	Hallmark Gene Sets	hsa04727 GABAergic synapse	WP4159 GABA receptor signaling	GO:0031175 neuron projection development	hsa04014 Ras signaling pathway	R-HSA-8986944 Transcriptional Regulation by	GO:0099509 regulation of presynaptic cyto	GO:0017156 calcium-ion regulated exocytos	GO:0051046 regulation of secretion	R-HSA-9824439 Bacterial Infection Pathways	GO:0008277 regulation of G protein-couple	R-HSA-9006934 Signaling by Receptor Tyrosine	GO:0021675 nerve development	GO:0008038 neuron recognition	GO:0014075 response to amine	GO:0051148 negative regulation of muscle	hsa01232 Nucleotide metabolism	GO:0017157 regulation of exocytosis	GO:0044703 multi-organism reproductive pr	GO:0030705 cytoskeleton-dependent intrace
LPIN3	64900	symbol	H. sapiens	64900	H. sapiens	LPIN3	lipin 3	GO:0019432 triglyceride biosynthetic process;GO:0046460 neutral lipid biosynthetic process;GO:0046463 acylglycerol biosynthetic process		ENZYME proteins:Hydrolases; Enzymes; Predicted intracellular proteins	Cytosol (Supported)				0	0	0	0	0	0	0	0	0	0	0	0	0	0	0	0	0	0	0
DLEC1	9940	symbol	H. sapiens	9940	H. sapiens	DLEC1	DLEC1 cilia and flagella associated protein	GO:0002357 defense response to tumor cell;GO:0002347 response to tumor cell;GO:0007283 spermatogenesis		Disease related genes; Predicted intracellular proteins	Cytosol (Supported)				0	0	0	0	0	0	0	0	0	0	0	0	0	0	0	0	0	0	0
GABRE	2564	symbol	H. sapiens	2564	H. sapiens	GABRE	gamma-aminobutyric acid type A receptor subunit epsilon	GO:2001226 negative regulation of chloride transport;GO:1903792 negative regulation of monoatomic anion transport;GO:2001225 regulation of chloride transport		FDA approved drug targets:Small molecule drugs		Ethanol; Fludiazepam			1	1	0	0	0	0	0	0	0	0	0	0	0	1	0	0	0	0	0
SOCS3	9021	symbol	H. sapiens	9021	H. sapiens	SOCS3	suppressor of cytokine signaling 3	GO:0072540 T-helper 17 cell lineage commitment;GO:0042532 negative regulation of tyrosine phosphorylation of STAT protein;GO:0060670 branching involved in labyrinthine layer morphogenesis		Disease related genes; Predicted intracellular proteins	Cytosol (Approved); Additional: Plasma membrane		(M233)PID EPO PATHWAY; (M196)PID IL23 PATHWAY; (M183)PID IL6 7 PATHWAY	(M5897)HALLMARK IL6 JAK STAT3 SIGNALING; (M5890)HALLMARK TNFA SIGNALING VIA NFKB; (M5913)HALLMARK INTERFERON GAMMA RESPONSE	0	0	0	0	0	0	0	0	0	0	0	0	0	0	0	0	0	0	0
MAFF	23764	symbol	H. sapiens	23764	H. sapiens	MAFF	MAF bZIP transcription factor F	GO:0007567 parturition;GO:0035914 skeletal muscle cell differentiation;GO:0045604 regulation of epidermal cell differentiation		Transcription factors:Basic domains; Predicted intracellular proteins	Nucleoplasm (Approved); Additional: Mitochondria			(M5946)HALLMARK COAGULATION; (M5947)HALLMARK IL2 STAT5 SIGNALING; (M5890)HALLMARK TNFA SIGNALING VIA NFKB	0	0	0	1	0	0	0	0	0	0	0	0	0	0	0	0	0	1	0
FAT2	2196	symbol	H. sapiens	2196	H. sapiens	FAT2	FAT atypical cadherin 2	GO:0010631 epithelial cell migration;GO:0090132 epithelium migration;GO:0090130 tissue migration		Disease related genes; Human disease related genes:Nervous system diseases:Neurodegenerative diseases	Vesicles (Uncertain)				0	0	0	0	0	0	0	0	0	0	0	0	0	0	0	0	0	0	0
NUPR1	26471	symbol	H. sapiens	26471	H. sapiens	NUPR1	nuclear protein 1, transcriptional regulator	GO:1903862 positive regulation of oxidative phosphorylation;GO:1904691 negative regulation of type B pancreatic cell proliferation;GO:2000194 regulation of female gonad development		Predicted intracellular proteins	Nucleoplasm (Supported); Additional: Cytokinetic bridge			(M5924)HALLMARK MTORC1 SIGNALING; (M5939)HALLMARK P53 PATHWAY	0	0	0	0	0	0	0	0	0	0	0	0	0	0	0	0	0	0	0
MYO10	4651	symbol	H. sapiens	4651	H. sapiens	MYO10	myosin X	GO:0051489 regulation of filopodium assembly;GO:0008360 regulation of cell shape;GO:0030705 cytoskeleton-dependent intracellular transport		Predicted intracellular proteins	Cytosol;Plasma membrane (Supported); Additional: Nucleoli rim		(M108)PID NETRIN PATHWAY		0	0	0	0	0	0	0	0	0	0	0	0	0	0	0	0	0	0	1
SNX31	169166	symbol	H. sapiens	169166	H. sapiens	SNX31	sorting nexin 31	GO:0006886 intracellular protein transport;GO:0015031 protein transport;GO:0046907 intracellular transport		Transporters; Predicted intracellular proteins	Golgi apparatus;Nucleoplasm (Approved); Additional: Cytosol				0	0	0	0	0	0	0	0	0	0	0	0	0	0	0	0	0	0	0
MS4A6A	64231	symbol	H. sapiens	64231	H. sapiens	MS4A6A	membrane spanning 4-domains A6A	GO:0007166 cell surface receptor signaling pathway;GO:0007165 signal transduction;GO:0023052 signaling		Predicted intracellular proteins	Vesicles (Approved)				0	0	0	0	0	0	0	0	0	0	0	0	0	0	0	0	0	0	0
PLA1A	51365	symbol	H. sapiens	51365	H. sapiens	PLA1A	phospholipase A1 member A	GO:0036150 phosphatidylserine acyl-chain remodeling;GO:0006658 phosphatidylserine metabolic process;GO:0006575 cellular modified amino acid metabolic process		Enzymes; RAS pathway related proteins; ENZYME proteins:Hydrolases; Predicted intracellular proteins; Predicted secreted proteins	Cytoplasmic bodies;Nuclear speckles (Approved); Additional: Nucleoplasm				0	0	0	1	0	0	0	0	0	0	0	0	0	0	0	0	0	0	0
ABCC3	8714	symbol	H. sapiens	8714	H. sapiens	ABCC3	ATP binding cassette subfamily C member 3	GO:0015779 glucuronoside transport;GO:1901656 glycoside transport;GO:0071716 leukotriene transport		Enzymes; ENZYME proteins; Cancer-related genes:Candidate cancer biomarkers; Predicted intracellular proteins; Transporters:Primary Active Transporters	Plasma membrane (Supported)			(M5934)HALLMARK XENOBIOTIC METABOLISM	1	0	0	0	0	0	0	0	0	0	0	0	0	0	0	0	0	0	0
AZGP1	563	symbol	H. sapiens	563	H. sapiens	AZGP1	alpha-2-glycoprotein 1, zinc-binding	GO:0001580 detection of chemical stimulus involved in sensory perception of bitter taste;GO:0050913 sensory perception of bitter taste;GO:0050912 detection of chemical stimulus involved in sensory perception of taste		Predicted intracellular proteins; Predicted secreted proteins; Cancer-related genes:Candidate cancer biomarkers; Cancer-related genes:Mutated cancer genes	Vesicles (Approved); Additional: Nucleoplasm	N-acetyl-alpha-neuraminic acid; Copper		(M5908)HALLMARK ANDROGEN RESPONSE	0	0	0	0	0	0	0	0	0	0	0	0	0	0	0	0	0	0	0
TNFRSF10D	8793	symbol	H. sapiens	8793	H. sapiens	TNFRSF10D	TNF receptor superfamily member 10d	GO:0043066 negative regulation of apoptotic process;GO:0043069 negative regulation of programmed cell death;GO:0006915 apoptotic process		CD markers; Cancer-related genes:Candidate cancer biomarkers	Actin filaments;Plasma membrane (Approved)		(M79)PID TRAIL PATHWAY; (M145)PID P53 DOWNSTREAM PATHWAY		0	0	0	0	0	0	0	0	0	0	0	0	0	0	0	0	0	0	0
RASAL3	64926	symbol	H. sapiens	64926	H. sapiens	RASAL3	RAS protein activator like 3	GO:0051142 positive regulation of NK T cell proliferation;GO:0051140 regulation of NK T cell proliferation;GO:0051135 positive regulation of NK T cell activation		Predicted intracellular proteins; RAS pathway related proteins	Nucleoplasm;Plasma membrane (Approved)				0	0	0	1	0	0	0	0	0	0	0	0	0	0	0	0	0	0	0
ZBED6	100381270	symbol	H. sapiens	100381270	H. sapiens	ZBED6	zinc finger BED-type containing 6	GO:0001835 blastocyst hatching;GO:0035188 hatching;GO:0071684 organism emergence from protective structure		Transcription factors:Zinc-coordinating DNA-binding domains; Predicted intracellular proteins	Nucleoplasm (Supported); Additional: Centriolar satellite				0	0	0	0	0	0	0	1	0	0	0	0	0	0	1	0	0	0	0
CD86	942	symbol	H. sapiens	942	H. sapiens	CD86	CD86 molecule	GO:0032681 regulation of lymphotoxin A production;GO:0032761 positive regulation of lymphotoxin A production;GO:1990051 activation of protein kinase C activity		FDA approved drug targets:Biotech drugs; CD markers; Predicted intracellular proteins	Plasma membrane (Supported); Additional: Centriolar satellite	Antithymocyte immunoglobulin (rabbit); Abatacept; Belatacept; Bryostatin 1	(M290)PID IL12 STAT4 PATHWAY; (M88)PID CD8 TCR PATHWAY; (M34)PID TCR PATHWAY	(M5947)HALLMARK IL2 STAT5 SIGNALING; (M5913)HALLMARK INTERFERON GAMMA RESPONSE; (M5915)HALLMARK APICAL JUNCTION	0	1	0	1	0	0	0	0	0	0	0	0	0	0	1	0	0	0	0
BNIPL	149428	symbol	H. sapiens	149428	H. sapiens	BNIPL	BCL2 interacting protein like	GO:0040009 regulation of growth rate;GO:0040008 regulation of growth;GO:0008285 negative regulation of cell population proliferation		Predicted intracellular proteins	Cytosol (Uncertain)				0	0	0	0	0	0	0	0	0	0	0	0	0	0	0	0	0	0	0
RGS1	5996	symbol	H. sapiens	5996	H. sapiens	RGS1	regulator of G protein signaling 1	GO:0061737 leukotriene signaling pathway;GO:0007193 adenylate cyclase-inhibiting G protein-coupled receptor signaling pathway;GO:0007188 adenylate cyclase-modulating G protein-coupled receptor signaling pathway		Predicted intracellular proteins			(M124)PID CXCR4 PATHWAY	(M5932)HALLMARK INFLAMMATORY RESPONSE	0	0	0	1	0	0	0	0	0	1	0	0	0	0	0	0	0	0	0
IL18R1	8809	symbol	H. sapiens	8809	H. sapiens	IL18R1	interleukin 18 receptor 1	GO:0035655 interleukin-18-mediated signaling pathway;GO:0071351 cellular response to interleukin-18;GO:0070673 response to interleukin-18		ENZYME proteins:Hydrolases; CD markers; Enzymes	Mitochondria (Approved)		(M290)PID IL12 STAT4 PATHWAY; (M196)PID IL23 PATHWAY; (M54)PID IL12 2PATHWAY	(M5897)HALLMARK IL6 JAK STAT3 SIGNALING; (M5947)HALLMARK IL2 STAT5 SIGNALING; (M5932)HALLMARK INFLAMMATORY RESPONSE	0	0	0	0	0	0	0	0	0	0	0	0	0	0	0	0	0	0	0
MID1IP1	58526	symbol	H. sapiens	58526	H. sapiens	MID1IP1	MID1 interacting protein 1	GO:0051351 positive regulation of ligase activity;GO:0051340 regulation of ligase activity;GO:0045723 positive regulation of fatty acid biosynthetic process		Predicted intracellular proteins				(M5893)HALLMARK MITOTIC SPINDLE	0	0	0	0	0	0	0	0	0	0	0	0	0	0	0	0	0	0	0
SCIN	85477	symbol	H. sapiens	85477	H. sapiens	SCIN	scinderin	GO:0045654 positive regulation of megakaryocyte differentiation;GO:0042989 sequestering of actin monomers;GO:0051127 positive regulation of actin nucleation		Predicted intracellular proteins	Plasma membrane (Approved); Additional: Cytosol				0	0	0	0	0	0	1	1	0	0	0	0	0	0	0	0	0	0	0
VSIG4	11326	symbol	H. sapiens	11326	H. sapiens	VSIG4	V-set and immunoglobulin domain containing 4	GO:0045957 negative regulation of complement activation, alternative pathway;GO:0030451 regulation of complement activation, alternative pathway;GO:0045916 negative regulation of complement activation			Cytosol;Plasma membrane (Uncertain); Additional: Nucleoli				0	0	0	0	0	0	0	0	0	0	0	0	0	0	0	0	0	0	0
PEX6	5190	symbol	H. sapiens	5190	H. sapiens	PEX6	peroxisomal biogenesis factor 6	GO:0016561 protein import into peroxisome matrix, translocation;GO:0043335 protein unfolding;GO:0016562 protein import into peroxisome matrix, receptor recycling		Human disease related genes:Congenital disorders of metabolism:Peroxisomal diseases; Disease related genes; Human disease related genes:Congenital malformations:Congenital malformations of the musculoskeletal system; Potential drug targets; Predicted intracellular proteins; Transporters:Primary Active Transporters	Nucleoplasm;Vesicles (Supported); Additional: Nuclear bodies			(M5949)HALLMARK PEROXISOME; (M5948)HALLMARK BILE ACID METABOLISM	0	0	0	0	0	0	0	0	0	0	0	0	0	0	0	0	0	0	0
ANGPT2	285	symbol	H. sapiens	285	H. sapiens	ANGPT2	angiopoietin 2	GO:0050928 negative regulation of positive chemotaxis;GO:0048014 Tie signaling pathway;GO:0072012 glomerulus vasculature development		Human disease related genes:Congenital malformations:Congenital malformations of skin; Disease related genes; FDA approved drug targets:Biotech drugs; Cancer-related genes:Candidate cancer biomarkers; RAS pathway related proteins; Predicted secreted proteins			(M92)PID ANGIOPOIETIN RECEPTOR PATHWAY; (M5883)NABA SECRETED FACTORS; (M5885)NABA MATRISOME ASSOCIATED		0	0	0	1	0	0	0	0	0	0	0	0	0	0	1	0	0	1	0
SLCO4A1	28231	symbol	H. sapiens	28231	H. sapiens	SLCO4A1	solute carrier organic anion transporter family member 4A1	GO:0070327 thyroid hormone transport;GO:0043252 sodium-independent organic anion transport;GO:0015732 prostaglandin transport		Transporters:Electrochemical Potential-driven transporters	Cell Junctions (Supported)				0	0	0	0	0	0	0	0	0	0	0	0	0	0	0	0	0	0	0
PTCHD4	442213	symbol	H. sapiens	442213	H. sapiens	PTCHD4	patched domain containing 4	GO:0008150 biological_process			Cytosol;Plasma membrane (Approved)				0	0	0	0	0	0	0	0	0	0	0	0	0	0	0	0	0	0	0
TGFBI	7045	symbol	H. sapiens	7045	H. sapiens	TGFBI	transforming growth factor beta induced	GO:0002062 chondrocyte differentiation;GO:0051216 cartilage development;GO:0007601 visual perception		Disease related genes; Human disease related genes:Nervous system diseases:Eye disease; Predicted secreted proteins; Predicted intracellular proteins			(M169)PID INTEGRIN2 PATHWAY; (M53)PID INTEGRIN3 PATHWAY; (M18)PID INTEGRIN1 PATHWAY	(M5891)HALLMARK HYPOXIA; (M5915)HALLMARK APICAL JUNCTION; (M5930)HALLMARK EPITHELIAL MESENCHYMAL TRANSITION	0	0	0	0	0	0	0	0	0	0	0	0	0	0	0	0	0	0	0
CISH	1154	symbol	H. sapiens	1154	H. sapiens	CISH	cytokine inducible SH2 containing protein	GO:0007205 protein kinase C-activating G protein-coupled receptor signaling pathway;GO:0046854 phosphatidylinositol phosphate biosynthetic process;GO:0006661 phosphatidylinositol biosynthetic process		Predicted intracellular proteins	Microtubules (Approved); Additional: Cytokinetic bridge		(M135)PID IL5 PATHWAY; (M182)PID IL3 PATHWAY; (M22)PID GMCSF PATHWAY	(M5947)HALLMARK IL2 STAT5 SIGNALING; (M5906)HALLMARK ESTROGEN RESPONSE EARLY; (M5907)HALLMARK ESTROGEN RESPONSE LATE	0	0	0	0	0	0	0	0	0	0	0	0	0	0	0	0	0	0	0
NAP1L2	4674	symbol	H. sapiens	4674	H. sapiens	NAP1L2	nucleosome assembly protein 1 like 2	GO:2000035 regulation of stem cell division;GO:0045666 positive regulation of neuron differentiation;GO:0006334 nucleosome assembly		Predicted intracellular proteins	Cytosol;Plasma membrane (Enhanced)			(M5953)HALLMARK KRAS SIGNALING UP	0	0	0	0	0	0	0	0	0	0	0	0	0	0	0	0	0	0	0
RTN1	6252	symbol	H. sapiens	6252	H. sapiens	RTN1	reticulon 1	GO:0071787 endoplasmic reticulum tubular network formation;GO:0071786 endoplasmic reticulum tubular network organization;GO:1902430 negative regulation of amyloid-beta formation		Transporters:Accessory Factors Involved in Transport	Endoplasmic reticulum (Supported); Additional: Nuclear bodies			(M5919)HALLMARK HEDGEHOG SIGNALING	0	0	0	0	0	0	0	0	0	0	0	0	0	0	0	0	0	0	0
GDA	9615	symbol	H. sapiens	9615	H. sapiens	GDA	guanine deaminase	GO:0006147 guanine catabolic process;GO:0006161 deoxyguanosine catabolic process;GO:0042453 deoxyguanosine metabolic process		ENZYME proteins:Hydrolases; Enzymes; Predicted intracellular proteins	Nucleoplasm (Approved)			(M5946)HALLMARK COAGULATION	0	0	0	0	0	0	0	0	0	0	0	0	0	0	0	1	0	0	0
MET	4233	symbol	H. sapiens	4233	H. sapiens	MET	MET proto-oncogene, receptor tyrosine kinase	GO:0070494 regulation of thrombin-activated receptor signaling pathway;GO:0070495 negative regulation of thrombin-activated receptor signaling pathway;GO:1905098 negative regulation of guanyl-nucleotide exchange factor activity	yes	Human disease related genes:Cancers:Cancers of the urinary system; Enzymes; Disease related genes; Human disease related genes:Cancers:Cancers of soft tissues and bone; ENZYME proteins:Transferases; FDA approved drug targets:Small molecule drugs; Human disease related genes:Nervous system diseases:Ear disease; Kinases:Tyr protein kinases; FDA approved drug targets:Biotech drugs; Cancer-related ge…	Cytosol;Plasma membrane (Approved)	K-252a; SGX-523; 1-(4-fluorophenyl)-N-[3-fluoro-4-(1H-pyrrolo[2,3-b]pyridin-4-yloxy)phenyl]-2-oxo-1,2-dihydropyridine-3-carboxamide; N-({4-[(2-aminopyridin-4-yl)oxy]-3-fluorophenyl}carbamoyl)-2-(4-fluorophenyl)acetamide; 2-(4-fluorophenyl)-N-{[3-fluoro-4-(1H-pyrrolo[2,3-b]pyridin-4-yloxy)phenyl]carbamoyl}acetamide; N-(3-chlorophenyl)-N-methyl-2-oxo-3-[(3,4,5-trimethyl-1H-pyrrol-2-yl)methyl]-2H-in…	(M86)PID ARF6 PATHWAY; (M232)PID ECADHERIN STABILIZATION PATHWAY; (M91)PID TCPTP PATHWAY	(M5942)HALLMARK UV RESPONSE DN; (M5932)HALLMARK INFLAMMATORY RESPONSE; (M5937)HALLMARK GLYCOLYSIS	0	0	1	1	1	0	0	0	1	1	1	0	0	0	1	0	0	0	0
PHYHIP	9796	symbol	H. sapiens	9796	H. sapiens	PHYHIP	phytanoyl-CoA 2-hydroxylase interacting protein	GO:0008104 protein localization;GO:0070727 cellular macromolecule localization;GO:0033036 macromolecule localization		Predicted intracellular proteins	Mitochondria (Supported); Additional: Nucleoplasm				0	0	0	0	0	0	0	0	0	0	0	0	0	0	0	0	0	0	0
SYT13	57586	symbol	H. sapiens	57586	H. sapiens	SYT13	synaptotagmin 13	GO:0014059 regulation of dopamine secretion;GO:0017158 regulation of calcium ion-dependent exocytosis;GO:0017156 calcium-ion regulated exocytosis		Predicted intracellular proteins	Vesicles (Supported)			(M5957)HALLMARK PANCREAS BETA CELLS	0	0	0	0	0	0	1	1	0	0	0	0	0	0	0	0	1	0	0
CDH8	1006	symbol	H. sapiens	1006	H. sapiens	CDH8	cadherin 8	GO:0044331 cell-cell adhesion mediated by cadherin;GO:0009409 response to cold;GO:0035249 synaptic transmission, glutamatergic		Predicted intracellular proteins	Plasma membrane (Approved)			(M5915)HALLMARK APICAL JUNCTION	1	1	1	0	0	0	0	0	0	0	0	0	0	0	1	0	0	0	0
KRT222	125113	symbol	H. sapiens	125113	H. sapiens	KRT222	keratin 222			Predicted intracellular proteins	Lipid droplets;Vesicles (Approved)				0	0	0	0	0	0	0	0	0	0	0	0	0	0	0	0	0	0	0
NMNAT2	23057	symbol	H. sapiens	23057	H. sapiens	NMNAT2	nicotinamide nucleotide adenylyltransferase 2	GO:2000766 negative regulation of cytoplasmic translation;GO:0009435 NAD biosynthetic process;GO:0019359 nicotinamide nucleotide biosynthetic process		ENZYME proteins:Transferases; Enzymes; Predicted intracellular proteins	Cytosol (Approved)				0	0	1	0	0	0	0	0	0	0	0	0	0	0	0	0	0	0	0
KCNJ6	3763	symbol	H. sapiens	3763	H. sapiens	KCNJ6	potassium inwardly rectifying channel subfamily J member 6	GO:1990573 potassium ion import across plasma membrane;GO:0098659 inorganic cation import across plasma membrane;GO:0099587 inorganic ion import across plasma membrane		Voltage-gated ion channels:Inwardly Rectifying Potassium Channels; Transporters:Transporter channels and pores; Disease related genes; Human disease related genes:Congenital disorders of metabolism:Other congenital disorders of metabolism; Potential drug targets		Ethanol; Halothane; Isavuconazole			1	1	0	1	0	0	0	0	0	0	0	0	0	1	0	0	0	0	0
GPR158	57512	symbol	H. sapiens	57512	H. sapiens	GPR158	G protein-coupled receptor 158	GO:0001956 positive regulation of neurotransmitter secretion;GO:0051590 positive regulation of neurotransmitter transport;GO:0046928 regulation of neurotransmitter secretion		G-protein coupled receptors:GPCRs excl olfactory receptors; G-protein coupled receptors:Family 3 (C) receptors					0	0	1	0	0	1	0	1	0	1	0	0	0	0	0	0	0	0	0
NECAB2	54550	symbol	H. sapiens	54550	H. sapiens	NECAB2	N-terminal EF-hand calcium binding protein 2	GO:0060168 positive regulation of adenosine receptor signaling pathway;GO:1904021 negative regulation of G protein-coupled receptor internalization;GO:1900451 positive regulation of glutamate receptor signaling pathway		Predicted intracellular proteins					0	0	0	0	0	0	0	0	0	1	0	0	0	0	0	0	0	0	0
ABCC12	94160	symbol	H. sapiens	94160	H. sapiens	ABCC12	ATP binding cassette subfamily C member 12	GO:0055085 transmembrane transport;GO:0006810 transport;GO:0051234 establishment of localization		Predicted intracellular proteins					0	0	0	0	0	0	0	0	0	0	0	0	0	0	0	0	0	0	0
WIF1	11197	symbol	H. sapiens	11197	H. sapiens	WIF1	WNT inhibitory factor 1	GO:0038092 nodal signaling pathway;GO:0032924 activin receptor signaling pathway;GO:0045600 positive regulation of fat cell differentiation		Cancer-related genes; Predicted secreted proteins; Predicted intracellular proteins			(M77)PID WNT SIGNALING PATHWAY; (M70)PID PS1 PATHWAY; (M5493)WNT SIGNALING		0	0	0	0	0	0	0	0	0	0	0	0	0	0	1	0	0	0	0
NELL2	4753	symbol	H. sapiens	4753	H. sapiens	NELL2	neural EGFL like 2	GO:0071679 commissural neuron axon guidance;GO:0070050 neuron cellular homeostasis;GO:0009566 fertilization		Predicted secreted proteins; Predicted intracellular proteins	Vesicles (Approved)		(M3008)NABA ECM GLYCOPROTEINS; (M5884)NABA CORE MATRISOME; (M5889)NABA MATRISOME		0	0	1	0	0	1	0	0	0	0	0	0	0	0	0	0	0	0	0
ADCYAP1	116	symbol	H. sapiens	116	H. sapiens	ADCYAP1	adenylate cyclase activating polypeptide 1	GO:0071651 positive regulation of chemokine (C-C motif) ligand 5 production;GO:0060124 positive regulation of growth hormone secretion;GO:0071649 regulation of chemokine (C-C motif) ligand 5 production		Predicted secreted proteins		2,6-Diamino-Hexanoic Acid Amide		(M5951)HALLMARK SPERMATOGENESIS	1	0	1	1	0	0	1	1	0	1	1	0	0	0	0	0	0	1	0
MYT1L	23040	symbol	H. sapiens	23040	H. sapiens	MYT1L	myelin transcription factor 1 like	GO:0048665 neuron fate specification;GO:0048663 neuron fate commitment;GO:0001708 cell fate specification		Disease related genes; Human disease related genes:Other diseases:Mental and behavioural disorders; Transcription factors:Zinc-coordinating DNA-binding domains; Predicted intracellular proteins	Vesicles (Approved)				0	0	0	0	0	0	0	0	0	0	0	0	0	0	0	0	0	0	0
NAP1L5	266812	symbol	H. sapiens	266812	H. sapiens	NAP1L5	nucleosome assembly protein 1 like 5	GO:0006334 nucleosome assembly;GO:0034728 nucleosome organization;GO:0065004 protein-DNA complex assembly		Predicted intracellular proteins	Nucleoplasm (Approved); Additional: Cytosol				0	0	0	0	0	0	0	0	0	0	0	0	0	0	0	0	0	0	0
UNC13A	23025	symbol	H. sapiens	23025	H. sapiens	UNC13A	unc-13 homolog A	GO:0061789 dense core granule priming;GO:0099011 neuronal dense core vesicle exocytosis;GO:0099525 presynaptic dense core vesicle exocytosis		Predicted intracellular proteins					1	1	0	0	0	1	1	0	0	0	0	0	0	0	0	0	0	0	0
KCNC2	3747	symbol	H. sapiens	3747	H. sapiens	KCNC2	potassium voltage-gated channel subfamily C member 2	GO:0038060 nitric oxide-cGMP-mediated signaling pathway;GO:0021759 globus pallidus development;GO:0071242 cellular response to ammonium ion		Human disease related genes:Nervous system diseases:Epilepsy; Disease related genes; Voltage-gated ion channels:Voltage-Gated Potassium Channels; FDA approved drug targets:Small molecule drugs		Dalfampridine			1	0	0	1	0	0	0	0	0	0	0	1	0	1	0	0	0	0	0
SH3GL2	6456	symbol	H. sapiens	6456	H. sapiens	SH3GL2	SH3 domain containing GRB2 like 2, endophilin A1	GO:1905604 negative regulation of blood-brain barrier permeability;GO:0016191 synaptic vesicle uncoating;GO:0072318 clathrin coat disassembly		Predicted intracellular proteins	Microtubules (Approved); Additional: Cytokinetic bridge;Mitotic spindle		(M214)PID ERBB1 INTERNALIZATION PATHWAY; (M12)PID RHOA PATHWAY; (M48)PID MET PATHWAY	(M5910)HALLMARK PROTEIN SECRETION	0	0	1	0	0	0	1	0	1	0	1	1	0	0	0	0	0	0	0
CLBA1	122616	symbol	H. sapiens	122616	H. sapiens	CLBA1	clathrin binding box of aftiphilin containing 1	GO:0046907 intracellular transport;GO:0051649 establishment of localization in cell;GO:0051641 cellular localization		Predicted intracellular proteins	Cytosol;Nucleoplasm (Approved); Additional: Nuclear bodies				0	0	0	0	0	0	0	0	0	0	0	0	0	0	0	0	0	0	0
SLC30A3	7781	symbol	H. sapiens	7781	H. sapiens	SLC30A3	solute carrier family 30 member 3	GO:0099180 zinc ion import into synaptic vesicle;GO:0140916 zinc ion import into lysosome;GO:0034486 vacuolar transmembrane transport		Transporters:Electrochemical Potential-driven transporters	Vesicles (Approved); Additional: Cytosol;Nucleoli;Nucleoplasm			(M5915)HALLMARK APICAL JUNCTION; (M5956)HALLMARK KRAS SIGNALING DN	1	0	0	0	0	0	0	0	0	0	0	0	0	0	0	0	0	0	0
CALB1	793	symbol	H. sapiens	793	H. sapiens	CALB1	calbindin 1	GO:0072027 connecting tubule development;GO:0072286 metanephric connecting tubule development;GO:0035502 metanephric part of ureteric bud development		Predicted intracellular proteins	Vesicles (Approved)				0	0	0	0	0	1	0	0	0	0	0	0	0	0	0	0	0	0	0
ARPP21	10777	symbol	H. sapiens	10777	H. sapiens	ARPP21	cAMP regulated phosphoprotein 21	GO:0008150 biological_process		Predicted intracellular proteins	Nucleoli (Approved); Additional: Cytosol			(M5956)HALLMARK KRAS SIGNALING DN	0	0	0	0	0	0	0	0	0	0	0	0	0	0	0	0	0	0	0
VSNL1	7447	symbol	H. sapiens	7447	H. sapiens	VSNL1	visinin like 1	GO:0035774 positive regulation of insulin secretion involved in cellular response to glucose stimulus;GO:0046676 negative regulation of insulin secretion;GO:0090278 negative regulation of peptide hormone secretion		Predicted intracellular proteins	Cytosol (Approved)				0	0	0	0	0	0	0	1	0	0	0	0	0	0	0	0	1	0	0
CNR1	1268	symbol	H. sapiens	1268	H. sapiens	CNR1	cannabinoid receptor 1	GO:0098920 retrograde trans-synaptic signaling by lipid;GO:0098921 retrograde trans-synaptic signaling by endocannabinoid;GO:0099552 trans-synaptic signaling by lipid, modulating synaptic transmission		Disease related genes; FDA approved drug targets:Small molecule drugs; Predicted intracellular proteins; G-protein coupled receptors:GPCRs excl olfactory receptors; Transporters	Plasma membrane (Supported); Additional: Actin filaments	Dronabinol; Nabilone; Ricinoleic Acid; SLV319; V24343; AVE-1625; Rimonabant; Cannabidiol; Propacetamol; Otenabant; Tetrahydrocannabivarin; Medical Cannabis; Nabiximols	(M266)PID NCADHERIN PATHWAY		1	1	1	1	1	1	0	1	0	0	0	0	1	1	1	0	0	1	0
SLC32A1	140679	symbol	H. sapiens	140679	H. sapiens	SLC32A1	solute carrier family 32 member 1	GO:0001762 beta-alanine transport;GO:0051939 gamma-aminobutyric acid import;GO:0098700 neurotransmitter loading into synaptic vesicle		Transporters:Electrochemical Potential-driven transporters	Cytosol (Uncertain)				1	1	0	0	0	0	1	0	0	0	0	0	0	0	0	0	0	0	0
SV2B	9899	symbol	H. sapiens	9899	H. sapiens	SV2B	synaptic vesicle glycoprotein 2B	GO:0099509 regulation of presynaptic cytosolic calcium ion concentration;GO:2000300 regulation of synaptic vesicle exocytosis;GO:0051480 regulation of cytosolic calcium ion concentration		Transporters:Electrochemical Potential-driven transporters					0	1	0	0	0	1	1	1	1	0	0	0	0	0	0	0	1	0	0
GABRB2	2561	symbol	H. sapiens	2561	H. sapiens	GABRB2	gamma-aminobutyric acid type A receptor subunit beta2	GO:0071420 cellular response to histamine;GO:0034776 response to histamine;GO:1904862 inhibitory synapse assembly		Transporters:Transporter channels and pores; Human disease related genes:Nervous system diseases:Epilepsy; Disease related genes; FDA approved drug targets:Small molecule drugs		Carisoprodol; Propofol; Ethanol; Ginkgo biloba; Fludiazepam; Fospropofol			1	1	0	1	1	0	0	0	0	0	1	1	0	0	0	0	0	0	0
SVOP	55530	symbol	H. sapiens	55530	H. sapiens	SVOP	SV2 related protein	GO:0042908 xenobiotic transport;GO:0055085 transmembrane transport;GO:0006810 transport							0	0	0	0	0	0	0	0	0	0	0	0	0	0	0	0	0	0	0
PABPC1L2A	340529	symbol	H. sapiens	340529	H. sapiens	PABPC1L2A	poly(A) binding protein cytoplasmic 1 like 2A			Predicted intracellular proteins					0	0	0	0	0	0	0	0	0	0	0	0	0	0	0	0	0	0	0
MAP7D2	256714	symbol	H. sapiens	256714	H. sapiens	MAP7D2	MAP7 domain containing 2	GO:0000226 microtubule cytoskeleton organization;GO:0007017 microtubule-based process;GO:0007010 cytoskeleton organization		Predicted intracellular proteins	Nucleoplasm (Approved); Additional: Cytosol				0	0	0	0	0	0	0	0	0	0	0	0	0	0	0	0	0	0	0
RNF165	494470	gene_synonym	H. sapiens	494470	H. sapiens	ARK2C	arkadia (RNF111) C-terminal like ring finger ubiquitin ligase 2C	GO:0008045 motor neuron axon guidance;GO:0060384 innervation;GO:0030513 positive regulation of BMP signaling pathway		ENZYME proteins:Transferases; Enzymes; Predicted intracellular proteins	Nucleoplasm;Plasma membrane (Approved)				0	0	1	0	0	0	0	0	0	0	0	1	0	0	0	0	0	0	0
ENPP5	59084	symbol	H. sapiens	59084	H. sapiens	ENPP5	ectonucleotide pyrophosphatase/phosphodiesterase family member 5	GO:0007154 cell communication;GO:0009987 cellular process;GO:0008150 biological_process			Cytosol (Approved); Additional: Nucleoplasm				0	0	0	0	0	0	0	0	0	0	0	0	0	0	0	0	0	0	0
NAT16	375607	symbol	H. sapiens	375607	H. sapiens	NAT16	N-acetyltransferase 16 (putative)			Predicted intracellular proteins	Nucleoplasm (Approved)				0	0	0	0	0	0	0	0	0	0	0	0	0	0	0	0	0	0	0
HPRT1	3251	symbol	H. sapiens	3251	H. sapiens	HPRT1	hypoxanthine phosphoribosyltransferase 1	GO:0006178 guanine salvage;GO:0046099 guanine biosynthetic process;GO:0043103 hypoxanthine salvage		Enzymes; Disease related genes; ENZYME proteins:Transferases; FDA approved drug targets:Small molecule drugs; Human disease related genes:Congenital disorders of metabolism:Congenital disorders of nucleotide metabolism; Predicted intracellular proteins	Cytosol (Supported)	Mercaptopurine; 5-O-phosphono-alpha-D-ribofuranosyl diphosphate; 5-monophosphate-9-beta-D-ribofuranosyl xanthine; 3H-pyrazolo[4,3-d]pyrimidin-7-ol; 9-Deazaguanine	(M5493)WNT SIGNALING	(M5898)HALLMARK DNA REPAIR; (M5907)HALLMARK ESTROGEN RESPONSE LATE; (M5924)HALLMARK MTORC1 SIGNALING	0	0	1	0	0	1	0	0	0	0	0	0	0	1	0	1	0	0	0
CNTNAP2	26047	symbol	H. sapiens	26047	H. sapiens	CNTNAP2	contactin associated protein 2	GO:0071109 superior temporal gyrus development;GO:0045163 clustering of voltage-gated potassium channels;GO:0071205 protein localization to juxtaparanode region of axon		Human disease related genes:Congenital malformations:Other congenital malformations; Disease related genes; Human disease related genes:Other diseases:Mental and behavioural disorders; Predicted intracellular proteins					0	1	1	0	0	1	0	0	0	0	0	0	1	0	0	0	0	0	0
CBLN4	140689	symbol	H. sapiens	140689	H. sapiens	CBLN4	cerebellin 4 precursor	GO:1904862 inhibitory synapse assembly;GO:0007416 synapse assembly;GO:0009306 protein secretion		Predicted secreted proteins			(M5883)NABA SECRETED FACTORS; (M5885)NABA MATRISOME ASSOCIATED; (M5889)NABA MATRISOME		1	0	0	0	0	0	1	0	0	0	0	0	0	0	0	0	0	0	0
DYNC1I1	1780	symbol	H. sapiens	1780	H. sapiens	DYNC1I1	dynein cytoplasmic 1 intermediate chain 1	GO:0047496 vesicle transport along microtubule;GO:0099518 vesicle cytoskeletal trafficking;GO:0072384 organelle transport along microtubule		Predicted intracellular proteins					0	0	0	0	0	0	0	0	0	0	0	0	0	0	0	0	0	0	1
SYNPR	132204	symbol	H. sapiens	132204	H. sapiens	SYNPR	synaptoporin			Predicted intracellular proteins	Vesicles (Approved); Additional: Cytosol;Nucleoplasm				0	0	0	0	0	0	0	0	0	0	0	0	0	0	0	0	0	0	0
GLIPR1	11010	symbol	H. sapiens	11010	H. sapiens	GLIPR1	GLI pathogenesis related 1			Transporters:Accessory Factors Involved in Transport; Predicted intracellular proteins		SOT-107		(M5930)HALLMARK EPITHELIAL MESENCHYMAL TRANSITION	0	0	0	0	0	0	0	0	0	0	0	0	0	0	0	0	0	0	0
GAS7	8522	symbol	H. sapiens	8522	H. sapiens	GAS7	growth arrest specific 7	GO:0030041 actin filament polymerization;GO:0008154 actin polymerization or depolymerization;GO:0051258 protein polymerization		Cancer-related genes; Disease related genes; Predicted intracellular proteins	Plasma membrane (Approved); Additional: Actin filaments;Focal adhesion sites				0	0	1	0	0	0	0	0	0	0	0	0	0	0	0	0	0	0	0
ENC1	8507	symbol	H. sapiens	8507	H. sapiens	ENC1	ectodermal-neural cortex 1	GO:0010499 proteasomal ubiquitin-independent protein catabolic process;GO:0010976 positive regulation of neuron projection development;GO:0017148 negative regulation of translation		Cancer-related genes:Candidate cancer biomarkers; Predicted intracellular proteins	Plasma membrane (Uncertain)				0	0	0	0	0	0	0	0	0	0	0	0	0	0	0	0	0	0	0
DOCK3	1795	symbol	H. sapiens	1795	H. sapiens	DOCK3	dedicator of cytokinesis 3	GO:0048011 neurotrophin TRK receptor signaling pathway;GO:0038179 neurotrophin signaling pathway;GO:0007264 small GTPase mediated signal transduction		Human disease related genes:Congenital malformations:Congenital malformations of the nervous system; Disease related genes; Predicted intracellular proteins	Cytosol (Enhanced)				0	0	0	0	1	0	0	0	0	0	1	0	0	0	1	0	0	0	0
GAD1	2571	symbol	H. sapiens	2571	H. sapiens	GAD1	glutamate decarboxylase 1	GO:0006540 glutamate decarboxylation to succinate;GO:0009449 gamma-aminobutyric acid biosynthetic process;GO:0006105 succinate metabolic process		ENZYME proteins:Lyases; Enzymes; Human disease related genes:Nervous system diseases:Other nervous and sensory system diseases; Disease related genes; Potential drug targets; Human disease related genes:Nervous system diseases:Epilepsy; Predicted intracellular proteins	Cytosol;Plasma membrane;Vesicles (Approved)	Pyridoxal phosphate; Glutamic acid		(M5951)HALLMARK SPERMATOGENESIS; (M5934)HALLMARK XENOBIOTIC METABOLISM	1	1	0	0	1	1	0	0	0	0	0	0	0	0	0	0	0	0	0
HAPLN1	1404	symbol	H. sapiens	1404	H. sapiens	HAPLN1	hyaluronan and proteoglycan link protein 1	GO:0002052 positive regulation of neuroblast proliferation;GO:1902692 regulation of neuroblast proliferation;GO:2000179 positive regulation of neural precursor cell proliferation		Predicted secreted proteins	Vesicles (Approved)	Hyaluronic acid	(M5882)NABA PROTEOGLYCANS; (M5884)NABA CORE MATRISOME; (M5889)NABA MATRISOME		0	0	0	0	0	0	0	0	0	0	0	0	0	0	0	0	0	0	0
ENTPD3	956	symbol	H. sapiens	956	H. sapiens	ENTPD3	ectonucleoside triphosphate diphosphohydrolase 3	GO:0009143 nucleoside triphosphate catabolic process;GO:0009134 nucleoside diphosphate catabolic process;GO:0009132 nucleoside diphosphate metabolic process		ENZYME proteins:Hydrolases; Enzymes					0	0	0	0	0	0	0	0	0	0	0	0	0	0	0	1	0	0	0
SLC10A4	201780	symbol	H. sapiens	201780	H. sapiens	SLC10A4	solute carrier family 10 member 4	GO:0015721 bile acid and bile salt transport;GO:0015718 monocarboxylic acid transport;GO:0015850 organic hydroxy compound transport		Transporters:Electrochemical Potential-driven transporters					0	0	0	0	0	0	0	0	0	0	0	0	0	0	0	0	0	0	0
RSPO2	340419	symbol	H. sapiens	340419	H. sapiens	RSPO2	R-spondin 2	GO:0042483 negative regulation of odontogenesis;GO:0042489 negative regulation of odontogenesis of dentin-containing tooth;GO:0110111 negative regulation of animal organ morphogenesis		Cancer-related genes; Disease related genes; Human disease related genes:Congenital malformations:Congenital malformations of the musculoskeletal system; Predicted intracellular proteins; Predicted secreted proteins			(M3008)NABA ECM GLYCOPROTEINS; (M5884)NABA CORE MATRISOME; (M5889)NABA MATRISOME		0	0	0	0	0	0	0	0	0	0	0	0	0	0	0	0	0	0	0
MLIP	90523	symbol	H. sapiens	90523	H. sapiens	MLIP	muscular LMNA interacting protein	GO:0010616 negative regulation of cardiac muscle adaptation;GO:1903243 negative regulation of cardiac muscle hypertrophy in response to stress;GO:0014745 negative regulation of muscle adaptation		Disease related genes; Predicted intracellular proteins	Nucleoplasm;Plasma membrane (Approved); Additional: Vesicles				0	0	0	0	0	0	0	0	0	0	0	0	0	0	0	0	0	0	0
CTAG1A	246100	symbol	H. sapiens	246100	H. sapiens	CTAG1A	cancer/testis antigen 1A	GO:0070525 tRNA threonylcarbamoyladenosine metabolic process;GO:0006399 tRNA metabolic process;GO:0034660 ncRNA metabolic process		Cancer-related genes:Candidate cancer biomarkers; Predicted intracellular proteins					0	0	0	0	0	0	0	0	0	0	0	0	0	0	0	0	0	0	0
GALNT17	64409	symbol	H. sapiens	64409	H. sapiens	GALNT17	polypeptide N-acetylgalactosaminyltransferase 17	GO:0006493 protein O-linked glycosylation;GO:0006486 protein glycosylation;GO:0043413 macromolecule glycosylation		Enzymes; Human disease related genes:Other congenital disorders:Chromosomal abnormalities; Disease related genes; ENZYME proteins:Transferases; Potential drug targets; Predicted intracellular proteins	Golgi apparatus;Nucleoplasm (Approved); Additional: Nuclear bodies;Nucleoli				0	0	0	0	0	0	0	0	0	0	0	0	0	0	0	0	0	0	0
GAD2	2572	symbol	H. sapiens	2572	H. sapiens	GAD2	glutamate decarboxylase 2	GO:0006540 glutamate decarboxylation to succinate;GO:0009449 gamma-aminobutyric acid biosynthetic process;GO:0006105 succinate metabolic process		ENZYME proteins:Lyases; Enzymes; Predicted intracellular proteins		Pyridoxal phosphate; Glutamic acid		(M5935)HALLMARK FATTY ACID METABOLISM	1	1	0	0	1	0	0	0	0	0	0	0	0	0	0	0	0	0	0
GAP43	2596	symbol	H. sapiens	2596	H. sapiens	GAP43	growth associated protein 43	GO:0016198 axon choice point recognition;GO:0060019 radial glial cell differentiation;GO:0099150 regulation of postsynaptic specialization assembly		Transporters:Transporter channels and pores; Predicted intracellular proteins	Plasma membrane (Enhanced)		(M266)PID NCADHERIN PATHWAY		0	0	1	0	0	0	0	0	0	0	0	0	1	0	0	0	0	0	0
GNG2	54331	symbol	H. sapiens	54331	H. sapiens	GNG2	G protein subunit gamma 2	GO:0007191 adenylate cyclase-activating dopamine receptor signaling pathway;GO:0071380 cellular response to prostaglandin E stimulus;GO:0071379 cellular response to prostaglandin stimulus		Predicted intracellular proteins; RAS pathway related proteins	Plasma membrane (Approved); Additional: Vesicles	Halothane	(M138)PID THROMBIN PAR4 PATHWAY; (M252)PID IL8 CXCR1 PATHWAY; (M213)PID AR NONGENOMIC PATHWAY	(M5921)HALLMARK COMPLEMENT	1	0	0	1	0	0	0	0	0	0	0	0	0	0	0	0	0	0	0
GABRA1	2554	symbol	H. sapiens	2554	H. sapiens	GABRA1	gamma-aminobutyric acid type A receptor subunit alpha1	GO:1904862 inhibitory synapse assembly;GO:0051932 synaptic transmission, GABAergic;GO:0007214 gamma-aminobutyric acid signaling pathway		Transporters:Transporter channels and pores; Disease related genes; FDA approved drug targets:Small molecule drugs; Human disease related genes:Nervous system diseases:Epilepsy; Predicted intracellular proteins	Plasma membrane (Approved); Additional: Nucleoplasm	Lorazepam; Ethchlorvynol; Enflurane; Temazepam; Butabarbital; Butalbital; Phenytoin; Topiramate; Etomidate; Talbutal; Pentobarbital; Olanzapine; Clobazam; Meprobamate; Carisoprodol; Eszopiclone; Alprazolam; Secobarbital; Zolpidem; Metharbital; Picrotoxin; Methohexital; Chlordiazepoxide; Amoxapine; Adinazolam; Lamotrigine; Thiopental; Medroxyprogesterone acetate; Clorazepic acid; Acamprosate; Mida…			1	1	0	0	1	0	0	0	0	0	1	0	0	0	0	0	0	0	0
GNG3	2785	symbol	H. sapiens	2785	H. sapiens	GNG3	G protein subunit gamma 3	GO:0007204 positive regulation of cytosolic calcium ion concentration;GO:0007186 G protein-coupled receptor signaling pathway;GO:0065008 regulation of biological quality		Predicted intracellular proteins; RAS pathway related proteins					1	0	0	1	0	0	0	0	0	0	0	0	0	0	0	0	0	0	0
CAMK4	814	symbol	H. sapiens	814	H. sapiens	CAMK4	calcium/calmodulin dependent protein kinase IV	GO:0043011 myeloid dendritic cell differentiation;GO:0001773 myeloid dendritic cell activation;GO:0033081 regulation of T cell differentiation in thymus	yes	Kinases:CAMK Ser/Thr protein kinases; ENZYME proteins:Transferases; Enzymes; Predicted intracellular proteins	Nucleoli fibrillar center;Nucleoplasm (Supported)	K-00546; 3-({[(3S)-3,4-dihydroxybutyl]oxy}amino)-1H,2'H-2,3'-biindol-2'-one	(M30)PID HDAC CLASSII PATHWAY; (M271)PID PI3K PLC TRK PATHWAY; (M113)PID NFAT 3PATHWAY	(M5923)HALLMARK PI3K AKT MTOR SIGNALING; (M5951)HALLMARK SPERMATOGENESIS	1	0	0	1	1	1	0	0	0	0	0	0	0	0	0	0	0	0	0
OLFM3	118427	symbol	H. sapiens	118427	H. sapiens	OLFM3	olfactomedin 3	GO:0042462 eye photoreceptor cell development;GO:0001754 eye photoreceptor cell differentiation;GO:0042461 photoreceptor cell development		Predicted secreted proteins; Predicted intracellular proteins	Vesicles (Uncertain)				0	0	0	0	0	0	0	0	0	0	0	0	0	0	0	0	0	0	0
CTXN3	613212	symbol	H. sapiens	613212	H. sapiens	CTXN3	cortexin 3								0	0	0	0	0	0	0	0	0	0	0	0	0	0	0	0	0	0	0
SYT16	83851	symbol	H. sapiens	83851	H. sapiens	SYT16	synaptotagmin 16			Predicted intracellular proteins	Cytosol (Approved)				0	0	0	0	0	0	0	0	0	0	0	0	0	0	0	0	0	0	0
LRTM2	654429	symbol	H. sapiens	654429	H. sapiens	LRTM2	leucine rich repeats and transmembrane domains 2	GO:0050919 negative chemotaxis;GO:0051965 positive regulation of synapse assembly;GO:1901890 positive regulation of cell junction assembly		Predicted intracellular proteins	Cytosol (Approved)				0	0	1	0	0	0	0	0	0	0	0	0	0	0	0	0	0	0	0
TMEM130	222865	symbol	H. sapiens	222865	H. sapiens	TMEM130	transmembrane protein 130			Predicted intracellular proteins	Golgi apparatus (Supported)				0	0	0	0	0	0	0	0	0	0	0	0	0	0	0	0	0	0	0
WDR54	84058	symbol	H. sapiens	84058	H. sapiens	WDR54	WD repeat domain 54	GO:0002091 negative regulation of receptor internalization;GO:0048261 negative regulation of receptor-mediated endocytosis;GO:0002090 regulation of receptor internalization		Predicted intracellular proteins	Vesicles (Supported)				0	0	0	0	0	0	0	0	0	0	0	0	0	0	0	0	0	0	0
CREG2	200407	symbol	H. sapiens	200407	H. sapiens	CREG2	cellular repressor of E1A stimulated genes 2			Predicted secreted proteins					0	0	0	0	0	0	0	0	0	0	0	0	0	0	0	0	0	0	0
BDNF	627	symbol	H. sapiens	627	H. sapiens	BDNF	brain derived neurotrophic factor	GO:0031550 positive regulation of brain-derived neurotrophic factor receptor signaling pathway;GO:0031548 regulation of brain-derived neurotrophic factor receptor signaling pathway;GO:0031547 brain-derived neurotrophic factor receptor signaling pathway		RAS pathway related proteins; Human disease related genes:Other diseases:Mental and behavioural disorders; Cancer-related genes:Candidate cancer biomarkers; Predicted intracellular proteins; Predicted secreted proteins		CX717; Copper; Chondroitin sulfate; Esketamine	(M142)PID AJDISS 2PATHWAY; (M100)PID SHP2 PATHWAY; (M187)PID TRKR PATHWAY	(M5942)HALLMARK UV RESPONSE DN; (M5930)HALLMARK EPITHELIAL MESENCHYMAL TRANSITION	1	0	1	1	1	1	0	0	0	0	1	1	0	0	1	0	0	0	0
FBXO40	51725	symbol	H. sapiens	51725	H. sapiens	FBXO40	F-box protein 40	GO:0042692 muscle cell differentiation;GO:0061061 muscle structure development;GO:0030154 cell differentiation		Predicted intracellular proteins					0	0	0	0	0	0	0	0	0	0	0	0	0	0	0	0	0	0	0
RAB27B	5874	symbol	H. sapiens	5874	H. sapiens	RAB27B	RAB27B, member RAS oncogene family	GO:0099640 axo-dendritic protein transport;GO:0099641 anterograde axonal protein transport;GO:1905383 protein localization to presynapse		ENZYME proteins:Hydrolases; Enzymes; Predicted intracellular proteins	Golgi apparatus;Plasma membrane (Approved); Additional: Cytosol				0	0	0	0	0	0	1	1	0	0	0	0	0	0	0	0	1	0	1
SNAP25	6616	symbol	H. sapiens	6616	H. sapiens	SNAP25	synaptosome associated protein 25	GO:0098967 exocytic insertion of neurotransmitter receptor to postsynaptic membrane;GO:0099011 neuronal dense core vesicle exocytosis;GO:0099525 presynaptic dense core vesicle exocytosis		Human disease related genes:Nervous system diseases:Other nervous and sensory system diseases; Transporters:Transporter channels and pores; Disease related genes; FDA approved drug targets:Biotech drugs; Predicted intracellular proteins	Plasma membrane (Approved); Additional: Vesicles	Botulinum toxin type A		(M5953)HALLMARK KRAS SIGNALING UP	1	1	1	1	0	1	1	1	1	0	1	0	0	0	0	0	0	0	0
RGS7	6000	symbol	H. sapiens	6000	H. sapiens	RGS7	regulator of G protein signaling 7	GO:0001975 response to amphetamine;GO:1901381 positive regulation of potassium ion transmembrane transport;GO:0043268 positive regulation of potassium ion transport		Predicted intracellular proteins	Cytosol (Supported); Additional: Mitochondria				0	0	0	1	0	0	0	0	0	1	0	0	0	1	0	0	0	0	0
HS6ST2	90161	symbol	H. sapiens	90161	H. sapiens	HS6ST2	heparan sulfate 6-O-sulfotransferase 2	GO:0015015 heparan sulfate proteoglycan biosynthetic process, enzymatic modification;GO:0030201 heparan sulfate proteoglycan metabolic process;GO:0015012 heparan sulfate proteoglycan biosynthetic process		Disease related genes; Human disease related genes:Other diseases:Mental and behavioural disorders; Predicted intracellular proteins	Golgi apparatus (Approved); Additional: Plasma membrane			(M5937)HALLMARK GLYCOLYSIS	0	0	0	0	0	0	0	0	0	0	0	0	0	0	0	0	0	0	0
CCKBR	887	symbol	H. sapiens	887	H. sapiens	CCKBR	cholecystokinin B receptor	GO:0038188 cholecystokinin signaling pathway;GO:0045851 pH reduction;GO:0001696 gastric acid secretion		G-protein coupled receptors:GPCRs excl olfactory receptors; Predicted intracellular proteins; Cancer-related genes:Candidate cancer biomarkers; FDA approved drug targets:Small molecule drugs	Vesicles (Uncertain); Additional: Plasma membrane	Pentagastrin; Cholecystokinin			1	0	0	1	0	0	1	0	0	0	0	0	0	0	0	0	0	0	0
ERICH3	127254	symbol	H. sapiens	127254	H. sapiens	ERICH3	glutamate rich 3	GO:0060271 cilium assembly;GO:0044782 cilium organization;GO:0120031 plasma membrane bounded cell projection assembly		Predicted intracellular proteins					0	0	0	0	0	0	0	0	0	0	0	0	0	0	0	0	0	0	0
DACH2	117154	symbol	H. sapiens	117154	H. sapiens	DACH2	dachshund family transcription factor 2	GO:0046545 development of primary female sexual characteristics;GO:0046660 female sex differentiation;GO:0045137 development of primary sexual characteristics		Predicted intracellular proteins	Nucleoplasm (Approved)				0	0	0	0	0	0	0	0	0	0	0	0	0	0	0	0	0	0	0
LYRM9	201229	symbol	H. sapiens	201229	H. sapiens	LYRM9	LYR motif containing 9			Predicted intracellular proteins					0	0	0	0	0	0	0	0	0	0	0	0	0	0	0	0	0	0	0
PPEF1	5475	symbol	H. sapiens	5475	H. sapiens	PPEF1	protein phosphatase with EF-hand domain 1	GO:0006470 protein dephosphorylation;GO:0016311 dephosphorylation;GO:0050906 detection of stimulus involved in sensory perception		ENZYME proteins:Hydrolases; Enzymes; Predicted intracellular proteins	Plasma membrane (Uncertain); Additional: Cytokinetic bridge				0	0	0	0	0	0	0	0	0	0	0	0	0	0	0	0	0	0	0
FGF9	2254	symbol	H. sapiens	2254	H. sapiens	FGF9	fibroblast growth factor 9	GO:1900240 negative regulation of phenotypic switching;GO:1905916 negative regulation of cell differentiation involved in phenotypic switching;GO:1905931 negative regulation of vascular associated smooth muscle cell differentiation involved in phenotypic switching		Disease related genes; Human disease related genes:Congenital malformations:Congenital malformations of the musculoskeletal system; Cancer-related genes:Candidate cancer biomarkers; RAS pathway related proteins; Predicted intracellular proteins; Predicted secreted proteins			(M276)PID FGF PATHWAY; (M5883)NABA SECRETED FACTORS; (M5885)NABA MATRISOME ASSOCIATED	(M5953)HALLMARK KRAS SIGNALING UP	0	0	0	1	0	0	0	0	0	0	1	0	0	0	1	0	0	0	0
NECAB1	64168	symbol	H. sapiens	64168	H. sapiens	NECAB1	N-terminal EF-hand calcium binding protein 1	GO:0001835 blastocyst hatching;GO:0035188 hatching;GO:0071684 organism emergence from protective structure		Transporters:Accessory Factors Involved in Transport; Predicted intracellular proteins	Nucleoplasm (Enhanced); Additional: Cytosol				0	0	0	0	0	0	0	0	0	0	0	0	0	0	0	0	0	0	0
PCDH8	5100	symbol	H. sapiens	5100	H. sapiens	PCDH8	protocadherin 8	GO:0099179 regulation of synaptic membrane adhesion;GO:0001756 somitogenesis;GO:0061053 somite development							0	1	1	0	0	1	0	0	0	0	0	0	0	0	0	0	0	0	0
SERTM1	400120	symbol	H. sapiens	400120	H. sapiens	SERTM1	serine rich and transmembrane domain containing 1				Vesicles (Enhanced)				0	0	0	0	0	0	0	0	0	0	0	0	0	0	0	0	0	0	0
CEP41	95681	symbol	H. sapiens	95681	H. sapiens	CEP41	centrosomal protein 41	GO:0018095 protein polyglutamylation;GO:0018200 peptidyl-glutamic acid modification;GO:0060271 cilium assembly		Human disease related genes:Congenital malformations:Congenital malformations of the nervous system; Disease related genes; Predicted intracellular proteins					0	0	0	0	0	0	0	0	0	0	0	0	0	0	0	0	0	0	0
PTPN3	5774	symbol	H. sapiens	5774	H. sapiens	PTPN3	protein tyrosine phosphatase non-receptor type 3	GO:0098902 regulation of membrane depolarization during action potential;GO:0051045 negative regulation of membrane protein ectodomain proteolysis;GO:0042059 negative regulation of epidermal growth factor receptor signaling pathway		ENZYME proteins:Hydrolases; Enzymes; Predicted intracellular proteins					1	0	0	0	0	0	0	0	0	0	1	0	0	1	0	0	0	0	0
KDM5D	8284	symbol	H. sapiens	8284	H. sapiens	KDM5D	lysine demethylase 5D	GO:0002457 T cell antigen processing and presentation;GO:0060765 regulation of androgen receptor signaling pathway;GO:0002456 T cell mediated immunity		ENZYME proteins:Oxidoreductases; Transcription factors:Helix-turn-helix domains; Enzymes; Predicted intracellular proteins	Nucleoli fibrillar center (Approved)	Ascorbic acid			0	0	0	0	0	0	0	0	0	0	0	0	0	0	0	0	0	0	0
DAW1	164781	symbol	H. sapiens	164781	H. sapiens	DAW1	dynein assembly factor with WD repeats 1	GO:0090660 cerebrospinal fluid circulation;GO:0036158 outer dynein arm assembly;GO:0070286 axonemal dynein complex assembly		Predicted intracellular proteins	Nucleoplasm (Approved); Additional: Nuclear bodies;Plasma membrane				0	0	0	0	0	0	0	0	0	0	0	0	0	0	0	0	0	0	1
CHN1	1123	symbol	H. sapiens	1123	H. sapiens	CHN1	chimerin 1	GO:0008045 motor neuron axon guidance;GO:0048013 ephrin receptor signaling pathway;GO:0050770 regulation of axonogenesis		Disease related genes; Human disease related genes:Nervous system diseases:Eye disease; Predicted intracellular proteins	Cytosol (Approved)		(M241)PID RAC1 REG PATHWAY		0	0	1	0	0	0	0	0	0	1	0	0	0	0	1	0	0	0	0
MAL2	114569	symbol	H. sapiens	114569	H. sapiens	MAL2	mal, T cell differentiation protein 2	GO:0042552 myelination;GO:0007272 ensheathment of neurons;GO:0008366 axon ensheathment						(M5892)HALLMARK CHOLESTEROL HOMEOSTASIS	0	0	0	0	0	0	0	0	0	0	0	0	0	0	0	0	0	0	0

## Sheet: Enrichment
GroupID	Category	Term	Description	LogP	Log(q-value)	Genes	Symbols	InTerm_InList
1_Summary	KEGG Pathway	hsa04727	GABAergic synapse	-10.1971	-5.85255	2554,2561,2564,2571,2572,2785,3763,54331,140679,814,6616,1268,3747,140689,627,1006,23025,8714,116,887,7781,5774	GABRA1,GABRB2,GABRE,GAD1,GAD2,GNG3,KCNJ6,GNG2,SLC32A1,CAMK4,SNAP25,CNR1,KCNC2,CBLN4,BDNF,CDH8,UNC13A,ABCC3,ADCYAP1,CCKBR,SLC30A3,PTPN3	22/-
1_Member	KEGG Pathway	hsa04727	GABAergic synapse	-10.1971	-5.85255	2554,2561,2564,2571,2572,2785,3763,54331,140679	GABRA1,GABRB2,GABRE,GAD1,GAD2,GNG3,KCNJ6,GNG2,SLC32A1	9/89
1_Member	KEGG Pathway	hsa05032	Morphine addiction	-7.20482	-3.39536	2554,2561,2564,2785,3763,54331,140679	GABRA1,GABRB2,GABRE,GNG3,KCNJ6,GNG2,SLC32A1	7/91
1_Member	Reactome Gene Sets	R-HSA-112315	Transmission across Chemical Synapses	-7.02084	-3.39536	814,2554,2561,2571,2572,2785,3763,6616,54331,140679	CAMK4,GABRA1,GABRB2,GAD1,GAD2,GNG3,KCNJ6,SNAP25,GNG2,SLC32A1	10/270
1_Member	KEGG Pathway	hsa04723	Retrograde endocannabinoid signaling	-6.96174	-3.39536	1268,2554,2561,2564,2785,3763,54331,140679	CNR1,GABRA1,GABRB2,GABRE,GNG3,KCNJ6,GNG2,SLC32A1	8/148
1_Member	Reactome Gene Sets	R-HSA-112316	Neuronal System	-6.26904	-2.92449	814,2554,2561,2571,2572,2785,3747,3763,6616,54331,140679	CAMK4,GABRA1,GABRB2,GAD1,GAD2,GNG3,KCNC2,KCNJ6,SNAP25,GNG2,SLC32A1	11/410
1_Member	GO Biological Processes	GO:1904862	inhibitory synapse assembly	-5.76738	-2.53679	2554,2561,2564,140689	GABRA1,GABRB2,GABRE,CBLN4	4/23
1_Member	Reactome Gene Sets	R-HSA-977443	GABA receptor activation	-5.45784	-2.36858	2554,2561,2785,3763,54331	GABRA1,GABRB2,GNG3,KCNJ6,GNG2	5/60
1_Member	WikiPathways	WP4829	mBDNF and proBDNF regulation of GABA neurotransmission	-4.86567	-1.86357	627,2554,2561,2564	BDNF,GABRA1,GABRB2,GABRE	4/38
1_Member	KEGG Pathway	hsa05033	Nicotine addiction	-4.77548	-1.81117	2554,2561,2564,140679	GABRA1,GABRB2,GABRE,SLC32A1	4/40
1_Member	GO Biological Processes	GO:0007416	synapse assembly	-4.04633	-1.17893	627,2554,2561,2564,140689	BDNF,GABRA1,GABRB2,GABRE,CBLN4	5/117
1_Member	Reactome Gene Sets	R-HSA-112314	Neurotransmitter receptors and postsynaptic signal transmission	-3.84545	-1.0324	814,2554,2561,2785,3763,54331	CAMK4,GABRA1,GABRB2,GNG3,KCNJ6,GNG2	6/205
1_Member	GO Biological Processes	GO:0051932	synaptic transmission, GABAergic	-3.82495	-1.02449	2554,2561,2564	GABRA1,GABRB2,GABRE	3/27
1_Member	GO Biological Processes	GO:0007214	gamma-aminobutyric acid signaling pathway	-3.73073	-1.0034	2554,2561,2564	GABRA1,GABRB2,GABRE	3/29
1_Member	GO Biological Processes	GO:0034329	cell junction assembly	-3.10092	-0.637207	627,1006,2554,2561,2564,140689	BDNF,CDH8,GABRA1,GABRB2,GABRE,CBLN4	6/283
1_Member	GO Biological Processes	GO:0050808	synapse organization	-2.71428	-0.327155	627,2554,2561,2564,23025,140689	BDNF,GABRA1,GABRB2,GABRE,UNC13A,CBLN4	6/337
1_Member	GO Biological Processes	GO:0098656	monoatomic anion transmembrane transport	-2.67841	-0.307003	2554,2561,2564,8714	GABRA1,GABRB2,GABRE,ABCC3	4/140
1_Member	KEGG Pathway	hsa04080	Neuroactive ligand-receptor interaction	-2.53046	-0.18593	116,887,1268,2554,2561,2564	ADCYAP1,CCKBR,CNR1,GABRA1,GABRB2,GABRE	6/367
1_Member	GO Biological Processes	GO:0006820	monoatomic anion transport	-2.49882	-0.167126	2554,2561,2564,8714	GABRA1,GABRB2,GABRE,ABCC3	4/157
1_Member	GO Biological Processes	GO:0034330	cell junction organization	-2.34591	-0.0389466	627,1006,2554,2561,2564,23025,140689	BDNF,CDH8,GABRA1,GABRB2,GABRE,UNC13A,CBLN4	7/533
1_Member	GO Biological Processes	GO:0098660	inorganic ion transmembrane transport	-2.16763	0	2554,2561,2564,3747,3763,6616,7781,140679	GABRA1,GABRB2,GABRE,KCNC2,KCNJ6,SNAP25,SLC30A3,SLC32A1	8/724
1_Member	GO Biological Processes	GO:0042391	regulation of membrane potential	-2.12426	0	1268,2554,2561,2564,3747,5774	CNR1,GABRA1,GABRB2,GABRE,KCNC2,PTPN3	6/446
1_Member	GO Biological Processes	GO:0060078	regulation of postsynaptic membrane potential	-2.08967	0	2554,2561,2564	GABRA1,GABRB2,GABRE	3/107
1_Member	GO Biological Processes	GO:1902476	chloride transmembrane transport	-2.05689	0	2554,2561,2564	GABRA1,GABRB2,GABRE	3/110
2_Summary	WikiPathways	WP4159	GABA receptor signaling	-8.72495	-4.68145	2554,2561,2564,2571,2572,140679,1006,1268,5100,6616,9899,23025,26047,3763,942	GABRA1,GABRB2,GABRE,GAD1,GAD2,SLC32A1,CDH8,CNR1,PCDH8,SNAP25,SV2B,UNC13A,CNTNAP2,KCNJ6,CD86	15/-
2_Member	WikiPathways	WP4159	GABA receptor signaling	-8.72495	-4.68145	2554,2561,2564,2571,2572,140679	GABRA1,GABRB2,GABRE,GAD1,GAD2,SLC32A1	6/31
2_Member	GO Biological Processes	GO:0099537	trans-synaptic signaling	-6.97015	-3.39536	1006,1268,2554,2561,2564,2571,2572,5100,6616,9899,23025,140679	CDH8,CNR1,GABRA1,GABRB2,GABRE,GAD1,GAD2,PCDH8,SNAP25,SV2B,UNC13A,SLC32A1	12/431
2_Member	GO Biological Processes	GO:0099536	synaptic signaling	-6.66667	-3.16724	1006,1268,2554,2561,2564,2571,2572,5100,6616,9899,23025,140679	CDH8,CNR1,GABRA1,GABRB2,GABRE,GAD1,GAD2,PCDH8,SNAP25,SV2B,UNC13A,SLC32A1	12/460
2_Member	GO Biological Processes	GO:0007268	chemical synaptic transmission	-6.22762	-2.92449	1006,2554,2561,2564,2571,2572,5100,6616,9899,23025,140679	CDH8,GABRA1,GABRB2,GABRE,GAD1,GAD2,PCDH8,SNAP25,SV2B,UNC13A,SLC32A1	11/414
2_Member	GO Biological Processes	GO:0098916	anterograde trans-synaptic signaling	-6.22762	-2.92449	1006,2554,2561,2564,2571,2572,5100,6616,9899,23025,140679	CDH8,GABRA1,GABRB2,GABRE,GAD1,GAD2,PCDH8,SNAP25,SV2B,UNC13A,SLC32A1	11/414
2_Member	Reactome Gene Sets	R-HSA-888590	GABA synthesis, release, reuptake and degradation	-6.12105	-2.8557	2571,2572,6616,140679	GAD1,GAD2,SNAP25,SLC32A1	4/19
2_Member	WikiPathways	WP5420	ADHD and Autism ASD linked metabolic pathways and SNP	-4.83293	-1.85013	1268,2554,2561,2571,2572,6616,26047,140679	CNR1,GABRA1,GABRB2,GAD1,GAD2,SNAP25,CNTNAP2,SLC32A1	8/285
2_Member	Reactome Gene Sets	R-HSA-112310	Neurotransmitter release cycle	-4.35271	-1.47058	2571,2572,6616,140679	GAD1,GAD2,SNAP25,SLC32A1	4/51
2_Member	WikiPathways	WP5417	Cell lineage map for neuronal differentiation	-3.79985	-1.01162	2571,2572,3763,6616,23025	GAD1,GAD2,KCNJ6,SNAP25,UNC13A	5/132
2_Member	KEGG Pathway	hsa04940	Type I diabetes mellitus	-3.21909	-0.713411	942,2571,2572	CD86,GAD1,GAD2	3/43
3_Summary	GO Biological Processes	GO:0031175	neuron projection development	-6.36583	-2.92449	116,627,1123,1268,2596,3251,4753,6456,6616,8522,23057,26047,494470,654429,1006,4233,5100,57512	ADCYAP1,BDNF,CHN1,CNR1,GAP43,HPRT1,NELL2,SH3GL2,SNAP25,GAS7,NMNAT2,CNTNAP2,ARK2C,LRTM2,CDH8,MET,PCDH8,GPR158	18/-
3_Member	GO Biological Processes	GO:0031175	neuron projection development	-6.36583	-2.92449	116,627,1123,1268,2596,3251,4753,6456,6616,8522,23057,26047,494470,654429	ADCYAP1,BDNF,CHN1,CNR1,GAP43,HPRT1,NELL2,SH3GL2,SNAP25,GAS7,NMNAT2,CNTNAP2,ARK2C,LRTM2	14/691
3_Member	GO Biological Processes	GO:0000902	cell morphogenesis	-5.66363	-2.46523	627,1006,1123,2596,3251,4233,4753,6456,6616,8522,26047,494470,654429	BDNF,CDH8,CHN1,GAP43,HPRT1,MET,NELL2,SH3GL2,SNAP25,GAS7,CNTNAP2,ARK2C,LRTM2	13/680
3_Member	GO Biological Processes	GO:0048812	neuron projection morphogenesis	-5.56986	-2.40143	627,1123,2596,3251,4753,6456,6616,8522,26047,494470,654429	BDNF,CHN1,GAP43,HPRT1,NELL2,SH3GL2,SNAP25,GAS7,CNTNAP2,ARK2C,LRTM2	11/484
3_Member	GO Biological Processes	GO:0120039	plasma membrane bounded cell projection morphogenesis	-5.52718	-2.38677	627,1123,2596,3251,4753,6456,6616,8522,26047,494470,654429	BDNF,CHN1,GAP43,HPRT1,NELL2,SH3GL2,SNAP25,GAS7,CNTNAP2,ARK2C,LRTM2	11/489
3_Member	GO Biological Processes	GO:0048858	cell projection morphogenesis	-5.48501	-2.37093	627,1123,2596,3251,4753,6456,6616,8522,26047,494470,654429	BDNF,CHN1,GAP43,HPRT1,NELL2,SH3GL2,SNAP25,GAS7,CNTNAP2,ARK2C,LRTM2	11/494
3_Member	GO Biological Processes	GO:0032989	cellular anatomical entity morphogenesis	-4.66157	-1.71498	627,1123,2596,3251,4753,6456,6616,8522,26047,494470,654429	BDNF,CHN1,GAP43,HPRT1,NELL2,SH3GL2,SNAP25,GAS7,CNTNAP2,ARK2C,LRTM2	11/605
3_Member	GO Biological Processes	GO:0061564	axon development	-4.43755	-1.54018	627,1123,1268,2596,4753,6616,23057,494470,654429	BDNF,CHN1,CNR1,GAP43,NELL2,SNAP25,NMNAT2,ARK2C,LRTM2	9/421
3_Member	GO Biological Processes	GO:0007411	axon guidance	-3.62685	-0.974651	627,1123,2596,4753,494470,654429	BDNF,CHN1,GAP43,NELL2,ARK2C,LRTM2	6/225
3_Member	GO Biological Processes	GO:0097485	neuron projection guidance	-3.62685	-0.974651	627,1123,2596,4753,494470,654429	BDNF,CHN1,GAP43,NELL2,ARK2C,LRTM2	6/225
3_Member	GO Biological Processes	GO:0048667	cell morphogenesis involved in neuron differentiation	-3.52141	-0.895157	627,1123,2596,3251,4753,6616,494470,654429	BDNF,CHN1,GAP43,HPRT1,NELL2,SNAP25,ARK2C,LRTM2	8/440
3_Member	GO Biological Processes	GO:0050807	regulation of synapse organization	-3.44827	-0.867172	627,1006,5100,6616,57512,654429	BDNF,CDH8,PCDH8,SNAP25,GPR158,LRTM2	6/243
3_Member	GO Biological Processes	GO:0050803	regulation of synapse structure or activity	-3.3921	-0.819058	627,1006,5100,6616,57512,654429	BDNF,CDH8,PCDH8,SNAP25,GPR158,LRTM2	6/249
3_Member	GO Biological Processes	GO:0007409	axonogenesis	-3.27071	-0.737954	627,1123,2596,4753,6616,494470,654429	BDNF,CHN1,GAP43,NELL2,SNAP25,ARK2C,LRTM2	7/366
3_Member	GO Biological Processes	GO:1901890	positive regulation of cell junction assembly	-2.07863	0	627,26047,654429	BDNF,CNTNAP2,LRTM2	3/108
3_Member	GO Biological Processes	GO:1901888	regulation of cell junction assembly	-2.02133	0	627,6616,26047,654429	BDNF,SNAP25,CNTNAP2,LRTM2	4/215
3_Member	GO Biological Processes	GO:0051963	regulation of synapse assembly	-2.00442	0	627,6616,654429	BDNF,SNAP25,LRTM2	3/115
4_Summary	KEGG Pathway	hsa04014	Ras signaling pathway	-5.43009	-2.36432	285,627,2254,2785,4233,51365,54331,64926,3763,3747,6616,116,814,5996,6000,23764,2561,1268,887,942	ANGPT2,BDNF,FGF9,GNG3,MET,PLA1A,GNG2,RASAL3,KCNJ6,KCNC2,SNAP25,ADCYAP1,CAMK4,RGS1,RGS7,MAFF,GABRB2,CNR1,CCKBR,CD86	20/-
4_Member	KEGG Pathway	hsa04014	Ras signaling pathway	-5.43009	-2.36432	285,627,2254,2785,4233,51365,54331,64926	ANGPT2,BDNF,FGF9,GNG3,MET,PLA1A,GNG2,RASAL3	8/236
4_Member	Reactome Gene Sets	R-HSA-1296041	Activation of G protein gated Potassium channels	-3.73073	-1.0034	2785,3763,54331	GNG3,KCNJ6,GNG2	3/29
4_Member	Reactome Gene Sets	R-HSA-1296059	G protein gated Potassium channels	-3.73073	-1.0034	2785,3763,54331	GNG3,KCNJ6,GNG2	3/29
4_Member	Reactome Gene Sets	R-HSA-997272	Inhibition of voltage gated Ca2+ channels via Gbeta/gamma subunits	-3.73073	-1.0034	2785,3763,54331	GNG3,KCNJ6,GNG2	3/29
4_Member	Reactome Gene Sets	R-HSA-422356	Regulation of insulin secretion	-3.63076	-0.974651	2785,3747,6616,54331	GNG3,KCNC2,SNAP25,GNG2	4/78
4_Member	Reactome Gene Sets	R-HSA-420092	Glucagon-type ligand receptors	-3.56147	-0.924508	116,2785,54331	ADCYAP1,GNG3,GNG2	3/33
4_Member	WikiPathways	WP536	Calcium regulation in cardiac cells	-3.51541	-0.895157	814,2785,5996,6000,54331	CAMK4,GNG3,RGS1,RGS7,GNG2	5/152
4_Member	Reactome Gene Sets	R-HSA-1296065	Inwardly rectifying K+ channels	-3.48485	-0.880687	2785,3763,54331	GNG3,KCNJ6,GNG2	3/35
4_Member	WikiPathways	WP289	Myometrial relaxation and contraction pathways	-3.46352	-0.874867	2785,5996,6000,23764,54331	GNG3,RGS1,RGS7,MAFF,GNG2	5/156
4_Member	Reactome Gene Sets	R-HSA-6814122	Cooperation of PDCL (PhLP1) and TRiC/CCT in G-protein beta folding	-3.37826	-0.819058	2785,6000,54331	GNG3,RGS7,GNG2	3/38
4_Member	KEGG Pathway	hsa04713	Circadian entrainment	-3.26957	-0.737954	116,2785,3763,54331	ADCYAP1,GNG3,KCNJ6,GNG2	4/97
4_Member	Reactome Gene Sets	R-HSA-381676	Glucagon-like Peptide-1 (GLP1) regulates insulin secretion	-3.24929	-0.724305	2785,3747,54331	GNG3,KCNC2,GNG2	3/42
4_Member	Reactome Gene Sets	R-HSA-977444	GABA B receptor activation	-3.21909	-0.713411	2785,3763,54331	GNG3,KCNJ6,GNG2	3/43
4_Member	Reactome Gene Sets	R-HSA-991365	Activation of GABAB receptors	-3.21909	-0.713411	2785,3763,54331	GNG3,KCNJ6,GNG2	3/43
4_Member	Reactome Gene Sets	R-HSA-1296071	Potassium Channels	-3.17135	-0.684154	2785,3747,3763,54331	GNG3,KCNC2,KCNJ6,GNG2	4/103
4_Member	WikiPathways	WP4223	Ras signaling	-3.13754	-0.668071	2785,4233,51365,54331,64926	GNG3,MET,PLA1A,GNG2,RASAL3	5/184
4_Member	Reactome Gene Sets	R-HSA-163685	Integration of energy metabolism	-3.09418	-0.636136	2785,3747,6616,54331	GNG3,KCNC2,SNAP25,GNG2	4/108
4_Member	KEGG Pathway	hsa04725	Cholinergic synapse	-3.02083	-0.57939	814,2785,3763,54331	CAMK4,GNG3,KCNJ6,GNG2	4/113
4_Member	KEGG Pathway	hsa04726	Serotonergic synapse	-2.99249	-0.567036	2561,2785,3763,54331	GABRB2,GNG3,KCNJ6,GNG2	4/115
4_Member	Reactome Gene Sets	R-HSA-418594	G alpha (i) signalling events	-2.8413	-0.436291	814,1268,2785,5996,6000,54331	CAMK4,CNR1,GNG3,RGS1,RGS7,GNG2	6/318
4_Member	WikiPathways	WP4172	PI3K Akt signaling pathway	-2.70141	-0.320672	285,627,2254,2785,4233,54331	ANGPT2,BDNF,FGF9,GNG3,MET,GNG2	6/339
4_Member	KEGG Pathway	hsa04151	PI3K-Akt signaling pathway	-2.57763	-0.224327	285,627,2254,2785,4233,54331	ANGPT2,BDNF,FGF9,GNG3,MET,GNG2	6/359
4_Member	Reactome Gene Sets	R-HSA-388396	GPCR downstream signalling	-2.50878	-0.172853	116,814,887,1268,2785,5996,6000,54331	ADCYAP1,CAMK4,CCKBR,CNR1,GNG3,RGS1,RGS7,GNG2	8/634
4_Member	Reactome Gene Sets	R-HSA-390466	Chaperonin-mediated protein folding	-2.29707	-0.00176187	2785,6000,54331	GNG3,RGS7,GNG2	3/90
4_Member	Reactome Gene Sets	R-HSA-111885	Opioid Signalling	-2.27052	0	814,2785,54331	CAMK4,GNG3,GNG2	3/92
4_Member	Reactome Gene Sets	R-HSA-373080	Class B/2 (Secretin family receptors)	-2.23185	0	116,2785,54331	ADCYAP1,GNG3,GNG2	3/95
4_Member	KEGG Pathway	hsa05034	Alcoholism	-2.2222	0	627,814,2785,54331	BDNF,CAMK4,GNG3,GNG2	4/188
4_Member	Reactome Gene Sets	R-HSA-372790	Signaling by GPCR	-2.22034	0	116,814,887,1268,2785,5996,6000,54331	ADCYAP1,CAMK4,CCKBR,CNR1,GNG3,RGS1,RGS7,GNG2	8/709
4_Member	Reactome Gene Sets	R-HSA-391251	Protein folding	-2.21926	0	2785,6000,54331	GNG3,RGS7,GNG2	3/96
4_Member	WikiPathways	WP3932	Focal adhesion PI3K Akt mTOR signaling pathway	-2.20648	0	285,2254,2785,4233,54331	ANGPT2,FGF9,GNG3,MET,GNG2	5/302
4_Member	KEGG Pathway	hsa05167	Kaposi sarcoma-associated herpesvirus infection	-2.17476	0	285,942,2785,54331	ANGPT2,CD86,GNG3,GNG2	4/194
4_Member	Reactome Gene Sets	R-HSA-416476	G alpha (q) signalling events	-2.00764	0	887,2785,5996,54331	CCKBR,GNG3,RGS1,GNG2	4/217
5_Summary	Reactome Gene Sets	R-HSA-8986944	Transcriptional Regulation by MECP2	-5.38683	-2.34333	627,814,2571,2572,4233,1268,2554,2561,1795	BDNF,CAMK4,GAD1,GAD2,MET,CNR1,GABRA1,GABRB2,DOCK3	9/-
5_Member	Reactome Gene Sets	R-HSA-8986944	Transcriptional Regulation by MECP2	-5.38683	-2.34333	627,814,2571,2572,4233	BDNF,CAMK4,GAD1,GAD2,MET	5/62
5_Member	WikiPathways	WP4549	Fragile X syndrome	-5.10828	-2.08597	627,814,1268,2554,2561,2571	BDNF,CAMK4,CNR1,GABRA1,GABRB2,GAD1	6/122
5_Member	WikiPathways	WP2380	Brain derived neurotrophic factor BDNF signaling pathway	-2.71264	-0.327155	627,814,1268,1795	BDNF,CAMK4,CNR1,DOCK3	4/137
6_Summary	GO Biological Processes	GO:0099509	regulation of presynaptic cytosolic calcium ion concentration	-4.6185	-1.68894	793,1268,9899,4753,627,814,6616,26047,57512,5100,23025,2571,3251	CALB1,CNR1,SV2B,NELL2,BDNF,CAMK4,SNAP25,CNTNAP2,GPR158,PCDH8,UNC13A,GAD1,HPRT1	13/-
6_Member	GO Biological Processes	GO:0099509	regulation of presynaptic cytosolic calcium ion concentration	-4.6185	-1.68894	793,1268,9899	CALB1,CNR1,SV2B	3/15
6_Member	GO Biological Processes	GO:0070050	neuron cellular homeostasis	-3.96409	-1.11092	793,1268,4753,9899	CALB1,CNR1,NELL2,SV2B	4/64
6_Member	GO Biological Processes	GO:0007613	memory	-3.92724	-1.08786	627,793,814,1268,6616	BDNF,CALB1,CAMK4,CNR1,SNAP25	5/124
6_Member	GO Biological Processes	GO:0050890	cognition	-3.62021	-0.974651	627,793,814,1268,6616,26047,57512	BDNF,CALB1,CAMK4,CNR1,SNAP25,CNTNAP2,GPR158	7/320
6_Member	GO Biological Processes	GO:0007616	long-term memory	-3.37826	-0.819058	793,814,6616	CALB1,CAMK4,SNAP25	3/38
6_Member	GO Biological Processes	GO:0050804	modulation of chemical synaptic transmission	-3.20152	-0.70251	627,793,1268,5100,6616,9899,23025,57512	BDNF,CALB1,CNR1,PCDH8,SNAP25,SV2B,UNC13A,GPR158	8/492
6_Member	GO Biological Processes	GO:0099177	regulation of trans-synaptic signaling	-3.19578	-0.70251	627,793,1268,5100,6616,9899,23025,57512	BDNF,CALB1,CNR1,PCDH8,SNAP25,SV2B,UNC13A,GPR158	8/493
6_Member	GO Biological Processes	GO:0007611	learning or memory	-3.14924	-0.673941	627,793,814,1268,6616,26047	BDNF,CALB1,CAMK4,CNR1,SNAP25,CNTNAP2	6/277
6_Member	GO Biological Processes	GO:0051480	regulation of cytosolic calcium ion concentration	-2.81776	-0.417709	793,1268,9899	CALB1,CNR1,SV2B	3/59
6_Member	GO Biological Processes	GO:0007610	behavior	-2.58489	-0.227129	627,793,814,1268,2571,3251,6616,26047	BDNF,CALB1,CAMK4,CNR1,GAD1,HPRT1,SNAP25,CNTNAP2	8/616
6_Member	GO Biological Processes	GO:0007626	locomotory behavior	-2.15932	0	793,2571,3251,6616	CALB1,GAD1,HPRT1,SNAP25	4/196
7_Summary	GO Biological Processes	GO:0017156	calcium-ion regulated exocytosis	-4.45754	-1.54437	6616,23025,57586,85477,116,5874,140679,140689,887,6456,9899	SNAP25,UNC13A,SYT13,SCIN,ADCYAP1,RAB27B,SLC32A1,CBLN4,CCKBR,SH3GL2,SV2B	11/-
7_Member	GO Biological Processes	GO:0017156	calcium-ion regulated exocytosis	-4.45754	-1.54437	6616,23025,57586,85477	SNAP25,UNC13A,SYT13,SCIN	4/48
7_Member	GO Biological Processes	GO:0032940	secretion by cell	-3.7134	-1.0034	116,5874,6616,23025,57586,85477,140679,140689	ADCYAP1,RAB27B,SNAP25,UNC13A,SYT13,SCIN,SLC32A1,CBLN4	8/412
7_Member	GO Biological Processes	GO:0046903	secretion	-3.68621	-0.994891	116,887,5874,6616,23025,57586,85477,140679,140689	ADCYAP1,CCKBR,RAB27B,SNAP25,UNC13A,SYT13,SCIN,SLC32A1,CBLN4	9/529
7_Member	GO Biological Processes	GO:0099504	synaptic vesicle cycle	-3.63794	-0.974651	5874,6456,6616,23025,140679	RAB27B,SH3GL2,SNAP25,UNC13A,SLC32A1	5/143
7_Member	GO Biological Processes	GO:0099003	vesicle-mediated transport in synapse	-3.5023	-0.890161	5874,6456,6616,23025,140679	RAB27B,SH3GL2,SNAP25,UNC13A,SLC32A1	5/153
7_Member	GO Biological Processes	GO:0140352	export from cell	-3.30734	-0.755201	116,5874,6616,23025,57586,85477,140679,140689	ADCYAP1,RAB27B,SNAP25,UNC13A,SYT13,SCIN,SLC32A1,CBLN4	8/474
7_Member	WikiPathways	WP2267	Synaptic vesicle pathway	-3.00152	-0.570807	6616,23025,140679	SNAP25,UNC13A,SLC32A1	3/51
7_Member	GO Biological Processes	GO:0006836	neurotransmitter transport	-2.67841	-0.307003	6616,9899,23025,140679	SNAP25,SV2B,UNC13A,SLC32A1	4/140
7_Member	GO Biological Processes	GO:0006887	exocytosis	-2.65993	-0.293124	5874,6616,23025,57586,85477	RAB27B,SNAP25,UNC13A,SYT13,SCIN	5/236
7_Member	GO Biological Processes	GO:0045055	regulated exocytosis	-2.63402	-0.271757	6616,23025,57586,85477	SNAP25,UNC13A,SYT13,SCIN	4/144
7_Member	KEGG Pathway	hsa04721	Synaptic vesicle cycle	-2.47138	-0.150196	6616,23025,140679	SNAP25,UNC13A,SLC32A1	3/78
7_Member	GO Biological Processes	GO:0007269	neurotransmitter secretion	-2.33815	-0.0389466	6616,23025,140679	SNAP25,UNC13A,SLC32A1	3/87
7_Member	GO Biological Processes	GO:0099643	signal release from synapse	-2.33815	-0.0389466	6616,23025,140679	SNAP25,UNC13A,SLC32A1	3/87
7_Member	GO Biological Processes	GO:0023061	signal release	-2.23027	0	116,6616,23025,140679	ADCYAP1,SNAP25,UNC13A,SLC32A1	4/187
8_Summary	GO Biological Processes	GO:0051046	regulation of secretion	-3.84778	-1.0324	116,1268,5874,6616,7447,9899,57512,57586,85477,100381270	ADCYAP1,CNR1,RAB27B,SNAP25,VSNL1,SV2B,GPR158,SYT13,SCIN,ZBED6	10/-
8_Member	GO Biological Processes	GO:0051046	regulation of secretion	-3.84778	-1.0324	116,1268,5874,6616,7447,9899,57512,57586,85477,100381270	ADCYAP1,CNR1,RAB27B,SNAP25,VSNL1,SV2B,GPR158,SYT13,SCIN,ZBED6	10/621
8_Member	GO Biological Processes	GO:1903530	regulation of secretion by cell	-3.4654	-0.874867	116,1268,5874,6616,7447,9899,57512,57586,100381270	ADCYAP1,CNR1,RAB27B,SNAP25,VSNL1,SV2B,GPR158,SYT13,ZBED6	9/567
8_Member	GO Biological Processes	GO:0090276	regulation of peptide hormone secretion	-3.00477	-0.570807	116,1268,6616,7447,100381270	ADCYAP1,CNR1,SNAP25,VSNL1,ZBED6	5/197
8_Member	GO Biological Processes	GO:0002791	regulation of peptide secretion	-2.97555	-0.555304	116,1268,6616,7447,100381270	ADCYAP1,CNR1,SNAP25,VSNL1,ZBED6	5/200
8_Member	GO Biological Processes	GO:0090087	regulation of peptide transport	-2.95635	-0.541241	116,1268,6616,7447,100381270	ADCYAP1,CNR1,SNAP25,VSNL1,ZBED6	5/202
8_Member	GO Biological Processes	GO:0051047	positive regulation of secretion	-2.88332	-0.473289	116,5874,6616,7447,57512,85477	ADCYAP1,RAB27B,SNAP25,VSNL1,GPR158,SCIN	6/312
8_Member	GO Biological Processes	GO:0046883	regulation of hormone secretion	-2.52253	-0.182317	116,1268,6616,7447,100381270	ADCYAP1,CNR1,SNAP25,VSNL1,ZBED6	5/254
8_Member	GO Biological Processes	GO:0050796	regulation of insulin secretion	-2.4032	-0.0880525	1268,6616,7447,100381270	CNR1,SNAP25,VSNL1,ZBED6	4/167
8_Member	GO Biological Processes	GO:1903532	positive regulation of secretion by cell	-2.27951	0	116,5874,6616,7447,57512	ADCYAP1,RAB27B,SNAP25,VSNL1,GPR158	5/290
8_Member	GO Biological Processes	GO:0090277	positive regulation of peptide hormone secretion	-2.04618	0	116,6616,7447	ADCYAP1,SNAP25,VSNL1	3/111
8_Member	GO Biological Processes	GO:0002793	positive regulation of peptide secretion	-2.0251	0	116,6616,7447	ADCYAP1,SNAP25,VSNL1	3/113
9_Summary	Reactome Gene Sets	R-HSA-9824439	Bacterial Infection Pathways	-3.74182	-1.0034	4233,6456,6616,9899	MET,SH3GL2,SNAP25,SV2B	4/-
9_Member	Reactome Gene Sets	R-HSA-9824439	Bacterial Infection Pathways	-3.74182	-1.0034	4233,6456,6616,9899	MET,SH3GL2,SNAP25,SV2B	4/73
10_Summary	GO Biological Processes	GO:0008277	regulation of G protein-coupled receptor signaling pathway	-3.70976	-1.0034	116,4233,6000,54550,57512,1123,5996	ADCYAP1,MET,RGS7,NECAB2,GPR158,CHN1,RGS1	7/-
10_Member	GO Biological Processes	GO:0008277	regulation of G protein-coupled receptor signaling pathway	-3.70976	-1.0034	116,4233,6000,54550,57512	ADCYAP1,MET,RGS7,NECAB2,GPR158	5/138
10_Member	GO Biological Processes	GO:0043087	regulation of GTPase activity	-2.2244	0	116,1123,4233,5996,6000	ADCYAP1,CHN1,MET,RGS1,RGS7	5/299
11_Summary	Reactome Gene Sets	R-HSA-9006934	Signaling by Receptor Tyrosine Kinases	-3.70447	-1.0034	116,627,1795,2254,2554,2561,4233,5774,6456,6616	ADCYAP1,BDNF,DOCK3,FGF9,GABRA1,GABRB2,MET,PTPN3,SH3GL2,SNAP25	10/-
11_Member	Reactome Gene Sets	R-HSA-9006934	Signaling by Receptor Tyrosine Kinases	-3.70447	-1.0034	116,627,1795,2254,2554,2561,4233,5774,6456	ADCYAP1,BDNF,DOCK3,FGF9,GABRA1,GABRB2,MET,PTPN3,SH3GL2	9/526
11_Member	Reactome Gene Sets	R-HSA-166520	Signaling by NTRKs	-2.74773	-0.352592	116,627,1795,6456	ADCYAP1,BDNF,DOCK3,SH3GL2	4/134
11_Member	WikiPathways	WP706	Sudden infant death syndrome SIDS susceptibility pathways	-2.46942	-0.150196	116,627,2554,6616	ADCYAP1,BDNF,GABRA1,SNAP25	4/160
12_Summary	GO Biological Processes	GO:0021675	nerve development	-3.26957	-0.737954	627,2561,3747,494470,6456	BDNF,GABRB2,KCNC2,ARK2C,SH3GL2	5/-
12_Member	GO Biological Processes	GO:0021675	nerve development	-3.26957	-0.737954	627,2561,3747,494470	BDNF,GABRB2,KCNC2,ARK2C	4/97
12_Member	GO Biological Processes	GO:1990089	response to nerve growth factor	-3.02664	-0.579741	627,3747,6456	BDNF,KCNC2,SH3GL2	3/50
13_Summary	GO Biological Processes	GO:0008038	neuron recognition	-3.16088	-0.679671	1268,2596,26047	CNR1,GAP43,CNTNAP2	3/-
13_Member	GO Biological Processes	GO:0008038	neuron recognition	-3.16088	-0.679671	1268,2596,26047	CNR1,GAP43,CNTNAP2	3/45
14_Summary	GO Biological Processes	GO:0014075	response to amine	-3.07854	-0.626104	3251,3747,6000,1268,2564,3763,5774	HPRT1,KCNC2,RGS7,CNR1,GABRE,KCNJ6,PTPN3	7/-
14_Member	GO Biological Processes	GO:0014075	response to amine	-3.07854	-0.626104	3251,3747,6000	HPRT1,KCNC2,RGS7	3/48
14_Member	GO Biological Processes	GO:0043269	regulation of monoatomic ion transport	-2.01873	0	1268,2564,3747,3763,5774,6000	CNR1,GABRE,KCNC2,KCNJ6,PTPN3,RGS7	6/470
15_Summary	GO Biological Processes	GO:0051148	negative regulation of muscle cell differentiation	-2.56988	-0.220985	627,2254,100381270,942,4233,285,1123,1795,1006,11197,1268	BDNF,FGF9,ZBED6,CD86,MET,ANGPT2,CHN1,DOCK3,CDH8,WIF1,CNR1	11/-
15_Member	GO Biological Processes	GO:0051148	negative regulation of muscle cell differentiation	-2.56988	-0.220985	627,2254,100381270	BDNF,FGF9,ZBED6	3/72
15_Member	Reactome Gene Sets	R-HSA-2219530	Constitutive Signaling by Aberrant PI3K in Cancer	-2.47138	-0.150196	942,2254,4233	CD86,FGF9,MET	3/78
15_Member	GO Biological Processes	GO:0007169	transmembrane receptor protein tyrosine kinase signaling pathway	-2.25705	0	285,627,1123,1795,2254,4233	ANGPT2,BDNF,CHN1,DOCK3,FGF9,MET	6/418
15_Member	WikiPathways	WP5087	Pleural mesothelioma	-2.15644	0	285,627,1006,2254,4233,11197	ANGPT2,BDNF,CDH8,FGF9,MET,WIF1	6/439
15_Member	Reactome Gene Sets	R-HSA-2219528	PI3K/AKT Signaling in Cancer	-2.12349	0	942,2254,4233	CD86,FGF9,MET	3/104
15_Member	Reactome Gene Sets	R-HSA-6811558	PI5P, PP2A and IER3 Regulate PI3K/AKT Signaling	-2.10082	0	942,2254,4233	CD86,FGF9,MET	3/106
15_Member	KEGG Pathway	hsa04015	Rap1 signaling pathway	-2.0562	0	285,1268,2254,4233	ANGPT2,CNR1,FGF9,MET	4/210
15_Member	Reactome Gene Sets	R-HSA-199418	Negative regulation of the PI3K/AKT network	-2.0251	0	942,2254,4233	CD86,FGF9,MET	3/113
16_Summary	KEGG Pathway	hsa01232	Nucleotide metabolism	-2.36641	-0.0553075	956,3251,9615	ENTPD3,HPRT1,GDA	3/-
16_Member	KEGG Pathway	hsa01232	Nucleotide metabolism	-2.36641	-0.0553075	956,3251,9615	ENTPD3,HPRT1,GDA	3/85
16_Member	Reactome Gene Sets	R-HSA-15869	Metabolism of nucleotides	-2.18234	0	956,3251,9615	ENTPD3,HPRT1,GDA	3/99
17_Summary	GO Biological Processes	GO:0017157	regulation of exocytosis	-2.2222	0	5874,7447,9899,57586	RAB27B,VSNL1,SV2B,SYT13	4/-
17_Member	GO Biological Processes	GO:0017157	regulation of exocytosis	-2.2222	0	5874,7447,9899,57586	RAB27B,VSNL1,SV2B,SYT13	4/188
18_Summary	GO Biological Processes	GO:0044703	multi-organism reproductive process	-2.20619	0	116,285,1268,23764	ADCYAP1,ANGPT2,CNR1,MAFF	4/-
18_Member	GO Biological Processes	GO:0044703	multi-organism reproductive process	-2.20619	0	116,285,1268,23764	ADCYAP1,ANGPT2,CNR1,MAFF	4/190
18_Member	GO Biological Processes	GO:0044706	multi-multicellular organism process	-2.14407	0	116,285,1268,23764	ADCYAP1,ANGPT2,CNR1,MAFF	4/198
19_Summary	GO Biological Processes	GO:0030705	cytoskeleton-dependent intracellular transport	-2.18254	0	1780,4651,5874,164781	DYNC1I1,MYO10,RAB27B,DAW1	4/-
19_Member	GO Biological Processes	GO:0030705	cytoskeleton-dependent intracellular transport	-2.18254	0	1780,4651,5874,164781	DYNC1I1,MYO10,RAB27B,DAW1	4/193
