# Supplementary material for: miRNA-associated gene networks reveal potential candidate markers for Alzheimer’s disease
Source: Front Mol Biosci. 2026 Mar 6;12:1699404. doi: 10.3389/fmolb.2025.1699404 (PMC13002409; doi:10.3389/fmolb.2025.1699404)
Supplement: Supplementary file 1 [file Supplementaryfile1.zip › Supplementary Tables/Supplementary Table 6.xlsx]

## Sheet: Sheet1
Unnamed: 0	logFC	AveExpr	t	P.Value	adj.P.Val	B
SPP1	1.81376	8.57774	10.2195	1.5731e-17	5.37527e-14	29.3132
BACE2	1.14566	7.6989	9.74612	1.86668e-16	3.05084e-13	26.9147
C5AR1	1.41854	8.80754	8.98304	9.93556e-15	7.29042e-12	23.0593
FCGBP	2.0478	7.55701	8.79582	2.62132e-14	1.44469e-11	22.1181
SLC4A11	1.12222	6.79649	8.75898	3.17171e-14	1.6934e-11	21.9332
AQP1	1.40138	6.61967	8.6352	6.01184e-14	2.56781e-11	21.3129
SLAMF8	1.86981	6.27761	8.57637	8.14308e-14	3.09166e-11	21.0185
C4B	1.35371	8.95778	8.46558	1.44066e-13	5.02321e-11	20.4651
GEM	1.22311	6.86526	8.23489	4.70553e-13	1.16201e-10	19.317
SERPINA3	2.05834	6.39919	8.17352	6.44018e-13	1.40821e-10	19.0127
FAM167B	1.49835	6.53944	8.14111	7.59976e-13	1.53439e-10	18.8521
SNX31	1.58723	5.60372	8.03873	1.28088e-12	2.27956e-10	18.3459
SERPINH1	1.35382	6.74558	7.83504	3.60247e-12	5.26629e-10	17.3433
STAB1	1.09933	7.1092	7.81347	4.01801e-12	5.76871e-10	17.2375
EVI2B	1.1118	10.425	7.80229	4.25181e-12	5.95428e-10	17.1827
NUPR1	1.18271	9.21538	7.77615	4.85227e-12	6.63209e-10	17.0546
LPIN3	1.35906	7.09744	7.7581	5.31534e-12	6.93225e-10	16.9663
C21ORF62	1.42037	4.93246	7.73509	5.97012e-12	7.6119e-10	16.8537
LILRB1	1.12639	8.77863	7.72389	6.31695e-12	7.93567e-10	16.799
CD163	1.88944	9.32338	7.71097	6.74219e-12	8.3781e-10	16.7358
RASAL3	1.02407	9.08187	7.71024	6.76721e-12	8.3781e-10	16.7322
MYO10	1.03669	5.72527	7.62754	1.02616e-11	1.14588e-09	16.3288
ANLN	1.28081	6.92922	7.58692	1.25843e-11	1.33542e-09	16.131
MAFF	1.32816	8.3589	7.5821	1.28927e-11	1.3597e-09	16.1076
SMTN	1.03736	6.14804	7.49221	2.02284e-11	1.90941e-09	15.6712
CARD6	1.0264	8.57429	7.45829	2.39664e-11	2.16649e-09	15.5069
CCDC102A	1.08703	6.27625	7.4309	2.74796e-11	2.39536e-09	15.3744
CHRM4	1.7904	6.84678	7.39713	3.25202e-11	2.75053e-09	15.2113
MIA	1.64885	7.06602	7.38174	3.51118e-11	2.9551e-09	15.137
BNIPL	1.02245	4.24055	7.36884	3.7443e-11	3.024e-09	15.0747
SCIN	1.49198	5.64249	7.35309	4.04963e-11	3.20314e-09	14.9988
GABRE	1.32697	5.76448	7.32658	4.62015e-11	3.46207e-09	14.8712
TGFBI	1.08492	9.97552	7.30736	5.08322e-11	3.77595e-09	14.7787
VSIG4	1.45058	8.68065	7.25645	6.54365e-11	4.5819e-09	14.5341
VASP	1.15159	10.0207	7.17435	9.82248e-11	6.23855e-09	14.1409
ADAMTS1	1.27616	6.50251	7.12398	1.25927e-10	7.54899e-09	13.9004
IL3RA	1.17416	6.49163	7.09195	1.47433e-10	8.28585e-09	13.7478
HLA-DRB4	1.25925	8.17129	7.05704	1.75043e-10	9.48861e-09	13.5816
FNDC11	1.13251	5.33643	7.05234	1.79123e-10	9.654e-09	13.5593
MID1IP1	1.01171	10.9554	7.02497	2.04882e-10	1.0672e-08	13.4293
CAPS	1.02899	6.75039	7.02221	2.07665e-10	1.07841e-08	13.4163
GFAP	1.2813	6.89161	6.99021	2.42929e-10	1.21784e-08	13.2645
PDLIM4	1.26394	5.3575	6.97867	2.5704e-10	1.26588e-08	13.2099
TLR2	1.13192	10.3691	6.94117	3.08771e-10	1.46946e-08	13.0325
C6ORF118	1.41837	5.5125	6.91936	3.43451e-10	1.60324e-08	12.9295
DDIT4L	1.03991	7.59488	6.91218	3.55708e-10	1.64251e-08	12.8956
S100A4	1.11784	11.0541	6.90898	3.61299e-10	1.65935e-08	12.8805
YBX3	1.4136	8.56674	6.90395	3.70263e-10	1.67823e-08	12.8568
C1QC	1.214	6.45596	6.90392	3.7032e-10	1.67823e-08	12.8567
IL18R1	1.01956	6.97764	6.86145	4.55408e-10	1.96657e-08	12.6566
PEX6	1.18272	7.51794	6.81514	5.70356e-10	2.38837e-08	12.439
GDF15	1.13273	6.40289	6.79291	6.35295e-10	2.60914e-08	12.3347
MYBPH	1.38618	5.05248	6.7695	7.11591e-10	2.86734e-08	12.2251
HIGD1B	1.1179	7.01579	6.75706	7.55748e-10	3.00978e-08	12.1669
AEBP1	1.21614	7.62133	6.74324	8.0797e-10	3.13038e-08	12.1023
C1QB	1.17242	8.21217	6.72162	8.96954e-10	3.39037e-08	12.0013
PIRT	1.25959	5.71711	6.6793	1.10009e-09	3.97356e-08	11.804
CCL2	1.59439	7.33994	6.62988	1.39534e-09	4.87512e-08	11.5743
TNFRSF12A	1.14116	6.99923	6.59052	1.68542e-09	5.61315e-08	11.3918
TNFRSF10D	1.44552	7.00988	6.54841	2.06191e-09	6.52364e-08	11.197
AZGP1	1.13321	6.2628	6.49355	2.67928e-09	7.98876e-08	10.9441
LYVE1	1.1936	5.66997	6.47203	2.96838e-09	8.649e-08	10.8451
FOXJ1	1.28829	5.31591	6.36353	4.96667e-09	1.32794e-07	10.3482
FSD2	1.0533	6.56558	6.31579	6.22181e-09	1.58656e-07	10.1308
KCNE4	1.41616	6.22248	6.21323	1.00721e-08	2.30981e-07	9.66618
EMP1	1.13247	7.29303	6.11187	1.616e-08	3.35692e-07	9.21041
MS4A6A	1.11539	8.49799	6.09369	1.75841e-08	3.58502e-07	9.12902
IL1RL1	1.77468	4.85223	6.03774	2.27858e-08	4.38396e-07	8.87934
DLEC1	1.06244	6.4538	5.92927	3.75445e-08	6.55876e-07	8.39844
CLEC2B	1.01346	9.05543	5.90563	4.18393e-08	7.13398e-07	8.29418
ANGPT2	1.61827	6.53316	5.79418	6.95209e-08	1.07685e-06	7.80562
TNFSF14	1.0706	6.02197	5.76844	7.81202e-08	1.17664e-06	7.69347
CFAP53	1.01082	5.94871	5.7368	9.01363e-08	1.32757e-06	7.5559
C20ORF141	1.27574	8.77992	5.73168	9.22409e-08	1.35273e-06	7.53372
ZBED6	1.25972	6.47977	5.53779	2.19675e-07	2.73952e-06	6.70017
HLA-DRB5	1.08952	11.2786	5.36861	4.62697e-07	4.95027e-06	5.98569
SOCS3	1.58205	7.12982	5.34446	5.141e-07	5.41183e-06	5.88474
FAT2	1.36711	6.08037	5.16617	1.11043e-06	1.0167e-05	5.14752
SFN	1.14137	6.72641	5.10644	1.43274e-06	1.25273e-05	4.90385
RNASE2	1.06034	8.20893	5.09486	1.50504e-06	1.3046e-05	4.8568
SLCO4A1	1.26591	7.39904	5.09256	1.51984e-06	1.31598e-05	4.84745
FCER1A	1.12516	5.78445	4.93709	2.925e-06	2.25005e-05	4.22234
SLC5A11	1.01184	6.36787	4.85211	4.16323e-06	3.02162e-05	3.88578
GPR4	1.10944	6.10548	4.83733	4.4253e-06	3.17007e-05	3.82762
CP	1.23485	5.11931	4.7868	5.44791e-06	3.77137e-05	3.62962
PLA1A	1.09959	5.03928	4.69499	7.92273e-06	5.14676e-05	3.27328
RGS1	1.3209	7.2795	4.64646	9.6406e-06	6.0528e-05	3.08675
CISH	1.60875	9.03999	4.60755	1.12731e-05	6.8983e-05	2.93815
ERAP2	1.11048	7.41351	4.59887	1.16723e-05	7.09239e-05	2.90511
ZNF620	1.23011	5.21748	4.5753	1.28268e-05	7.66514e-05	2.81556
PCK1	1.24699	4.37379	4.53531	1.50419e-05	8.72933e-05	2.66441
GPR182	2.00366	7.57005	4.53278	1.51941e-05	8.80866e-05	2.65486
PIK3R5	1.64692	7.96979	4.5324	1.52173e-05	8.81613e-05	2.65341
S100A5	1.04558	6.93951	4.37255	2.85182e-05	0.000149184	2.05843
CCDC66	1.41734	8.2903	4.32472	3.43226e-05	0.000174317	1.88326
KRT79	1.95371	6.29818	4.31872	3.51266e-05	0.000177924	1.86137
RPA4	1.70085	8.8541	4.27355	4.17874e-05	0.00020646	1.69735
S100A9	1.0833	11.2403	4.21355	5.25365e-05	0.000251848	1.48133
PTCHD4	1.19733	4.89433	4.21326	5.2595e-05	0.000251979	1.48028
RGL4	1.02679	6.37671	4.07413	8.87191e-05	0.000392279	0.987858
PPP6R1	1.56149	10.5719	3.98723	0.000122286	0.000513456	0.686387
FMR1NB	1.07525	4.45778	3.98114	0.000125044	0.000522979	0.665456
MAGEB6	1.66302	4.20263	3.97792	0.00012653	0.000528677	0.654368
S100A8	1.14575	11.1173	3.97519	0.000127798	0.000532801	0.645014
PRAMEF12	1.08611	6.16273	3.91824	0.00015726	0.000637133	0.450489
ZCCHC13	1.32073	3.78348	3.90592	0.000164439	0.000660891	0.408665
SLC51B	1.56495	4.55825	3.90208	0.000166742	0.000668257	0.395642
VPS18	1.23521	10.4835	3.87242	0.000185564	0.000733882	0.295495
ABCC3	1.05016	5.35079	3.59302	0.00049501	0.00169111	-0.619455
FAM216B	1.2081	4.80592	3.47328	0.000742436	0.00240602	-0.995216
BTC	1.07096	4.78212	3.44574	0.000813924	0.00260312	-1.08023
S100A12	1.14114	9.87687	3.40569	0.000929479	0.00291753	-1.20285
CD86	1.313	11.4954	3.33272	0.00118064	0.00358346	-1.42334
RBM3	-1.78259	8.35032	-11.0308	2.27558e-19	3.88784e-15	33.417
SPON2	-1.36752	9.88788	-10.6942	1.31711e-18	7.50093e-15	31.7167
LYRM9	-1.19352	9.88287	-10.0474	3.86656e-17	1.101e-13	28.4414
TARBP1	-1.08772	8.9563	-9.73636	1.96425e-16	3.05084e-13	26.8653
VGF	-2.17011	9.53131	-9.13935	4.41178e-15	3.65569e-12	23.8469
ACOT4	-1.22235	7.03448	-8.9772	1.02412e-14	7.29042e-12	23.0299
FRMPD2	-2.4342	5.53867	-8.92819	1.32051e-14	8.67726e-12	22.7833
CARTPT	-2.63064	8.41146	-8.81923	2.32219e-14	1.36809e-11	22.2357
CAMKK2	-1.17889	9.2946	-8.7128	4.02678e-14	1.91104e-11	21.7017
CCT6B	-1.50636	6.56677	-8.36617	2.40109e-13	7.61187e-11	19.9696
CRH	-2.67576	5.83094	-8.07105	1.08645e-12	2.03978e-10	18.5056
BFSP1	-1.13466	6.66664	-8.05462	1.18131e-12	2.1471e-10	18.4244
EFHB	-1.00535	4.50623	-7.72803	6.18639e-12	7.82922e-10	16.8192
STAT4	-1.30218	9.47269	-7.56756	1.38687e-11	1.44479e-09	16.0369
CAMK4	-1.16014	7.74335	-7.37398	3.64956e-11	2.99773e-09	15.0995
CLBA1	-1.08604	4.55765	-7.34589	4.19732e-11	3.25985e-09	14.9641
MET	-1.61776	7.32725	-7.23543	7.26174e-11	4.92328e-09	14.4333
RGS7	-1.08194	6.22927	-7.1091	1.355e-10	7.82101e-09	13.8295
STYK1	-1.18229	6.58208	-7.08039	1.5606e-10	8.60091e-09	13.6927
WDR86	-1.03902	6.37115	-7.04892	1.8216e-10	9.78679e-09	13.5431
MYL5	-1.03506	7.25439	-7.00965	2.20855e-10	1.13312e-08	13.3567
RNF165	-1.12973	5.32512	-6.96275	2.77862e-10	1.35644e-08	13.1345
GOLT1A	-1.39909	3.45288	-6.95802	2.84359e-10	1.37628e-08	13.1122
PRPH2	-1.26651	5.77914	-6.91633	3.48572e-10	1.62151e-08	12.9152
PRMT8	-1.73422	5.89524	-6.91103	3.57703e-10	1.64727e-08	12.8902
WDR54	-1.05503	8.82822	-6.89804	3.81098e-10	1.70894e-08	12.8289
PNOC	-1.51792	8.34458	-6.86127	4.55815e-10	1.96657e-08	12.6558
WNT10B	-1.08301	7.54031	-6.79854	6.18165e-10	2.55105e-08	12.3612
FREM3	-1.7472	4.09306	-6.7911	6.4088e-10	2.62576e-08	12.3263
CACNG3	-1.38396	5.48163	-6.76878	7.14059e-10	2.87052e-08	12.2217
BEX5	-1.51585	9.41408	-6.69727	1.00881e-09	3.70838e-08	11.8877
ATOH7	-1.5338	4.98319	-6.68009	1.0959e-09	3.96683e-08	11.8077
CTAG1A	-1.36958	4.57988	-6.67642	1.11542e-09	4.00357e-08	11.7906
SST	-2.28164	5.85242	-6.62515	1.42743e-09	4.93676e-08	11.5523
GAS7	-1.33702	9.73364	-6.5864	1.71908e-09	5.71409e-08	11.3727
PTPN3	-1.38716	6.16281	-6.57731	1.79558e-09	5.88821e-08	11.3306
PPEF1	-1.97434	5.44118	-6.57262	1.83636e-09	6.01037e-08	11.3089
CNTNAP2	-1.14746	7.60526	-6.53834	2.16356e-09	6.79494e-08	11.1505
BEX2	-1.1175	11.1449	-6.5229	2.32926e-09	7.15746e-08	11.0793
NAT16	-1.30235	4.99217	-6.52222	2.33684e-09	7.16315e-08	11.0761
SVOP	-1.39824	8.18127	-6.49806	2.6223e-09	7.84625e-08	10.9648
HTR2A	-1.13662	6.95925	-6.44536	3.36983e-09	9.6116e-08	10.7226
HAPLN1	-1.15926	5.47714	-6.40286	4.12297e-09	1.13067e-07	10.5279
ZBBX	-1.33377	5.20766	-6.39491	4.28111e-09	1.16841e-07	10.4916
CRYM	-1.90118	9.53704	-6.38827	4.41799e-09	1.19812e-07	10.4612
SYCE1	-1.00337	4.99396	-6.3718	4.77614e-09	1.279e-07	10.386
VSNL1	-1.57366	9.24237	-6.36172	5.00927e-09	1.33515e-07	10.34
CLSTN3	-1.08587	8.86513	-6.34454	5.4328e-09	1.43461e-07	10.2617
PPP1R14C	-1.45428	4.65782	-6.33283	5.74155e-09	1.50221e-07	10.2083
SLC7A4	-1.16375	5.7257	-6.31603	6.21493e-09	1.58656e-07	10.1319
NECAB2	-1.09458	8.01121	-6.24144	8.82538e-09	2.10002e-07	9.79361
CBLN4	-1.56217	6.90763	-6.20126	1.06523e-08	2.42013e-07	9.61217
MLIP	-1.48575	6.26456	-6.19405	1.10174e-08	2.48001e-07	9.57968
ADCYAP1	-1.21691	5.06718	-6.1863	1.14241e-08	2.54474e-07	9.54472
PKP3	-1.09124	5.82376	-6.17461	1.20648e-08	2.65627e-07	9.49212
GAP43	-1.23548	7.89053	-6.1737	1.21166e-08	2.66425e-07	9.48798
FBXO16	-1.0928	6.3036	-6.16507	1.26143e-08	2.74192e-07	9.44918
HSPB3	-1.57879	6.68744	-6.13121	1.47697e-08	3.10834e-07	9.29712
KDM4D	-1.15323	4.28673	-6.11149	1.61883e-08	3.35692e-07	9.20873
WIF1	-1.09707	7.22894	-6.08995	1.78917e-08	3.63039e-07	9.11231
ZWILCH	-1.07403	6.51281	-6.07097	1.95378e-08	3.89503e-07	9.0275
PHYHIP	-1.05886	7.54404	-6.0619	2.03765e-08	4.02931e-07	8.98701
MAGEL2	-1.19337	5.35545	-6.03048	2.35629e-08	4.493e-07	8.84704
TMEM130	-1.01306	9.1868	-6.02641	2.40103e-08	4.55289e-07	8.82892
LRTM2	-1.43658	5.91806	-5.99639	2.75775e-08	5.10468e-07	8.6955
CITED1	-1.27855	5.04843	-5.99059	2.83248e-08	5.21475e-07	8.66976
CACNG1	-1.09316	4.56878	-5.99009	2.83891e-08	5.22096e-07	8.66757
CCKBR	-1.20725	6.54825	-5.98542	2.90074e-08	5.31072e-07	8.64682
NAP1L5	-1.05979	9.02013	-5.98466	2.91088e-08	5.31072e-07	8.64346
BEX1	-1.2264	10.5292	-5.94879	3.43281e-08	6.09663e-07	8.48466
KCNB2	-1.07267	6.50369	-5.89593	4.3737e-08	7.42053e-07	8.25149
PARM1	-1.34505	6.35553	-5.86035	5.14522e-08	8.44439e-07	8.09515
CHN1	-1.16036	9.48954	-5.84998	5.39449e-08	8.77761e-07	8.04963
HS6ST2	-1.02183	5.40565	-5.83817	5.69244e-08	9.14914e-07	7.99791
SLC30A3	-1.20585	7.57156	-5.80458	6.63159e-08	1.0366e-06	7.85101
ENC1	-1.28119	8.58401	-5.79172	7.0301e-08	1.08598e-06	7.79489
SPINK2	-1.0911	4.73697	-5.75438	8.32533e-08	1.24226e-06	7.63228
PRSS35	-1.0625	4.07734	-5.74812	8.56431e-08	1.27015e-06	7.60507
SFTPD	-1.0556	5.73343	-5.71753	9.83202e-08	1.4235e-06	7.47236
ABCC12	-1.13249	4.11671	-5.67415	1.19512e-07	1.68193e-06	7.28478
SYT5	-1.14074	5.22845	-5.67126	1.21074e-07	1.69692e-06	7.2723
GNG3	-1.23125	7.75124	-5.64164	1.38268e-07	1.88382e-06	7.14472
MYT1L	-1.51535	6.28083	-5.61381	1.56596e-07	2.08801e-06	7.02516
PCDH8	-1.6593	6.7214	-5.61271	1.57371e-07	2.09399e-06	7.02041
DOC2A	-1.09657	5.45705	-5.61232	1.57641e-07	2.09542e-06	7.01877
STMN2	-1.37133	9.03127	-5.60876	1.6017e-07	2.12132e-06	7.00348
FAR2	-1.07129	7.19831	-5.59507	1.70264e-07	2.23145e-06	6.94479
MLLT11	-1.16151	10.6733	-5.58497	1.78107e-07	2.30702e-06	6.90155
ARPP21	-1.06883	6.47476	-5.57575	1.85574e-07	2.38939e-06	6.86211
PCP4L1	-1.29769	7.42935	-5.53402	2.23387e-07	2.77616e-06	6.68409
SYP	-1.42159	6.41893	-5.50726	2.51498e-07	3.05608e-06	6.57033
NECAB1	-1.37782	6.28391	-5.50312	2.56147e-07	3.09934e-06	6.55276
FGF9	-1.12875	6.56	-5.49034	2.71045e-07	3.24286e-06	6.49851
PRRT1	-1.03841	7.52941	-5.48295	2.80033e-07	3.33173e-06	6.46721
UNC13A	-1.14588	5.62404	-5.47578	2.89032e-07	3.41265e-06	6.43687
BDNF	-1.09371	4.80395	-5.4645	3.03782e-07	3.54852e-06	6.38912
SV2B	-1.02988	8.75872	-5.46097	3.08547e-07	3.59341e-06	6.37419
DAW1	-1.0048	3.66708	-5.44918	3.24985e-07	3.73645e-06	6.32441
ENPP5	-1.0229	7.08347	-5.43657	3.43517e-07	3.89217e-06	6.27122
HPRT1	-1.12254	9.258	-5.43533	3.45401e-07	3.90548e-06	6.26598
GPRASP2	-1.07984	8.00524	-5.4045	3.95443e-07	4.37575e-06	6.13625
NMNAT2	-1.39984	6.64475	-5.40427	3.9585e-07	4.37741e-06	6.13526
EGFL6	-1.3172	5.03247	-5.40094	4.01662e-07	4.43021e-06	6.12129
ENTPD3	-1.43245	6.4042	-5.3947	4.12806e-07	4.53847e-06	6.09505
OLFM4	-1.23816	6.57016	-5.38331	4.33906e-07	4.70984e-06	6.04727
GAD1	-1.20401	6.06656	-5.3823	4.35825e-07	4.72482e-06	6.04304
NPTX2	-1.218	6.42088	-5.38204	4.36312e-07	4.72695e-06	6.04197
MAP7D2	-1.01113	5.63775	-5.37337	4.53164e-07	4.87244e-06	6.00564
SCG5	-1.21545	8.76853	-5.34898	5.0408e-07	5.32933e-06	5.9036
FGF12	-1.04238	7.22258	-5.3425	5.18503e-07	5.45482e-06	5.87657
NRIP3	-1.08	6.44073	-5.32855	5.5099e-07	5.74435e-06	5.81835
GAD2	-1.15257	5.47387	-5.30704	6.04982e-07	6.18487e-06	5.7288
MDH1	-1.02887	12.9915	-5.29685	6.32332e-07	6.41531e-06	5.68645
SYT16	-1.15955	5.00582	-5.29476	6.38079e-07	6.46594e-06	5.67778
SULT4A1	-1.06336	7.33141	-5.28897	6.54322e-07	6.60703e-06	5.65371
GABRD	-1.15383	5.39089	-5.27403	6.98057e-07	6.9663e-06	5.59175
CD200	-1.21285	7.99051	-5.25846	7.46665e-07	7.3526e-06	5.5273
CREG2	-1.13869	7.57398	-5.25024	7.73637e-07	7.57454e-06	5.49333
KCNV1	-1.15331	6.59883	-5.24886	7.78254e-07	7.60276e-06	5.48764
SMIM17	-1.0345	6.79541	-5.23357	8.31308e-07	8.03331e-06	5.42451
SLC17A6	-1.15863	6.61661	-5.2265	8.57037e-07	8.25394e-06	5.39534
SLC10A4	-1.32851	4.57623	-5.22588	8.59342e-07	8.27147e-06	5.39277
TAAR5	-1.16183	7.46755	-5.22443	8.64694e-07	8.3183e-06	5.38682
DACH2	-1.26216	6.62064	-5.19637	9.75608e-07	9.17856e-06	5.27134
SYNGR3	-1.13568	6.62439	-5.1941	9.85163e-07	9.24809e-06	5.26202
GNG2	-1.08749	9.28907	-5.17554	1.06675e-06	9.8197e-06	5.18591
MAL2	-1.5253	6.25536	-5.17137	1.08597e-06	9.98055e-06	5.16882
PTPN5	-1.36459	5.07077	-5.14975	1.1912e-06	1.07681e-05	5.08037
INA	-1.04579	8.40869	-5.14951	1.19245e-06	1.07696e-05	5.07936
NEFM	-1.27507	8.50335	-5.13076	1.29182e-06	1.15372e-05	5.00283
DYNC1I1	-1.30898	7.07721	-5.07777	1.61824e-06	1.38239e-05	4.7875
ERICH3	-1.43119	6.36671	-5.07667	1.6258e-06	1.3877e-05	4.78305
BTBD11	-1.15836	7.17988	-5.05735	1.76447e-06	1.48722e-05	4.70485
GDA	-1.18166	6.96611	-5.04326	1.87278e-06	1.56309e-05	4.64794
NMU	-1.57576	4.66568	-5.03793	1.9154e-06	1.58951e-05	4.62645
RTN1	-1.42343	9.81506	-5.00727	2.17959e-06	1.77241e-05	4.50307
DYDC2	-1.14098	4.0028	-5.00367	2.21282e-06	1.79176e-05	4.48862
GABRB2	-1.33097	7.29971	-4.99802	2.26608e-06	1.82623e-05	4.46591
ENO2	-1.02337	9.56479	-4.9971	2.27488e-06	1.83245e-05	4.46221
TAC3	-1.3504	7.97621	-4.96916	2.55786e-06	2.01845e-05	4.35031
CNR1	-1.31901	7.14158	-4.96408	2.61285e-06	2.05244e-05	4.33001
TAGLN3	-1.38465	7.85006	-4.95427	2.72235e-06	2.12187e-05	4.29084
PCSK1	-1.9143	6.13639	-4.95066	2.76374e-06	2.14434e-05	4.27644
GLIPR1	-1.01657	9.35227	-4.94283	2.85567e-06	2.20765e-05	4.24522
DLX6	-1.15009	5.03312	-4.93939	2.89704e-06	2.23458e-05	4.2315
CTXN3	-1.70324	5.33306	-4.93453	2.95642e-06	2.26809e-05	4.21215
SNAP25	-1.14655	10.5504	-4.9279	3.03933e-06	2.31713e-05	4.18576
KRT222	-1.15118	5.51424	-4.90944	3.28224e-06	2.46927e-05	4.11243
CALB1	-1.55354	5.73707	-4.9084	3.2965e-06	2.47782e-05	4.1083
UCHL1	-1.01727	10.0318	-4.90366	3.36213e-06	2.51943e-05	4.0895
SLC32A1	-1.02713	7.95001	-4.88784	3.59056e-06	2.67181e-05	4.02683
AKAIN1	-1.20171	4.58906	-4.88034	3.70398e-06	2.74069e-05	3.99718
CEP41	-1.08077	7.07802	-4.86874	3.88645e-06	2.84915e-05	3.95134
NAP1L2	-1.05097	9.05401	-4.86861	3.88859e-06	2.84915e-05	3.95082
CAP2	-1.01817	6.41292	-4.84956	4.20748e-06	3.04597e-05	3.87571
ADRA1D	-1.02127	4.41348	-4.81838	4.78481e-06	3.37664e-05	3.75321
RSPO2	-1.35663	6.04603	-4.81547	4.84248e-06	3.40748e-05	3.7418
SYT13	-1.09143	8.08451	-4.79587	5.24888e-06	3.66029e-05	3.66505
PABPC1L2A	-1.32914	6.16651	-4.79028	5.3708e-06	3.73064e-05	3.64319
ELAVL4	-1.21831	7.00499	-4.76265	6.01436e-06	4.10529e-05	3.53545
PRDM12	-1.11662	5.08934	-4.74772	6.39276e-06	4.32555e-05	3.47739
NKX2-3	-1.00939	6.60575	-4.74366	6.49958e-06	4.38567e-05	3.46162
TAC1	-1.68272	5.47391	-4.73843	6.63961e-06	4.45903e-05	3.44134
GPR158	-1.11572	6.99399	-4.73233	6.80695e-06	4.53929e-05	3.41766
RAB27B	-1.10408	7.70373	-4.71607	7.2727e-06	4.78637e-05	3.3547
FBXO40	-1.0556	4.74181	-4.70942	7.47183e-06	4.90043e-05	3.32901
C3ORF80	-1.22979	5.38508	-4.70542	7.59431e-06	4.96741e-05	3.31354
IPCEF1	-1.02753	8.27013	-4.66574	8.91859e-06	5.66232e-05	3.16073
CDH8	-1.27831	5.12632	-4.64611	9.654e-06	6.05724e-05	3.08543
NELL2	-1.02985	10.4492	-4.62383	1.056e-05	6.53447e-05	3.00021
GALNT17	-1.0501	5.73583	-4.60679	1.13076e-05	6.91197e-05	2.93525
ACOT7	-1.07539	8.31159	-4.59905	1.16642e-05	7.09194e-05	2.90576
B4GALT6	-1.04459	6.45889	-4.56672	1.32738e-05	7.87805e-05	2.78305
SLC1A6	-1.05613	4.30847	-4.56346	1.34476e-05	7.95814e-05	2.77071
NEUROD6	-1.27582	5.44372	-4.55632	1.38357e-05	8.15047e-05	2.74371
MUCL1	-1.0618	4.69244	-4.54866	1.42645e-05	8.36341e-05	2.71475
OLFM3	-1.14753	4.95156	-4.51602	1.62389e-05	9.32576e-05	2.59179
SYNPR	-1.10762	8.3992	-4.48159	1.86073e-05	0.0001043	2.46273
KCNC2	-1.00381	6.03186	-4.44694	2.13259e-05	0.00011678	2.33352
OXGR1	-1.08432	4.287	-4.41232	2.44241e-05	0.000130975	2.20508
DOCK3	-1.09804	6.70983	-4.31573	3.55332e-05	0.000179548	1.8505
SYT4	-1.21865	8.25848	-4.31213	3.603e-05	0.000181638	1.83738
INSL3	-1.06797	8.38036	-4.30407	3.71657e-05	0.000186867	1.80805
DLX5	-1.02534	5.39904	-4.30194	3.74724e-05	0.000188129	1.80029
SCG2	-1.32315	6.59479	-4.30004	3.77473e-05	0.000189343	1.79338
AMPH	-1.23725	7.2342	-4.23046	4.92641e-05	0.000238174	1.54199
SMPX	-1.07344	5.46617	-4.19058	5.73176e-05	0.000270741	1.3992
ZCCHC12	-1.03794	5.88214	-4.16335	6.3526e-05	0.000295572	1.30228
PTH2R	-1.04591	5.10637	-4.13835	6.97908e-05	0.000319329	1.21369
UBE2QL1	-1.16594	5.60238	-4.12561	7.32077e-05	0.000332471	1.16868
NUDT11	-1.06746	5.37094	-3.95881	0.000135683	0.000561295	0.588842
KCNJ6	-1.01202	6.00185	-3.87149	0.000186188	0.000735579	0.292357
SERTM1	-1.04494	5.2972	-3.85962	0.000194304	0.000762117	0.252427
GPR132	-1.00978	8.1418	-3.80858	0.000233195	0.000891106	0.0818235
SH3GL2	-1.0571	6.74537	-3.76388	0.000273239	0.00102017	-0.0661729
PVALB	-1.06112	8.51404	-3.75957	0.000277427	0.00103287	-0.0803665
GABRA1	-1.02225	6.83181	-3.73408	0.000303478	0.00111171	-0.164095
SOSTDC1	-1.12865	3.73574	-3.6778	0.000369452	0.00131147	-0.347398
CPNE4	-1.11801	6.56246	-3.6227	0.000447054	0.00154364	-0.524775
KDM5D	-1.30708	6.49757	-3.29233	0.00134572	0.00400971	-1.54372
RPS4Y1	-1.50832	6.29834	-2.21534	0.0288488	0.0561334	-4.28594
