# Supplementary material for: miRNA-associated gene networks reveal potential candidate markers for Alzheimer’s disease
Source: Front Mol Biosci. 2026 Mar 6;12:1699404. doi: 10.3389/fmolb.2025.1699404 (PMC13002409; doi:10.3389/fmolb.2025.1699404)
Supplement: Supplementary file 1 [file Supplementaryfile1.zip › Supplementary Tables/Supplementary Table 8.tsv]

#node1	node2	node1_string_id	node2_string_id	neighborhood_on_chromosome	gene_fusion	phylogenetic_cooccurrence	homology	coexpression	experimentally_determined_interaction	database_annotated	automated_textmining	combined_score
ABCC3	SLCO4A1	9606.ENSP00000285238	9606.ENSP00000217159	0	0	0	0	0.042	0	0	0.582	0.583
ADCYAP1	SLC32A1	9606.ENSP00000462647	9606.ENSP00000217420	0	0	0	0	0.153	0	0	0.327	0.406
ADCYAP1	SNAP25	9606.ENSP00000462647	9606.ENSP00000254976	0	0	0	0	0.223	0	0	0.306	0.437
ADCYAP1	GNG3	9606.ENSP00000462647	9606.ENSP00000294117	0	0	0	0	0.182	0	0.500	0	0.573
ADCYAP1	GNG2	9606.ENSP00000462647	9606.ENSP00000334448	0	0	0	0	0.095	0.800	0.500	0	0.901
ADCYAP1	GAP43	9606.ENSP00000462647	9606.ENSP00000377372	0	0	0	0	0.182	0	0	0.435	0.518
ADCYAP1	BDNF	9606.ENSP00000462647	9606.ENSP00000414303	0	0	0	0	0	0	0	0.595	0.595
ADCYAP1	NELL2	9606.ENSP00000462647	9606.ENSP00000416341	0	0	0	0	0.130	0	0	0.350	0.410
ANGPT2	FGF9	9606.ENSP00000314897	9606.ENSP00000371790	0	0	0	0	0	0	0	0.522	0.522
ANGPT2	BDNF	9606.ENSP00000314897	9606.ENSP00000414303	0	0	0	0	0	0	0	0.578	0.578
ANGPT2	MET	9606.ENSP00000314897	9606.ENSP00000317272	0	0	0	0	0.058	0	0.650	0.379	0.777
ARPP21	GAD1	9606.ENSP00000412326	9606.ENSP00000350928	0	0	0	0	0.102	0	0	0.401	0.439
ARPP21	SV2B	9606.ENSP00000412326	9606.ENSP00000377779	0	0	0	0	0.176	0	0	0.444	0.523
BDNF	SLC32A1	9606.ENSP00000414303	9606.ENSP00000217420	0	0	0	0	0	0	0	0.479	0.479
BDNF	GDA	9606.ENSP00000414303	9606.ENSP00000238018	0	0	0	0	0.055	0	0	0.501	0.508
BDNF	SNAP25	9606.ENSP00000414303	9606.ENSP00000254976	0	0	0	0	0.055	0	0	0.582	0.588
BDNF	CALB1	9606.ENSP00000414303	9606.ENSP00000265431	0	0	0	0	0.049	0	0	0.613	0.616
BDNF	DOCK3	9606.ENSP00000414303	9606.ENSP00000266037	0	0	0	0	0.042	0	0.500	0.203	0.584
BDNF	CAMK4	9606.ENSP00000414303	9606.ENSP00000282356	0	0	0	0	0.062	0	0	0.581	0.590
BDNF	ANGPT2	9606.ENSP00000414303	9606.ENSP00000314897	0	0	0	0	0	0	0	0.578	0.578
BDNF	MET	9606.ENSP00000414303	9606.ENSP00000317272	0	0	0	0	0.072	0.044	0.650	0.270	0.742
BDNF	GAD1	9606.ENSP00000414303	9606.ENSP00000350928	0	0	0	0	0.094	0	0	0.678	0.696
BDNF	CNR1	9606.ENSP00000414303	9606.ENSP00000358513	0	0	0	0	0.074	0	0	0.777	0.784
BDNF	GAD2	9606.ENSP00000414303	9606.ENSP00000365437	0	0	0	0	0.062	0	0	0.733	0.739
BDNF	FGF9	9606.ENSP00000414303	9606.ENSP00000371790	0	0	0	0	0.048	0	0	0.767	0.769
BDNF	GAP43	9606.ENSP00000414303	9606.ENSP00000377372	0	0	0	0	0.062	0	0	0.742	0.748
BDNF	GABRA1	9606.ENSP00000414303	9606.ENSP00000393097	0	0	0	0	0.044	0	0	0.532	0.533
BDNF	SYNPR	9606.ENSP00000414303	9606.ENSP00000418994	0	0	0	0	0.042	0	0	0.443	0.443
BDNF	ADCYAP1	9606.ENSP00000414303	9606.ENSP00000462647	0	0	0	0	0	0	0	0.595	0.595
CALB1	SLC32A1	9606.ENSP00000265431	9606.ENSP00000217420	0	0	0	0	0.151	0	0	0.649	0.690
CALB1	SNAP25	9606.ENSP00000265431	9606.ENSP00000254976	0	0	0	0	0.138	0.113	0	0.411	0.510
CALB1	VSNL1	9606.ENSP00000265431	9606.ENSP00000384719	0	0	0	0	0.159	0.102	0	0.274	0.404
CALB1	GAP43	9606.ENSP00000265431	9606.ENSP00000377372	0	0	0	0	0.119	0.045	0	0.402	0.453
CALB1	PCDH8	9606.ENSP00000265431	9606.ENSP00000367177	0	0	0	0	0.096	0	0	0.424	0.457
CALB1	NECAB1	9606.ENSP00000265431	9606.ENSP00000387380	0	0	0	0	0.076	0.109	0	0.393	0.457
CALB1	SYNPR	9606.ENSP00000265431	9606.ENSP00000418994	0	0	0	0	0.164	0	0	0.378	0.458
CALB1	KCNC2	9606.ENSP00000265431	9606.ENSP00000449253	0	0	0	0	0.097	0.129	0	0.371	0.462
CALB1	NELL2	9606.ENSP00000265431	9606.ENSP00000416341	0	0	0	0	0.082	0.109	0	0.408	0.474
CALB1	NECAB2	9606.ENSP00000265431	9606.ENSP00000307449	0	0	0	0	0.062	0.109	0	0.481	0.529
CALB1	KCNJ6	9606.ENSP00000265431	9606.ENSP00000477437	0	0	0	0	0.061	0	0	0.595	0.603
CALB1	BDNF	9606.ENSP00000265431	9606.ENSP00000414303	0	0	0	0	0.049	0	0	0.613	0.616
CALB1	GAD2	9606.ENSP00000265431	9606.ENSP00000365437	0	0	0	0	0.137	0.091	0	0.679	0.726
CALB1	GAD1	9606.ENSP00000265431	9606.ENSP00000350928	0	0	0	0	0.121	0.091	0	0.853	0.873
CAMK4	BDNF	9606.ENSP00000282356	9606.ENSP00000414303	0	0	0	0	0.062	0	0	0.581	0.590
CBLN4	SLC32A1	9606.ENSP00000064571	9606.ENSP00000217420	0	0	0	0	0.265	0	0	0.300	0.464
CBLN4	NECAB2	9606.ENSP00000064571	9606.ENSP00000307449	0	0	0	0	0.109	0	0	0.437	0.476
CCKBR	KCNC2	9606.ENSP00000435534	9606.ENSP00000449253	0	0	0	0	0.141	0	0	0.373	0.439
CD86	SOCS3	9606.ENSP00000332049	9606.ENSP00000330341	0	0	0	0	0.108	0	0	0.446	0.485
CD86	VSIG4	9606.ENSP00000332049	9606.ENSP00000363869	0	0	0	0	0.307	0	0	0.399	0.565
CDH8	OLFM3	9606.ENSP00000462701	9606.ENSP00000345192	0	0	0	0	0.262	0	0	0.301	0.462
CDH8	CNTNAP2	9606.ENSP00000462701	9606.ENSP00000354778	0	0	0	0	0.095	0	0	0.436	0.468
CISH	DOCK3	9606.ENSP00000409346	9606.ENSP00000266037	0	0	0	0	0	0	0	0.462	0.462
CISH	SOCS3	9606.ENSP00000409346	9606.ENSP00000330341	0	0	0	0.747	0.141	0	0.540	0.318	0.707
CNR1	SLC32A1	9606.ENSP00000358513	9606.ENSP00000217420	0	0	0	0	0.204	0	0	0.359	0.468
CNR1	GNG3	9606.ENSP00000358513	9606.ENSP00000294117	0	0	0	0	0.145	0.120	0.650	0.067	0.721
CNR1	GNG2	9606.ENSP00000358513	9606.ENSP00000334448	0	0	0	0	0.099	0.827	0.650	0	0.940
CNR1	GAD1	9606.ENSP00000358513	9606.ENSP00000350928	0	0	0	0	0.095	0.050	0	0.439	0.476
CNR1	BDNF	9606.ENSP00000358513	9606.ENSP00000414303	0	0	0	0	0.074	0	0	0.777	0.784
CNTNAP2	MET	9606.ENSP00000354778	9606.ENSP00000317272	0	0	0	0	0.056	0	0	0.448	0.456
CNTNAP2	GAD1	9606.ENSP00000354778	9606.ENSP00000350928	0	0	0	0	0.107	0	0	0.399	0.440
CNTNAP2	CDH8	9606.ENSP00000354778	9606.ENSP00000462701	0	0	0	0	0.095	0	0	0.436	0.468
CNTNAP2	GAD2	9606.ENSP00000354778	9606.ENSP00000365437	0	0	0	0	0.099	0	0	0.814	0.825
DOCK3	CISH	9606.ENSP00000266037	9606.ENSP00000409346	0	0	0	0	0	0	0	0.462	0.462
DOCK3	BDNF	9606.ENSP00000266037	9606.ENSP00000414303	0	0	0	0	0.042	0	0.500	0.203	0.584
DYNC1I1	SNAP25	9606.ENSP00000320130	9606.ENSP00000254976	0	0	0	0	0.209	0	0	0.454	0.549
DYNC1I1	SH3GL2	9606.ENSP00000320130	9606.ENSP00000369981	0	0	0	0	0.141	0	0	0.388	0.451
DYNC1I1	SV2B	9606.ENSP00000320130	9606.ENSP00000377779	0	0	0	0	0.167	0	0	0.397	0.477
ENTPD3	HPRT1	9606.ENSP00000301825	9606.ENSP00000298556	0	0	0	0	0	0	0.900	0.130	0.909
FGF9	ANGPT2	9606.ENSP00000371790	9606.ENSP00000314897	0	0	0	0	0	0	0	0.522	0.522
FGF9	MET	9606.ENSP00000371790	9606.ENSP00000317272	0	0	0	0	0.067	0	0.650	0.620	0.865
FGF9	BDNF	9606.ENSP00000371790	9606.ENSP00000414303	0	0	0	0	0.048	0	0	0.767	0.769
GABRA1	SLC32A1	9606.ENSP00000393097	9606.ENSP00000217420	0	0	0	0	0.267	0	0	0.560	0.664
GABRA1	SNAP25	9606.ENSP00000393097	9606.ENSP00000254976	0	0	0	0	0.275	0	0	0.370	0.524
GABRA1	GABRB2	9606.ENSP00000393097	9606.ENSP00000274547	0	0	0.088	0.837	0.363	0.979	0.540	0.473	0.996
GABRA1	GAD1	9606.ENSP00000393097	9606.ENSP00000350928	0	0	0	0	0.162	0	0	0.741	0.774
GABRA1	GABRE	9606.ENSP00000393097	9606.ENSP00000359353	0	0	0.085	0.870	0	0	0.720	0.140	0.760
GABRA1	GAD2	9606.ENSP00000393097	9606.ENSP00000365437	0	0	0	0	0.267	0	0	0.520	0.633
GABRA1	KCNC2	9606.ENSP00000393097	9606.ENSP00000449253	0	0	0	0	0.273	0	0	0.376	0.527
GABRA1	BDNF	9606.ENSP00000393097	9606.ENSP00000414303	0	0	0	0	0.044	0	0	0.532	0.533
GABRB2	SLC32A1	9606.ENSP00000274547	9606.ENSP00000217420	0	0	0	0	0.266	0	0	0.413	0.551
GABRB2	SNAP25	9606.ENSP00000274547	9606.ENSP00000254976	0	0	0	0	0.264	0	0	0.271	0.441
GABRB2	GAP43	9606.ENSP00000274547	9606.ENSP00000377372	0	0	0	0	0.182	0	0	0.377	0.469
GABRB2	GAD2	9606.ENSP00000274547	9606.ENSP00000365437	0	0	0	0	0.230	0.052	0	0.451	0.564
GABRB2	GABRE	9606.ENSP00000274547	9606.ENSP00000359353	0	0	0.101	0.788	0.057	0.178	0.540	0.196	0.695
GABRB2	GAD1	9606.ENSP00000274547	9606.ENSP00000350928	0	0	0	0	0.167	0.052	0	0.656	0.705
GABRB2	GABRA1	9606.ENSP00000274547	9606.ENSP00000393097	0	0	0.088	0.837	0.363	0.979	0.540	0.473	0.996
GABRE	GABRB2	9606.ENSP00000359353	9606.ENSP00000274547	0	0	0.101	0.788	0.057	0.178	0.540	0.196	0.695
GABRE	GAD1	9606.ENSP00000359353	9606.ENSP00000350928	0	0	0	0	0	0	0	0.522	0.522
GABRE	GABRA1	9606.ENSP00000359353	9606.ENSP00000393097	0	0	0.085	0.870	0	0	0.720	0.140	0.760
GAD1	SLC32A1	9606.ENSP00000350928	9606.ENSP00000217420	0	0	0	0	0.228	0	0.500	0.946	0.977
GAD1	SNAP25	9606.ENSP00000350928	9606.ENSP00000254976	0	0	0	0	0.198	0.087	0.500	0.453	0.773
GAD1	CALB1	9606.ENSP00000350928	9606.ENSP00000265431	0	0	0	0	0.121	0.091	0	0.853	0.873
GAD1	GABRB2	9606.ENSP00000350928	9606.ENSP00000274547	0	0	0	0	0.167	0.052	0	0.656	0.705
GAD1	NECAB2	9606.ENSP00000350928	9606.ENSP00000307449	0	0	0	0	0.124	0.046	0	0.423	0.476
GAD1	SYNPR	9606.ENSP00000350928	9606.ENSP00000418994	0	0	0	0	0.196	0	0	0.297	0.411
GAD1	GAP43	9606.ENSP00000350928	9606.ENSP00000377372	0	0	0	0	0.148	0	0	0.356	0.429
GAD1	ARPP21	9606.ENSP00000350928	9606.ENSP00000412326	0	0	0	0	0.102	0	0	0.401	0.439
GAD1	CNTNAP2	9606.ENSP00000350928	9606.ENSP00000354778	0	0	0	0	0.107	0	0	0.399	0.440
GAD1	CNR1	9606.ENSP00000350928	9606.ENSP00000358513	0	0	0	0	0.095	0.050	0	0.439	0.476
GAD1	PCDH8	9606.ENSP00000350928	9606.ENSP00000367177	0	0	0	0	0.160	0.066	0	0.418	0.503
GAD1	SV2B	9606.ENSP00000350928	9606.ENSP00000377779	0	0	0	0	0.107	0	0	0.473	0.509
GAD1	GABRE	9606.ENSP00000350928	9606.ENSP00000359353	0	0	0	0	0	0	0	0.522	0.522
GAD1	BDNF	9606.ENSP00000350928	9606.ENSP00000414303	0	0	0	0	0.094	0	0	0.678	0.696
GAD1	GABRA1	9606.ENSP00000350928	9606.ENSP00000393097	0	0	0	0	0.162	0	0	0.741	0.774
GAD1	GAD2	9606.ENSP00000350928	9606.ENSP00000365437	0	0	0.056	0.968	0.212	0.321	0.900	0.464	0.968
GAD2	SLC32A1	9606.ENSP00000365437	9606.ENSP00000217420	0	0	0	0	0.307	0	0.500	0.966	0.987
GAD2	SNAP25	9606.ENSP00000365437	9606.ENSP00000254976	0	0	0	0	0.315	0.071	0.500	0.710	0.895
GAD2	CALB1	9606.ENSP00000365437	9606.ENSP00000265431	0	0	0	0	0.137	0.091	0	0.679	0.726
GAD2	GABRB2	9606.ENSP00000365437	9606.ENSP00000274547	0	0	0	0	0.230	0.052	0	0.451	0.564
GAD2	NECAB2	9606.ENSP00000365437	9606.ENSP00000307449	0	0	0	0	0.112	0.046	0	0.415	0.461
GAD2	GAD1	9606.ENSP00000365437	9606.ENSP00000350928	0	0	0.056	0.968	0.212	0.321	0.900	0.464	0.968
GAD2	CNTNAP2	9606.ENSP00000365437	9606.ENSP00000354778	0	0	0	0	0.099	0	0	0.814	0.825
GAD2	MYT1L	9606.ENSP00000365437	9606.ENSP00000497479	0	0	0	0	0.302	0	0	0.175	0.400
GAD2	PCDH8	9606.ENSP00000365437	9606.ENSP00000367177	0	0	0	0	0.163	0.066	0	0.388	0.479
GAD2	SYNPR	9606.ENSP00000365437	9606.ENSP00000418994	0	0	0	0	0.338	0	0	0.330	0.538
GAD2	GAP43	9606.ENSP00000365437	9606.ENSP00000377372	0	0	0	0	0.160	0	0	0.562	0.616
GAD2	GABRA1	9606.ENSP00000365437	9606.ENSP00000393097	0	0	0	0	0.267	0	0	0.520	0.633
GAD2	BDNF	9606.ENSP00000365437	9606.ENSP00000414303	0	0	0	0	0.062	0	0	0.733	0.739
GAP43	SNAP25	9606.ENSP00000377372	9606.ENSP00000254976	0	0	0	0	0.308	0	0	0.750	0.819
GAP43	CALB1	9606.ENSP00000377372	9606.ENSP00000265431	0	0	0	0	0.119	0.045	0	0.402	0.453
GAP43	GABRB2	9606.ENSP00000377372	9606.ENSP00000274547	0	0	0	0	0.182	0	0	0.377	0.469
GAP43	GNG3	9606.ENSP00000377372	9606.ENSP00000294117	0	0	0	0	0.257	0	0	0.391	0.528
GAP43	GAD1	9606.ENSP00000377372	9606.ENSP00000350928	0	0	0	0	0.148	0	0	0.356	0.429
GAP43	GAD2	9606.ENSP00000377372	9606.ENSP00000365437	0	0	0	0	0.160	0	0	0.562	0.616
GAP43	ADCYAP1	9606.ENSP00000377372	9606.ENSP00000462647	0	0	0	0	0.182	0	0	0.435	0.518
GAP43	BDNF	9606.ENSP00000377372	9606.ENSP00000414303	0	0	0	0	0.062	0	0	0.742	0.748
GDA	BDNF	9606.ENSP00000238018	9606.ENSP00000414303	0	0	0	0	0.055	0	0	0.501	0.508
GDA	HPRT1	9606.ENSP00000238018	9606.ENSP00000298556	0.111	0	0	0	0.056	0	0.911	0.540	0.961
GNG2	SNAP25	9606.ENSP00000334448	9606.ENSP00000254976	0	0	0	0	0.123	0	0	0.354	0.410
GNG2	GNG3	9606.ENSP00000334448	9606.ENSP00000294117	0	0	0.051	0.970	0.044	0.098	0.540	0.338	0.705
GNG2	RGS7	9606.ENSP00000334448	9606.ENSP00000355523	0	0	0	0	0.100	0.049	0.500	0.082	0.554
GNG2	RGS1	9606.ENSP00000334448	9606.ENSP00000356429	0	0	0	0	0.080	0.049	0.500	0.106	0.556
GNG2	KCNJ6	9606.ENSP00000334448	9606.ENSP00000477437	0	0	0	0	0.064	0.507	0.650	0.447	0.898
GNG2	ADCYAP1	9606.ENSP00000334448	9606.ENSP00000462647	0	0	0	0	0.095	0.800	0.500	0	0.901
GNG2	CNR1	9606.ENSP00000334448	9606.ENSP00000358513	0	0	0	0	0.099	0.827	0.650	0	0.940
GNG3	SLC32A1	9606.ENSP00000294117	9606.ENSP00000217420	0	0	0	0	0.301	0	0	0.415	0.574
GNG3	SNAP25	9606.ENSP00000294117	9606.ENSP00000254976	0	0	0	0	0.320	0	0	0.321	0.519
GNG3	GAP43	9606.ENSP00000294117	9606.ENSP00000377372	0	0	0	0	0.257	0	0	0.391	0.528
GNG3	RGS1	9606.ENSP00000294117	9606.ENSP00000356429	0	0	0	0	0.074	0.049	0.500	0.090	0.545
GNG3	ADCYAP1	9606.ENSP00000294117	9606.ENSP00000462647	0	0	0	0	0.182	0	0.500	0	0.573
GNG3	RGS7	9606.ENSP00000294117	9606.ENSP00000355523	0	0	0	0	0.271	0.049	0.500	0.099	0.646
GNG3	KCNJ6	9606.ENSP00000294117	9606.ENSP00000477437	0	0	0	0	0.080	0.092	0.650	0.063	0.689
GNG3	GNG2	9606.ENSP00000294117	9606.ENSP00000334448	0	0	0.051	0.970	0.044	0.098	0.540	0.338	0.705
GNG3	CNR1	9606.ENSP00000294117	9606.ENSP00000358513	0	0	0	0	0.145	0.120	0.650	0.067	0.721
GPR158	RGS7	9606.ENSP00000365529	9606.ENSP00000355523	0	0	0	0	0.184	0.900	0	0.885	0.989
HPRT1	GDA	9606.ENSP00000298556	9606.ENSP00000238018	0.111	0	0	0	0.056	0	0.911	0.540	0.961
HPRT1	ENTPD3	9606.ENSP00000298556	9606.ENSP00000301825	0	0	0	0	0	0	0.900	0.130	0.909
IL18R1	RGS1	9606.ENSP00000387211	9606.ENSP00000356429	0	0	0	0	0.083	0	0	0.540	0.560
KCNC2	SLC32A1	9606.ENSP00000449253	9606.ENSP00000217420	0	0	0	0	0.233	0	0	0.278	0.422
KCNC2	CALB1	9606.ENSP00000449253	9606.ENSP00000265431	0	0	0	0	0.097	0.129	0	0.371	0.462
KCNC2	GABRA1	9606.ENSP00000449253	9606.ENSP00000393097	0	0	0	0	0.273	0	0	0.376	0.527
KCNC2	CCKBR	9606.ENSP00000449253	9606.ENSP00000435534	0	0	0	0	0.141	0	0	0.373	0.439
KCNJ6	CALB1	9606.ENSP00000477437	9606.ENSP00000265431	0	0	0	0	0.061	0	0	0.595	0.603
KCNJ6	GNG3	9606.ENSP00000477437	9606.ENSP00000294117	0	0	0	0	0.080	0.092	0.650	0.063	0.689
KCNJ6	GNG2	9606.ENSP00000477437	9606.ENSP00000334448	0	0	0	0	0.064	0.507	0.650	0.447	0.898
KCNJ6	RGS7	9606.ENSP00000477437	9606.ENSP00000355523	0	0	0	0	0.116	0.048	0	0.618	0.650
MET	ANGPT2	9606.ENSP00000317272	9606.ENSP00000314897	0	0	0	0	0.058	0	0.650	0.379	0.777
MET	CNTNAP2	9606.ENSP00000317272	9606.ENSP00000354778	0	0	0	0	0.056	0	0	0.448	0.456
MET	SH3GL2	9606.ENSP00000317272	9606.ENSP00000369981	0	0	0	0	0	0.070	0.500	0.134	0.562
MET	BDNF	9606.ENSP00000317272	9606.ENSP00000414303	0	0	0	0	0.072	0.044	0.650	0.270	0.742
MET	FGF9	9606.ENSP00000317272	9606.ENSP00000371790	0	0	0	0	0.067	0	0.650	0.620	0.865
MS4A6A	VSIG4	9606.ENSP00000435844	9606.ENSP00000363869	0	0	0	0	0.438	0	0	0.462	0.684
MYT1L	GAD2	9606.ENSP00000497479	9606.ENSP00000365437	0	0	0	0	0.302	0	0	0.175	0.400
MYT1L	SVOP	9606.ENSP00000497479	9606.ENSP00000479104	0	0	0	0	0.532	0	0	0	0.532
NAP1L2	NAP1L5	9606.ENSP00000362616	9606.ENSP00000320488	0	0	0	0.742	0.098	0.593	0	0.181	0.673
NAP1L5	NAP1L2	9606.ENSP00000320488	9606.ENSP00000362616	0	0	0	0.742	0.098	0.593	0	0.181	0.673
NECAB1	CALB1	9606.ENSP00000387380	9606.ENSP00000265431	0	0	0	0	0.076	0.109	0	0.393	0.457
NECAB1	NECAB2	9606.ENSP00000387380	9606.ENSP00000307449	0	0	0	0.907	0.074	0.773	0	0.093	0.792
NECAB2	CBLN4	9606.ENSP00000307449	9606.ENSP00000064571	0	0	0	0	0.109	0	0	0.437	0.476
NECAB2	CALB1	9606.ENSP00000307449	9606.ENSP00000265431	0	0	0	0	0.062	0.109	0	0.481	0.529
NECAB2	GAD2	9606.ENSP00000307449	9606.ENSP00000365437	0	0	0	0	0.112	0.046	0	0.415	0.461
NECAB2	GAD1	9606.ENSP00000307449	9606.ENSP00000350928	0	0	0	0	0.124	0.046	0	0.423	0.476
NECAB2	PCDH8	9606.ENSP00000307449	9606.ENSP00000367177	0	0	0	0	0.163	0.066	0	0.399	0.490
NECAB2	NECAB1	9606.ENSP00000307449	9606.ENSP00000387380	0	0	0	0.907	0.074	0.773	0	0.093	0.792
NELL2	CALB1	9606.ENSP00000416341	9606.ENSP00000265431	0	0	0	0	0.082	0.109	0	0.408	0.474
NELL2	ADCYAP1	9606.ENSP00000416341	9606.ENSP00000462647	0	0	0	0	0.130	0	0	0.350	0.410
OLFM3	CDH8	9606.ENSP00000345192	9606.ENSP00000462701	0	0	0	0	0.262	0	0	0.301	0.462
PCDH8	CALB1	9606.ENSP00000367177	9606.ENSP00000265431	0	0	0	0	0.096	0	0	0.424	0.457
PCDH8	NECAB2	9606.ENSP00000367177	9606.ENSP00000307449	0	0	0	0	0.163	0.066	0	0.399	0.490
PCDH8	GAD1	9606.ENSP00000367177	9606.ENSP00000350928	0	0	0	0	0.160	0.066	0	0.418	0.503
PCDH8	GAD2	9606.ENSP00000367177	9606.ENSP00000365437	0	0	0	0	0.163	0.066	0	0.388	0.479
PTPN3	SH3GL2	9606.ENSP00000363667	9606.ENSP00000369981	0	0	0	0	0.053	0	0.400	0.111	0.450
RGS1	GNG3	9606.ENSP00000356429	9606.ENSP00000294117	0	0	0	0	0.074	0.049	0.500	0.090	0.545
RGS1	GNG2	9606.ENSP00000356429	9606.ENSP00000334448	0	0	0	0	0.080	0.049	0.500	0.106	0.556
RGS1	RGS7	9606.ENSP00000356429	9606.ENSP00000355523	0	0	0	0.783	0	0	0.500	0.173	0.568
RGS1	IL18R1	9606.ENSP00000356429	9606.ENSP00000387211	0	0	0	0	0.083	0	0	0.540	0.560
RGS7	GNG3	9606.ENSP00000355523	9606.ENSP00000294117	0	0	0	0	0.271	0.049	0.500	0.099	0.646
RGS7	GNG2	9606.ENSP00000355523	9606.ENSP00000334448	0	0	0	0	0.100	0.049	0.500	0.082	0.554
RGS7	RGS1	9606.ENSP00000355523	9606.ENSP00000356429	0	0	0	0.783	0	0	0.500	0.173	0.568
RGS7	KCNJ6	9606.ENSP00000355523	9606.ENSP00000477437	0	0	0	0	0.116	0.048	0	0.618	0.650
RGS7	GPR158	9606.ENSP00000355523	9606.ENSP00000365529	0	0	0	0	0.184	0.900	0	0.885	0.989
RTN1	SNAP25	9606.ENSP00000267484	9606.ENSP00000254976	0	0	0	0	0.321	0	0	0.223	0.450
RTN1	VSNL1	9606.ENSP00000267484	9606.ENSP00000384719	0	0	0	0	0.148	0	0	0.507	0.562
SCIN	TGFBI	9606.ENSP00000297029	9606.ENSP00000416330	0	0	0	0	0	0	0	0.463	0.463
SH3GL2	SNAP25	9606.ENSP00000369981	9606.ENSP00000254976	0	0	0	0	0.340	0	0	0.600	0.725
SH3GL2	MET	9606.ENSP00000369981	9606.ENSP00000317272	0	0	0	0	0	0.070	0.500	0.134	0.562
SH3GL2	DYNC1I1	9606.ENSP00000369981	9606.ENSP00000320130	0	0	0	0	0.141	0	0	0.388	0.451
SH3GL2	PTPN3	9606.ENSP00000369981	9606.ENSP00000363667	0	0	0	0	0.053	0	0.400	0.111	0.450
SLC30A3	SLC32A1	9606.ENSP00000233535	9606.ENSP00000217420	0	0	0	0	0.096	0	0	0.364	0.401
SLC32A1	CBLN4	9606.ENSP00000217420	9606.ENSP00000064571	0	0	0	0	0.265	0	0	0.300	0.464
SLC32A1	SLC30A3	9606.ENSP00000217420	9606.ENSP00000233535	0	0	0	0	0.096	0	0	0.364	0.401
SLC32A1	ADCYAP1	9606.ENSP00000217420	9606.ENSP00000462647	0	0	0	0	0.153	0	0	0.327	0.406
SLC32A1	KCNC2	9606.ENSP00000217420	9606.ENSP00000449253	0	0	0	0	0.233	0	0	0.278	0.422
SLC32A1	SV2B	9606.ENSP00000217420	9606.ENSP00000377779	0	0	0	0	0.209	0	0	0.317	0.437
SLC32A1	CNR1	9606.ENSP00000217420	9606.ENSP00000358513	0	0	0	0	0.204	0	0	0.359	0.468
SLC32A1	BDNF	9606.ENSP00000217420	9606.ENSP00000414303	0	0	0	0	0	0	0	0.479	0.479
SLC32A1	SYNPR	9606.ENSP00000217420	9606.ENSP00000418994	0	0	0	0	0.352	0	0	0.318	0.539
SLC32A1	GABRB2	9606.ENSP00000217420	9606.ENSP00000274547	0	0	0	0	0.266	0	0	0.413	0.551
SLC32A1	GNG3	9606.ENSP00000217420	9606.ENSP00000294117	0	0	0	0	0.301	0	0	0.415	0.574
SLC32A1	GABRA1	9606.ENSP00000217420	9606.ENSP00000393097	0	0	0	0	0.267	0	0	0.560	0.664
SLC32A1	CALB1	9606.ENSP00000217420	9606.ENSP00000265431	0	0	0	0	0.151	0	0	0.649	0.690
SLC32A1	SNAP25	9606.ENSP00000217420	9606.ENSP00000254976	0	0	0	0	0.280	0	0.500	0.587	0.838
SLC32A1	GAD1	9606.ENSP00000217420	9606.ENSP00000350928	0	0	0	0	0.228	0	0.500	0.946	0.977
SLC32A1	GAD2	9606.ENSP00000217420	9606.ENSP00000365437	0	0	0	0	0.307	0	0.500	0.966	0.987
SLCO4A1	ABCC3	9606.ENSP00000217159	9606.ENSP00000285238	0	0	0	0	0.042	0	0	0.582	0.583
SNAP25	SLC32A1	9606.ENSP00000254976	9606.ENSP00000217420	0	0	0	0	0.280	0	0.500	0.587	0.838
SNAP25	GNG2	9606.ENSP00000254976	9606.ENSP00000334448	0	0	0	0	0.123	0	0	0.354	0.410
SNAP25	ADCYAP1	9606.ENSP00000254976	9606.ENSP00000462647	0	0	0	0	0.223	0	0	0.306	0.437
SNAP25	GABRB2	9606.ENSP00000254976	9606.ENSP00000274547	0	0	0	0	0.264	0	0	0.271	0.441
SNAP25	RTN1	9606.ENSP00000254976	9606.ENSP00000267484	0	0	0	0	0.321	0	0	0.223	0.450
SNAP25	CALB1	9606.ENSP00000254976	9606.ENSP00000265431	0	0	0	0	0.138	0.113	0	0.411	0.510
SNAP25	GNG3	9606.ENSP00000254976	9606.ENSP00000294117	0	0	0	0	0.320	0	0	0.321	0.519
SNAP25	GABRA1	9606.ENSP00000254976	9606.ENSP00000393097	0	0	0	0	0.275	0	0	0.370	0.524
SNAP25	DYNC1I1	9606.ENSP00000254976	9606.ENSP00000320130	0	0	0	0	0.209	0	0	0.454	0.549
SNAP25	SVOP	9606.ENSP00000254976	9606.ENSP00000479104	0	0	0	0	0.247	0	0	0.438	0.559
SNAP25	BDNF	9606.ENSP00000254976	9606.ENSP00000414303	0	0	0	0	0.055	0	0	0.582	0.588
SNAP25	SV2B	9606.ENSP00000254976	9606.ENSP00000377779	0	0	0	0	0.184	0	0	0.523	0.594
SNAP25	VSNL1	9606.ENSP00000254976	9606.ENSP00000384719	0	0	0	0	0.205	0.113	0	0.543	0.650
SNAP25	SYNPR	9606.ENSP00000254976	9606.ENSP00000418994	0	0	0	0	0.326	0.256	0	0.379	0.661
SNAP25	SH3GL2	9606.ENSP00000254976	9606.ENSP00000369981	0	0	0	0	0.340	0	0	0.600	0.725
SNAP25	GAD1	9606.ENSP00000254976	9606.ENSP00000350928	0	0	0	0	0.198	0.087	0.500	0.453	0.773
SNAP25	UNC13A	9606.ENSP00000254976	9606.ENSP00000429562	0	0	0	0	0.254	0	0	0.751	0.806
SNAP25	GAP43	9606.ENSP00000254976	9606.ENSP00000377372	0	0	0	0	0.308	0	0	0.750	0.819
SNAP25	GAD2	9606.ENSP00000254976	9606.ENSP00000365437	0	0	0	0	0.315	0.071	0.500	0.710	0.895
SOCS3	CD86	9606.ENSP00000330341	9606.ENSP00000332049	0	0	0	0	0.108	0	0	0.446	0.485
SOCS3	CISH	9606.ENSP00000330341	9606.ENSP00000409346	0	0	0	0.747	0.141	0	0.540	0.318	0.707
SV2B	SLC32A1	9606.ENSP00000377779	9606.ENSP00000217420	0	0	0	0	0.209	0	0	0.317	0.437
SV2B	SNAP25	9606.ENSP00000377779	9606.ENSP00000254976	0	0	0	0	0.184	0	0	0.523	0.594
SV2B	DYNC1I1	9606.ENSP00000377779	9606.ENSP00000320130	0	0	0	0	0.167	0	0	0.397	0.477
SV2B	GAD1	9606.ENSP00000377779	9606.ENSP00000350928	0	0	0	0	0.107	0	0	0.473	0.509
SV2B	ARPP21	9606.ENSP00000377779	9606.ENSP00000412326	0	0	0	0	0.176	0	0	0.444	0.523
SV2B	SVOP	9606.ENSP00000377779	9606.ENSP00000479104	0	0	0.210	0.619	0.172	0	0	0.342	0.532
SV2B	SYNPR	9606.ENSP00000377779	9606.ENSP00000418994	0	0	0	0	0.245	0	0	0.558	0.652
SVOP	SNAP25	9606.ENSP00000479104	9606.ENSP00000254976	0	0	0	0	0.247	0	0	0.438	0.559
SVOP	SV2B	9606.ENSP00000479104	9606.ENSP00000377779	0	0	0.210	0.619	0.172	0	0	0.342	0.532
SVOP	SYNPR	9606.ENSP00000479104	9606.ENSP00000418994	0	0	0	0	0.264	0	0	0.386	0.529
SVOP	MYT1L	9606.ENSP00000479104	9606.ENSP00000497479	0	0	0	0	0.532	0	0	0	0.532
SYNPR	SLC32A1	9606.ENSP00000418994	9606.ENSP00000217420	0	0	0	0	0.352	0	0	0.318	0.539
SYNPR	SNAP25	9606.ENSP00000418994	9606.ENSP00000254976	0	0	0	0	0.326	0.256	0	0.379	0.661
SYNPR	CALB1	9606.ENSP00000418994	9606.ENSP00000265431	0	0	0	0	0.164	0	0	0.378	0.458
SYNPR	GAD1	9606.ENSP00000418994	9606.ENSP00000350928	0	0	0	0	0.196	0	0	0.297	0.411
SYNPR	GAD2	9606.ENSP00000418994	9606.ENSP00000365437	0	0	0	0	0.338	0	0	0.330	0.538
SYNPR	SV2B	9606.ENSP00000418994	9606.ENSP00000377779	0	0	0	0	0.245	0	0	0.558	0.652
SYNPR	VSNL1	9606.ENSP00000418994	9606.ENSP00000384719	0	0	0	0	0.290	0	0	0.229	0.429
SYNPR	BDNF	9606.ENSP00000418994	9606.ENSP00000414303	0	0	0	0	0.042	0	0	0.443	0.443
SYNPR	SVOP	9606.ENSP00000418994	9606.ENSP00000479104	0	0	0	0	0.264	0	0	0.386	0.529
SYT13	SYT16	9606.ENSP00000020926	9606.ENSP00000478637	0	0	0	0.571	0.092	0	0	0.383	0.416
SYT13	UNC13A	9606.ENSP00000020926	9606.ENSP00000429562	0	0	0	0	0.158	0	0	0.334	0.416
SYT16	SYT13	9606.ENSP00000478637	9606.ENSP00000020926	0	0	0	0.571	0.092	0	0	0.383	0.416
SYT16	UNC13A	9606.ENSP00000478637	9606.ENSP00000429562	0	0	0	0	0.122	0	0	0.382	0.434
TGFBI	SCIN	9606.ENSP00000416330	9606.ENSP00000297029	0	0	0	0	0	0	0	0.463	0.463
UNC13A	SYT13	9606.ENSP00000429562	9606.ENSP00000020926	0	0	0	0	0.158	0	0	0.334	0.416
UNC13A	SNAP25	9606.ENSP00000429562	9606.ENSP00000254976	0	0	0	0	0.254	0	0	0.751	0.806
UNC13A	SYT16	9606.ENSP00000429562	9606.ENSP00000478637	0	0	0	0	0.122	0	0	0.382	0.434
VSIG4	CD86	9606.ENSP00000363869	9606.ENSP00000332049	0	0	0	0	0.307	0	0	0.399	0.565
VSIG4	MS4A6A	9606.ENSP00000363869	9606.ENSP00000435844	0	0	0	0	0.438	0	0	0.462	0.684
VSNL1	SNAP25	9606.ENSP00000384719	9606.ENSP00000254976	0	0	0	0	0.205	0.113	0	0.543	0.650
VSNL1	CALB1	9606.ENSP00000384719	9606.ENSP00000265431	0	0	0	0	0.159	0.102	0	0.274	0.404
VSNL1	RTN1	9606.ENSP00000384719	9606.ENSP00000267484	0	0	0	0	0.148	0	0	0.507	0.562
VSNL1	SYNPR	9606.ENSP00000384719	9606.ENSP00000418994	0	0	0	0	0.290	0	0	0.229	0.429
