# Supplementary material for: miRNA-associated gene networks reveal potential candidate markers for Alzheimer’s disease
Source: Front Mol Biosci. 2026 Mar 6;12:1699404. doi: 10.3389/fmolb.2025.1699404 (PMC13002409; doi:10.3389/fmolb.2025.1699404)
Supplement: Supplementary file 1 [file Supplementaryfile1.zip › Supplementary Tables/Supplementary Table 9.tsv]

gene	drug	regulatory approval	indication	interaction score
SNAP25	INCOBOTULINUMTOXINA	Approved	antispasmodic,for treatment of wrinkles,neuromuscular blocking agent	17.40126618629517
SNAP25	DIAZOXIDE	Approved	Antihypertensive Agents; Vasodilator Agents	1.338558937407321
SNAP25	THERAPEUTIC STEROID HORMONE	Not Approved		2.175158273286897
SNAP25	PRABOTULINUMTOXIN A	Approved		8.700633093147589
SNAP25	TRENIBOTULINUMTOXINE	Not Approved		8.700633093147589
SNAP25	AMISULPRIDE	Approved	antiemetic,antipsychotic agent	0.6692794687036607
GABRB2	ETOMIDATE	Approved	Intravenous,Anesthetics	0.1411867439050318
GABRB2	ADINAZOLAM	Not Approved	Anti-anxiety Agents; anticonvulsant	0.07059337195251593
GABRB2	CLOTIAZEPAM	Approved	Hypnotics and Sedatives	0.0900065492394578
GABRB2	HALOTHANE	Approved	Inhalation,Anesthetics	0.01666787948878848
GABRB2	PENTOBARBITAL SODIUM	Approved	Hypnotics and Sedatives	0.03000218307981926
GABRB2	TRICLOFOS SODIUM	Approved		0.03750272884977409
GABRB2	PROPOFOL	Approved	sedative	0.05806874144481148
GABRB2	TRIAZOLAM	Approved	sedative,analgesic	0.05454942378148959
GABRB2	PAGOCLONE	Not Approved	for treatment of persistant stuttering,for treatment of premature ejaculation	0.07500545769954818
GABRB2	TOPIRAMATE	Approved	Anticonvulsants; anti-migraine agents,antimigraine agent,anticonvulsant	0.01363735594537239
GABRB2	CHEMBL:CHEMBL2170369	Not Approved		0.3000218307981927
GABRB2	PRAZEPAM	Approved	Anti-anxiety Agents; Hypnotics and Sedatives	0.08182413567223437
GABRB2	GLUTETHIMIDE	Approved		0.03529668597625796
GABRB2	TEMAZEPAM	Approved	Hypnotics and Sedatives	0.08182413567223437
GABRB2	OCINAPLON	Not Approved	anxiolytic	0.02727471189074479
GABRB2	FLURAZEPAM HYDROCHLORIDE	Approved		0.03750272884977409
GABRB2	METHAQUALONE HYDROCHLORIDE	Approved		0.03750272884977409
GABRB2	NITRAZEPAM	Not Approved	Anticonvulsants; Hypnotics and Sedatives	0.05714701539013193
GABRB2	DESFLURANE	Approved	inhalation anesthetics	0.02000145538654618
GABRB2	METHOHEXITAL SODIUM	Approved		0.03750272884977409
GABRB2	ETIFOXINE	Not Approved		0.03750272884977409
GABRB2	CHLORMETHIAZOLE	Approved		0.03000218307981926
GABRB2	ZOPICLONE	Approved	Hypnotics and Sedatives	0.06000436615963853
GABRB2	LORAZEPAM	Approved	Anti-anxiety Agents; Anticonvulsants; Hypnotics and Sedatives	0.07200523939156624
GABRB2	EVT 201	Not Approved	hypnotic	0.03158124534717817
GABRB2	CINOLAZEPAM	Not Approved	Hypnotics and Sedatives	0.07059337195251593
GABRB2	GANAXOLONE	Approved	anticonvulsant	0.03333575897757696
GABRB2	REMIMAZOLAM	Approved	sedative	0.03158124534717817
GABRB2	ACAMPROSATE CALCIUM	Approved	antineoplastic agent,for treatment of alcohol-dependance	0.02400174646385541
GABRB2	OXAZEPAM	Approved	Hypnotics and Sedatives	0.06923580710727524
GABRB2	BROMAZEPAM	Approved	Hypnotics and Sedatives	0.05714701539013193
GABRB2	CLONAZEPAM	Approved	anticonvulsant	0.07200523939156624
GABRB2	SECOBARBITAL SODIUM	Approved		0.03750272884977409
GABRB2	[3H]AZIETOMIDATE	Not Approved		0.07500545769954818
GABRB2	MIDAZOLAM HYDROCHLORIDE	Approved	Anesthesia; Hypnotics and Sedatives,Adjuvants	0.05000363846636545
GABRB2	FLURAZEPAM	Approved	Hypnotics and Sedatives	0.05714701539013193
GABRB2	ZK-93423	Not Approved		0.1500109153990963
GABRB2	CHLORDIAZEPOXIDE	Approved	Hypnotics and Sedatives	0.0857205230851979
GABRB2	ADIPIPLON	Not Approved	hypnotic	0.03158124534717817
GABRB2	HALAZEPAM	Approved	Anti-anxiety Agents; Muscle Relaxants; Sedative	0.0900065492394578
GABRB2	DARIGABAT	Not Approved		0.03750272884977409
GABRB2	FLUDIAZEPAM	Not Approved	Anti-anxiety Agents; Anticonvulsants	0.07059337195251593
GABRB2	ETAZOLATE	Not Approved	for treatment of alzheimer's disease	0.03750272884977409
GABRB2	RESEQUINIL	Not Approved		0.03750272884977409
GABRB2	IMEPITOIN	Not Approved		0.03750272884977409
GABRB2	QUAZEPAM	Approved	Hypnotics and Sedatives	0.03000218307981926
GABRB2	CLORAZEPATE	Approved	Hypnotics and Sedatives	0.06000436615963853
GABRB2	ESZOPICLONE	Approved	anxiolytic,hypnotic	0.03333575897757696
GABRB2	PADSEVONIL	Not Approved		0.03158124534717817
GABRB2	BREXANOLONE	Approved		0.05714701539013193
GABRB2	FOSPROPOFOL	Approved	hypnotic and sedative	0.3000218307981927
GABRB2	PRIMIDONE	Approved	Anticonvulsants	0.01714410461703958
GABRB2	METHOXYFLURANE	Approved	Inhalation,Anesthetics	0.02727471189074479
GABRB2	BUTABARBITAL SODIUM	Approved		0.03750272884977409
GABRB2	SEVOFLURANE	Approved	Inhalation,Anesthetics	0.01621739625936176
GABRB2	ADIPIPLON	Not Approved		0.03750272884977409
GABRB2	THIOCOLCHICOSIDE	Not Approved		0.1500109153990963
GABRB2	METHYPRYLON	Approved	Hypnotics and Sedatives	0.03750272884977409
GABRB2	FLUMAZENIL	Approved	Benzodoazepine Overdose,Antidotes	0.02500181923318272
GABRB2	ZURANOLONE	Approved		0.03750272884977409
GABRB2	THIOPENTAL SODIUM	Approved		0.03529668597625796
GABRB2	REMIMAZOLAM BESYLATE	Approved		0.03750272884977409
GABRB2	ETHCHLORVYNOL	Approved		0.07500545769954818
GABRB2	CLOBAZAM	Approved	anticonvulsant,anxiolytic	0.08182413567223437
GABRB2	THIAMYLAL SODIUM	Approved		0.03529668597625796
GABRB2	GABOXADOL	Not Approved	hypnotic	0.05217770970403351
GABRB2	ISOFLURANE	Approved	Inhalation,Anesthetics	0.01935624714827049
GABRB2	ISOPIMARIC ACID	Not Approved		0.6000436615963854
GABRB2	TETRAZEPAM	Approved		0.03750272884977409
GABRB2	CHLORDIAZEPOXIDE HYDROCHLORIDE	Approved		0.03750272884977409
GABRB2	CIPEPOFOL	Not Approved		0.03750272884977409
GABRB2	SANDARACOPIMARIC ACID	Not Approved		0.6000436615963854
GABRB2	ESTAZOLAM	Approved	Anti-anxiety Agents; Anticonvulsants	0.07826656455605029
GABRB2	METHAQUALONE	Approved		0.03750272884977409
GABRB2	ENFLURANE	Approved	Inhalation,Anesthetics	0.01935624714827049
GABRB2	DIAZEPAM	Approved	anticonvulsant	0.06207348223410883
GABRB2	BUTALBITAL	Approved	Analgesics	0.03000218307981926
GABRB2	METHARBITAL	Approved	Anticonvulsants	0.03000218307981926
GABRB2	CENOBAMATE	Approved		0.02143013077129948
GABRB2	MEPROBAMATE	Approved	Anticonvulsants; Hypnotics and Sedatives	0.03333575897757696
GABRB2	ABP-700	Not Approved		0.03750272884977409
GABRB2	ALPRAZOLAM	Approved	hypnotic,sedative,anxiolytic	0.05294502896438694
GABRB2	CLORAZEPATE DIPOTASSIUM	Approved		0.03750272884977409
GABRB2	LOREDIPLON	Not Approved		0.03750272884977409
GABRB2	TALBUTAL	Approved	Analgesics	0.03000218307981926
GABRB2	FLUNITRAZEPAM	Approved	Hypnotics and Sedatives	0.02727471189074479
GABRB2	ISONIPECOTIC ACID	Not Approved		0.1000072769327309
GAD2	S-ALLYLGLYCINE	Not Approved		13.05094963972138
GAD2	METHAMPHETAMINE	Approved	neuroprotectant	2.175158273286897
GABRA1	CHLORDIAZEPOXIDE	Approved	Hypnotics and Sedatives	0.0573668116031709
GABRA1	ETIFOXINE	Not Approved		0.02509798007638727
GABRA1	DIAZEPAM	Approved	anticonvulsant	0.05538864568582018
GABRA1	METHARBITAL	Approved	Anticonvulsants	0.06023515218332945
GABRA1	L838417	Not Approved		0.1003919203055491
GABRA1	GANAXOLONE	Approved	anticonvulsant	0.06692794687036606
GABRA1	THIAMYLAL SODIUM	Approved		0.02362162830718802
GABRA1	EVT 201	Not Approved	hypnotic	0.04227028223391541
GABRA1	ADINAZOLAM	Not Approved	Anti-anxiety Agents; anticonvulsant	0.04724325661437605
GABRA1	ZK-93423	Not Approved		0.1003919203055491
GABRA1	AMOBARBITAL	Approved		0.4015676812221964
GABRA1	ETHCHLORVYNOL	Approved		0.05019596015277455
GABRA1	SECOBARBITAL SODIUM	Approved		0.02509798007638727
GABRA1	MEPHOBARBITAL	Approved	Anticonvulsants; Hypnotics and Sedatives	0.1003919203055491
GABRA1	ZOLPIDEM TARTRATE	Approved	hypnotic	0.1544491081623832
GABRA1	METHAQUALONE	Approved		0.02509798007638727
GABRA1	TOPIRAMATE	Approved	Anticonvulsants; anti-migraine agents,antimigraine agent,anticonvulsant	0.02737961462878611
GABRA1	PAGOCLONE	Not Approved	for treatment of persistant stuttering,for treatment of premature ejaculation	0.02509798007638727
GABRA1	THIOCOLCHICOSIDE	Not Approved		0.1003919203055491
GABRA1	[3H]AZIETOMIDATE	Not Approved		0.05019596015277455
GABRA1	PENTOBARBITAL SODIUM	Approved	Hypnotics and Sedatives	0.08031353624443928
GABRA1	MIDAZOLAM HYDROCHLORIDE	Approved	Anesthesia; Hypnotics and Sedatives,Adjuvants	0.03346397343518303
GABRA1	TRIAZOLAM	Approved	sedative,analgesic	0.04867487045117531
GABRA1	BARBITURATE	Not Approved		0.4015676812221964
GABRA1	LORAZEPAM	Approved	Anti-anxiety Agents; Anticonvulsants; Hypnotics and Sedatives	0.04818812174666356
GABRA1	BUTOBARBITAL	Not Approved	Hypnotics and Sedatives	0.1204703043666589
GABRA1	TETRAHYDRODEOXYCORTICOSTERONE	Not Approved		0.06692794687036606
GABRA1	CLOTIAZEPAM	Approved	Hypnotics and Sedatives	0.06023515218332945
GABRA1	MEPROBAMATE	Approved	Anticonvulsants; Hypnotics and Sedatives	0.08923726249382141
GABRA1	[3H]CGS8216	Not Approved		0.06692794687036606
GABRA1	PROPOFOL	Approved	sedative	0.03886138850537384
GABRA1	CLOBAZAM	Approved	anticonvulsant,anxiolytic	0.05475922925757223
GABRA1	SEVOFLURANE	Approved	Inhalation,Anesthetics	0.03255954172071863
GABRA1	METHOXYFLURANE	Approved	Inhalation,Anesthetics	0.03650615283838149
GABRA1	LOREDIPLON	Not Approved		0.02509798007638727
GABRA1	CIPEPOFOL	Not Approved		0.02509798007638727
GABRA1	INDIPLON	Not Approved	hypnotic	1.606270724888785
GABRA1	PHENOBARBITAL	Approved	Anticonvulsants; Hypnotics and Sedatives	0.0211351411169577
GABRA1	PRAZEPAM	Approved	Anti-anxiety Agents; Hypnotics and Sedatives	0.05475922925757223
GABRA1	CLORAZEPATE	Approved	Hypnotics and Sedatives	0.04015676812221964
GABRA1	ESTAZOLAM	Approved	Anti-anxiety Agents; Anticonvulsants	0.05237839320289519
GABRA1	BUTABARBITAL SODIUM	Approved		0.02509798007638727
GABRA1	&ALPHA;5IA	Not Approved		0.1003919203055491
GABRA1	FLURAZEPAM	Approved	Hypnotics and Sedatives	0.0382445410687806
GABRA1	NITRAZEPAM	Not Approved	Anticonvulsants; Hypnotics and Sedatives	0.0573668116031709
GABRA1	BROMAZEPAM	Approved	Hypnotics and Sedatives	0.0382445410687806
GABRA1	PROGABIDE	Not Approved	Anticonvulsants	0.4015676812221964
GABRA1	PICROTOXIN	Not Approved	Central Nervous System Stimulants; Convulsants	0.3011757609166473
GABRA1	OCINAPLON	Not Approved	anxiolytic	0.03650615283838149
GABRA1	ISOGUVACINE	Not Approved		0.0446186312469107
GABRA1	TPA023	Not Approved		0.1003919203055491
GABRA1	TP003	Not Approved		0.1003919203055491
GABRA1	SECOBARBITAL	Approved	anesthesia; Hypnotics and Sedatives,Adjuvants	0.1204703043666589
GABRA1	METHOHEXITAL	Approved	Intravenous,Anesthetics	1.204703043666589
GABRA1	ALPRAZOLAM	Approved	hypnotic,sedative,anxiolytic	0.04724325661437605
GABRA1	OXAZEPAM	Approved	Hypnotics and Sedatives	0.04633473244871497
GABRA1	DESFLURANE	Approved	inhalation anesthetics	0.04015676812221964
GABRA1	RESEQUINIL	Not Approved		0.02509798007638727
GABRA1	PADSEVONIL	Not Approved		0.0211351411169577
GABRA1	QUAZEPAM	Approved	Hypnotics and Sedatives	0.06023515218332945
GABRA1	ZK93426	Not Approved		0.1003919203055491
GABRA1	TALBUTAL	Approved	Analgesics	0.06023515218332945
GABRA1	GABOXADOL	Not Approved	hypnotic	0.05237839320289519
GABRA1	HALAZEPAM	Approved	Anti-anxiety Agents; Muscle Relaxants; Sedative	0.06023515218332945
GABRA1	CHLORMETHIAZOLE	Approved		0.02007838406110982
GABRA1	BREXANOLONE	Approved		0.0573668116031709
GABRA1	FLURAZEPAM HYDROCHLORIDE	Approved		0.02509798007638727
GABRA1	ACAMPROSATE CALCIUM	Approved	antineoplastic agent,for treatment of alcohol-dependance	0.01606270724888785
GABRA1	ZOPICLONE	Approved	Hypnotics and Sedatives	0.1204703043666589
GABRA1	CGS8216	Not Approved		0.08031353624443928
GABRA1	CLORAZEPATE DIPOTASSIUM	Approved		0.02509798007638727
GABRA1	[18F]FLUOROETHYLFLUMAZENIL	Not Approved		0.06692794687036606
GABRA1	MRK016	Not Approved		0.1003919203055491
GABRA1	ISONIPECOTIC ACID	Not Approved		0.1003919203055491
GABRA1	RO15-4513	Not Approved		0.06692794687036606
GABRA1	HALOTHANE	Approved	Inhalation,Anesthetics	0.01115465781172767
GABRA1	RO19-4603	Not Approved		0.05019596015277455
GABRA1	ENFLURANE	Approved	Inhalation,Anesthetics	0.03886138850537384
GABRA1	HEXOBARBITAL	Approved	Hypnotics and Sedatives	0.1204703043666589
GABRA1	CLONAZEPAM	Approved	anticonvulsant	0.06425082899555142
GABRA1	DEHYDRATED ALCOHOL	Approved		0.005083135205344258
GABRA1	CHLORDIAZEPOXIDE HYDROCHLORIDE	Approved		0.02509798007638727
GABRA1	CHEMBL:CHEMBL2170369	Not Approved		0.2007838406110982
GABRA1	DMCM	Not Approved		0.1003919203055491
GABRA1	ADIPIPLON	Not Approved		0.02509798007638727
GABRA1	ZURANOLONE	Approved		0.02509798007638727
GABRA1	IMEPITOIN	Not Approved		0.02509798007638727
GABRA1	PIPERIDINE-4-SULPHONIC ACID	Not Approved		0.0446186312469107
GABRA1	[3H]GABAZINE	Not Approved		0.0446186312469107
GABRA1	RO4938581	Not Approved		0.1003919203055491
GABRA1	BICUCULLINE	Not Approved		0.8031353624443928
GABRA1	PRIMIDONE	Approved	Anticonvulsants	0.04589344928253673
GABRA1	BRETAZENIL	Not Approved		0.06692794687036606
GABRA1	ESZOPICLONE	Approved	anxiolytic,hypnotic	0.0446186312469107
GABRA1	CENOBAMATE	Approved		0.01434170290079273
GABRA1	THIOPENTAL	Approved	Intravenous,Anesthetics	0.07301230567676298
GABRA1	TBPS	Not Approved		0.0211351411169577
GABRA1	SANDARACOPIMARIC ACID	Not Approved		0.4015676812221964
GABRA1	THIOPENTAL SODIUM	Approved		0.02362162830718802
GABRA1	GLUTETHIMIDE	Approved		0.02362162830718802
GABRA1	REMIMAZOLAM	Approved	sedative	0.0211351411169577
GABRA1	REMIMAZOLAM BESYLATE	Approved		0.02509798007638727
GABRA1	BARBITAL	Approved		0.4015676812221964
GABRA1	FLUMAZENIL	Approved	Benzodoazepine Overdose,Antidotes	0.06692794687036606
GABRA1	BUTALBITAL	Approved	Analgesics	0.08031353624443928
GABRA1	ISOPIMARIC ACID	Not Approved		0.4015676812221964
GABRA1	FLUDIAZEPAM	Not Approved	Anti-anxiety Agents; Anticonvulsants	0.04724325661437605
GABRA1	TRICLOFOS SODIUM	Approved		0.02509798007638727
GABRA1	BUTABARBITAL	Approved	Hypnotics and Sedatives	0.1204703043666589
GABRA1	ISOFLURANE	Approved	Inhalation,Anesthetics	0.03886138850537384
GABRA1	METHOHEXITAL SODIUM	Approved		0.02509798007638727
GABRA1	METHYPRYLON	Approved	Hypnotics and Sedatives	0.1003919203055491
GABRA1	&ALPHA;3IA	Not Approved		0.1003919203055491
GABRA1	[3H]MUSCIMOL	Not Approved		0.0446186312469107
GABRA1	PICROTOXIN	Not Approved		0.01745946440096506
GABRA1	ZALEPLON	Approved	hypnotic	0.4015676812221964
GABRA1	CINOLAZEPAM	Not Approved	Hypnotics and Sedatives	0.04724325661437605
GABRA1	TETRAZEPAM	Approved		0.02509798007638727
GABRA1	FLUNITRAZEPAM	Approved	Hypnotics and Sedatives	0.03650615283838149
GABRA1	ADIPIPLON	Not Approved	hypnotic	0.0211351411169577
GABRA1	THIAMYLAL	Approved	Intravenous,Anesthetics	0.2007838406110982
GABRA1	ZN2+	Not Approved		0.01825307641919074
GABRA1	ABP-700	Not Approved		0.02509798007638727
GABRA1	ETOMIDATE	Approved	Intravenous,Anesthetics	0.1417297698431281
GABRA1	BICUCULLINE	Not Approved		0.05736681160317092
GABRA1	DARIGABAT	Not Approved		0.02509798007638727
GABRA1	TEMAZEPAM	Approved	Hypnotics and Sedatives	0.05475922925757223
GABRA1	[35S]TBPS	Not Approved		0.06692794687036606
GABRA1	ZK93423	Not Approved		0.1003919203055491
GABRA1	METHAQUALONE HYDROCHLORIDE	Approved		0.02509798007638727
BDNF	TRAMADOL	Approved	analgesic	0.03536842720791702
BDNF	FLUTICASONE	Approved	for treatment of symptomatic exophthalmos associated with thyroid-related eye disease,bronchodilator,glucocorticoid,antiinflammatory agent	0.02233795402605285
BDNF	IONOMYCIN	Not Approved		0.09431580588777873
BDNF	MONOAMINE OXIDASE INHIBITOR	Not Approved		0.04390563377534527
BDNF	FREUND'S ADJUVANT	Not Approved		0.07073685441583405
BDNF	LITHIUM	Approved		0.02021052983309544
BDNF	ZINC SULFATE ANHYDROUS	Approved		0.1414737088316681
BDNF	CAPSAICIN	Approved	analgesic	0.04993189723470639
BDNF	PROPRANOLOL HYDROCHLORIDE	Approved	for treatment of cancer cachexia	0.03536842720791702
BDNF	MARIJUANA	Not Approved		0.2122105632475021
BDNF	NORTRIPTYLINE	Approved	antidepressant,antiasthmatic agent	0.02652632040593777
BDNF	BORTEZOMIB	Approved	antineoplastic agent	0.009986379446941277
BDNF	GLUCAGON (RDNA)	Approved	Antihypoglycemic Agents	0.07716747754454624
BDNF	COLCHICINE	Approved	for treatment of gout	0.01632388948057709
BDNF	DOXEPIN HYDROCHLORIDE	Approved	hypnotic,antimigraine agent	0.00964593469306828
BDNF	DRONABINOL	Approved	Antiemetics,for treatment of restlegs legs syndrome,neuropathic pain,analgesic,appetite stimulant	0.04993189723470639
BDNF	TANAPROGET	Not Approved		0.4244211264950043
BDNF	CYCLOOXYGENASE INHIBITOR	Not Approved		0.2122105632475021
BDNF	VERTEPORFIN	Approved		0.8488422529900086
BDNF	ANTIOXIDANT	Not Approved		0.04042105966619088
BDNF	DITIOCARB	Not Approved		0.2122105632475021
BDNF	APR19	Not Approved		0.4244211264950043
BDNF	DOXORUBICIN HYDROCHLORIDE	Approved	antineoplastic agent	0.005735420628310869
BDNF	OPIATE	Not Approved		0.1414737088316681
BDNF	OXIDOPAMINE	Not Approved		0.04244211264950043
BDNF	TETRADECANOYLPHORBOL ACETATE	Not Approved		0.01845309245630453
BDNF	INSULIN, REGULAR, HUMAN	Approved	for treatment of diabetic foot ulcers,antidiabetic	0.02402383734877383
BDNF	PROPYLTHIOURACIL	Approved	Antithyroid Agents	0.04244211264950043
BDNF	TROGLITAZONE	Approved		0.03264777896115418
BDNF	TYROSINE HYDROXYLASE INHIBITOR	Not Approved		0.4244211264950043
BDNF	ALTEPLASE	Approved	Thrombolytic agent	0.06063158949928632
BDNF	MEDICATION	Not Approved		0.2122105632475021
BDNF	HALOPERIDOL DECANOATE	Approved	Antipsychotic Agents	0.01116897701302642
BDNF	ASOPRISNIL	Not Approved		0.2122105632475021
BDNF	ANALGESIC AGENT	Not Approved		0.08488422529900086
BDNF	TCDD	Not Approved		0.03395369011960034
BDNF	THERAPEUTIC GONADOTROPIN	Not Approved		0.1212631789985726
BDNF	METHADONE HYDROCHLORIDE	Approved	Opioid; Antitussive Agents,Analgesics	0.02496594861735319
BDNF	RECOMBINANT TRANSFORMING GROWTH FACTOR	Not Approved		0.03858373877227312
BDNF	ONAPRISTONE	Approved		0.106105281623751
BDNF	AMITRIPTYLINE HYDROCHLORIDE	Approved	analgesic	0.009431580588777874
BDNF	DIURETIC	Not Approved		0.07073685441583405
BDNF	DONEPEZIL	Approved	for treatment of alzheimer's disease	0.106105281623751
BDNF	HYPERBARIC OXYGEN	Not Approved		0.1697684505980017
BDNF	NICOTINE POLACRILEX	Approved	Central Nervous System Stimulants	0.01845309245630453
BDNF	LIOTHYRONINE	Approved	Hormone Replacement Agents	0.02572249251484874
BDNF	ANTIBIOTIC	Not Approved		0.04993189723470639
BDNF	THERAPEUTIC HORMONE	Not Approved		0.01929186938613656
BDNF	BUDESONIDE	Approved	glucocorticoid,antiinflammatory agent	0.03264777896115418
BDNF	ULIPRISTAL ACETATE	Approved	contraceptive	0.2122105632475021
BDNF	K-252A	Not Approved		0.1697684505980017
BDNF	AZD9567	Not Approved		0.1414737088316681
BDNF	ACTH	Not Approved		0.1414737088316681
BDNF	RECOMBINANT INTERLEUKIN-1 RECEPTOR ANTAGONIST	Not Approved		0.4244211264950043
BDNF	SODIUM CHLORIDE	Approved		0.03031579474964316
BDNF	METFORMIN	Approved	antidiabetic	0.02070346958512216
BDNF	H2O2	Not Approved		0.03264777896115418
BDNF	CHLORPROMAZINE	Approved		0.02294168251324347
BDNF	INDOMETHACIN	Approved	NSAID	0.02122105632475021
BDNF	WAY-255348	Not Approved		0.4244211264950043
BDNF	RECOMBINANT CYTOKINE	Not Approved		0.03264777896115418
BDNF	TRICHOSTATIN A	Not Approved		0.04244211264950043
BDNF	ANESTHETIC AGENT	Not Approved		0.08488422529900086
BDNF	DIDANOSINE	Approved		0.06063158949928633
BDNF	NYSTATIN	Approved		0.2829474176633362
BDNF	NICARDIPINE	Approved	Anti-Arrhythmia Agents; Antihypertensive Agents	0.05305264081187554
BDNF	THYROGLOBULIN	Approved		0.2829474176633362
BDNF	CETUXIMAB	Approved	antineoplastic agent	0.02294168251324347
BDNF	TRIMIPRAMINE	Approved	Tricyclic,Antidepressive Agents	0.01286124625742437
BDNF	NALOXONE HYDROCHLORIDE	Approved	for treatment of opioid addiction,analgesic	0.04993189723470639
BDNF	ARGIPRESSIN	Approved	analgesic,Antidiuretic Agents	0.03264777896115418
BDNF	ERGOT ALKALOIDS	Not Approved		0.1414737088316681
BDNF	RNA POLYMERASE INHIBITOR	Not Approved		0.8488422529900086
BDNF	LIDOCAINE	Approved	for treatment of pelvic pain of bladder origin and interstitital cystitis,for treatment of premature ejaculation,anestethic,anesthetic	0.04993189723470639
BDNF	DACTINOMYCIN	Approved		0.02425263579971453
BDNF	METYROSINE	Approved	Catecholamine synthesis inhibitors	0.06529555792230836
BDNF	FULVESTRANT	Approved	antineoplastic agent	0.03395369011960034
BDNF	PROGESTERONE	Approved	for reducing the risk of pre-term birth for women with short cervix a mid-pregnancy,for prevention of preterm delivery,for symptomatic treatment of menopausal symptoms,neuroprotectant for stroke victims	0.007193578415169564
BDNF	IL-12	Not Approved		0.09431580588777873
BDNF	GP-120 ANTIGEN	Not Approved		0.06529555792230836
BDNF	NORMAL SALINE	Not Approved		0.8488422529900086
BDNF	MIFEPRISTONE	Approved	antidepressant,antipsychotic,for lowering intraocular pressure,opthalmological agent	0.04547369212446475
BDNF	METHYLPREDNISOLONE	Approved	Anti-Inflammatory Agents; Glucocorticoids	0.04715790294388936
BDNF	CURCUMIN	Approved		0.01929186938613656
BDNF	OLANZAPINE	Approved	for treatment of bipolar disorder,antidepressant,antipsychotic agent	0.01116897701302642
BDNF	PROTEIN KINASE C INHIBITOR	Not Approved		0.09431580588777873
BDNF	PACLITAXEL	Approved	for treatment of peripheral arterial disease (PAD),DMARD,antiinflammatory agent,antineoplastic agent	0.007716747754454625
BDNF	VINCRISTINE	Approved	antineoplastic agent	0.01047953398753097
BDNF	ARSENIC TRIOXIDE	Approved	antineoplastic agent	0.03264777896115418
BDNF	RECOMBINANT TUMOR NECROSIS FACTOR FAMILY PROTEIN	Not Approved		0.05658948353266725
BDNF	GEMFIBROZIL	Approved	Antilipemic Agents	0.06529555792230836
BDNF	LEVONORGESTREL	Approved	for treatment of menopausal symptoms,contraceptive	0.06063158949928633
BDNF	NORETHINDRONE	Approved	Synthetic,Oral,Contraceptives,contraceptive	0.04244211264950043
BDNF	DYDROGESTERONE	Approved	Antidysmennorheal Agents	0.106105281623751
BDNF	ADAPALENE	Approved	Dermatologic Agents	0.07073685441583405
BDNF	IMIPRAMINE HYDROCHLORIDE	Approved	Tricyclic,Antidepressive Agents	0.04244211264950043
BDNF	CAMPTOTHECIN	Approved	antineoplastic agent	0.02425263579971453
BDNF	ZK112993	Not Approved		0.1414737088316681
BDNF	METHYLPHENIDATE HYDROCHLORIDE	Approved	for treatment of ADHD	0.01845309245630453
BDNF	MEDROXYPROGESTERONE ACETATE	Approved		0.04244211264950043
BDNF	PF-03882845	Not Approved		0.1414737088316681
BDNF	ORG2058	Not Approved		0.4244211264950043
BDNF	EPOETIN ALFA	Approved	for treatment of anemia,Antianemic Agents,for treatment of stroke,erythropoietic agent	0.02496594861735319
BDNF	LEVODOPA	Approved	antiparkinson agent	0.02357895147194468
BDNF	INOSITOL	Approved	for treatment of Alzheimer's disease	0.05658948353266725
BDNF	ESTRADIOL 3-BENZOATE	Approved		0.08488422529900086
BDNF	BACLOFEN	Approved	for treatment of alcohol dependance	0.08488422529900086
BDNF	ANTIDEPRESSANT AGENT	Not Approved		0.01632388948057709
BDNF	VENLAFAXINE	Approved	antidepressant	0.07073685441583405
BDNF	SUMATRIPTAN	Approved	antimigraine agent	0.03690618491260907
BDNF	PROMEGESTONE	Not Approved		0.4244211264950043
BDNF	DIETHYLSTILBESTROL	Approved	Hormone Replacement Agents	0.02572249251484874
BDNF	GENTAMICIN	Approved		0.03690618491260907
BDNF	CLOMIPRAMINE	Approved	Tricyclic,Antidepressive Agents	0.01116897701302642
BDNF	TOPOTECAN HYDROCHLORIDE	Approved	antineoplastic agent	0.03536842720791702
BDNF	PILOCARPINE HYDROCHLORIDE	Approved	for treatment of incontinence	0.04467590805210571
BDNF	SIMVASTATIN	Approved	antidyslipidaemic agent,anticholesterolaemic agent,antihypertensive agent	0.01697684505980017
BDNF	POLYSIALIC ACID	Not Approved		0.8488422529900086
BDNF	TILARGININE	Not Approved	for treatment of cardiogenic shock	0.1212631789985726
BDNF	DESIPRAMINE	Approved	Tricyclic,Antidepressive Agents	0.02176518597410278
BDNF	FLUOROURACIL	Approved		0.007317605629224211
BDNF	PROTEIN KINASE INHIBITOR	Not Approved		0.1697684505980017
BDNF	FLURBIPROFEN	Approved	NSAID,antiinflammatory agent	0.106105281623751
